# Supplementary material for: Genomic Investigation into Strain Heterogeneity and Pathogenic Potential of the Emerging Gastrointestinal Pathogen Campylobacter ureolyticus
Source: PLoS One. 2013 Aug 30;8(8):e71515. doi: 10.1371/journal.pone.0071515 (PMC3758288; doi:10.1371/journal.pone.0071515)
Supplement: Table S1 — Sequence based comparison: 128 protein coding genes of C. ureolyticus DSM 20703 and ACS-301-V-Sch3b highly conserved (>70% amino acid identity) across 8 different Campylobacter species and 1 subsp. (XLSX) [file pone.0071515.s002.xlsx]

## Sheet: Table S1
Gene ID C. ureolyticus DSM 20703	Amino acids	Function	Gene ID: C. ureolyticus ASC-301-SCH-3b	Identity (%)	Gene ID: C. coli RM2228	Identity (%)	Gene ID: C. concisus13826	Identity (%)	Gene ID: C. curvus 525.92	Identity (%)	Gene ID: C. fetus subsp. fetus 82-40	Identity (%)	Gene ID: C. hominis ATCC BAA-381	Identity (%)	Gene ID: C. jejuni subsp. doylei 269.97	Identity (%)	Gene ID: C. jejuni NCTC 11168	Identity (%)	Gene ID: C. lari RM2100	identity (%)	Gene ID: C. upsaliensis RM3195	Identity (%)
		Membrane Transport
fig|213849.5.peg.117	446	Signal recognition particle, subunit Ffh SRP54 (TC 3.A.5.1.1)	fig|213849.3.peg.1244	98.88	fig|306254.1.peg.215	74.72	fig|360104.4.peg.1174	74.37	fig|360105.6.peg.1349	72.77	fig|360106.5.peg.992	75.78	fig|360107.5.peg.548	75.23	fig|360109.7.peg.1293	72.23	fig|192222.1.peg.659	72.23	fig|306263.1.peg.232	73.59	fig|306264.1.peg.811	72.46
		Nitrogen Metabolism
fig|213849.5.peg.128	476	Glutamine synthetase type I (EC 6.3.1.2)	fig|213849.3.peg.1255	98.74	fig|306254.1.peg.225	74.16	fig|360104.4.peg.1186	76.68	fig|360105.6.peg.1362	76.47	fig|360106.5.peg.1006	78.95	fig|360107.5.peg.1660	84.42	fig|360109.7.peg.1303	73.53	fig|192222.1.peg.649	73.95	fig|306263.1.peg.222	73.74	fig|306264.1.peg.821	73.95
fig|213849.5.peg.841	928	Periplasmic nitrate reductase precursor (EC 1.7.99.4)	fig|213849.3.peg.1114	98.16	fig|306254.1.peg.158	77.45	fig|360104.4.peg.668	80.91	fig|360105.6.peg.1488	80.8	fig|360106.5.peg.1114	79.61	fig|360107.5.peg.1666	81.77	fig|360109.7.peg.1232	82	fig|192222.1.peg.719	78.1	fig|306263.1.peg.211	76.91	fig|306264.1.peg.730	77.02
		Central carbohydrate metabolism
fig|213849.5.peg.159	526	Phosphoenolpyruvate carboxykinase [ATP] (EC 4.1.1.49)	fig|213849.3.peg.164	98.67	fig|306254.1.peg.1781	77.5	fig|360104.4.peg.525	83.37	fig|360105.6.peg.579	83.17	fig|360106.5.peg.1245	82.22	fig|360107.5.peg.1452	78.2	fig|360109.7.peg.895	77.31	fig|192222.1.peg.862	77.31	fig|306263.1.peg.29	80.35	fig|306264.1.peg.195	77.1
fig|213849.5.peg.212	595	Pyruvate carboxyl transferase subunit B (EC 6.4.1.1)	fig|213849.3.peg.199	97.81	fig|306254.1.peg.1360	83.43	fig|360104.4.peg.524	73.91	fig|360105.6.peg.578	71.43	fig|360106.5.peg.1244	70.85	fig|360107.5.peg.1578	71.76	fig|360109.7.peg.894	73.61	fig|192222.1.peg.863	73.61	fig|306263.1.peg.28	72.59	fig|306264.1.peg.194	72.18
fig|213849.5.peg.337	418	Enolase (EC 4.2.1.11)	fig|213849.3.peg.973	97.36	fig|306254.1.peg.1592	70.02	fig|360104.4.peg.1810	74.1	fig|360105.6.peg.1838	73.62	fig|360106.5.peg.194	71.22	fig|360107.5.peg.1736	75.12	fig|360109.7.peg.2041	70.02	fig|192222.1.peg.1577	70.5	fig|306263.1.peg.413	70.98	fig|306264.1.peg.965	71.29
fig|213849.5.peg.466	355	Fructose-bisphosphate aldolase class II (EC 4.1.2.13)	fig|213849.3.peg.551	97.91	fig|306254.1.peg.513	78.81	fig|360104.4.peg.1300	79.94	fig|360105.6.peg.828	81.07	fig|360106.5.peg.497	78.53	fig|360107.5.peg.1701	93.55	fig|360109.7.peg.1079	78.53	fig|192222.1.peg.558	79.38	fig|306263.1.peg.317	79.94	fig|306264.1.peg.1467	74.86
fig|213849.5.peg.643	404	Phosphoglycerate kinase (EC 2.7.2.3)	fig|213849.3.peg.917	99.26	fig|306254.1.peg.1425	74.11	fig|360104.4.peg.1567	73.87	fig|360105.6.peg.409	73.93	fig|360106.5.peg.1367	72.82	fig|360107.5.peg.765	77.89	fig|360109.7.peg.1732	72.43	fig|192222.1.peg.1321	72.68	fig|306263.1.peg.680	73.62	fig|306264.1.peg.938	70.28
fig|213849.5.peg.1716	240	Succinate dehydrogenase iron-sulfur protein (EC 1.3.99.1)	fig|213849.3.peg.652	99.58	fig|306254.1.peg.990	70.29	fig|360104.4.peg.1477	82.85	fig|360105.6.peg.1513	82.01	fig|360106.5.peg.401	79.08	fig|360107.5.peg.836	76.89	fig|360109.7.peg.1536	70.29	fig|192222.1.peg.378	70.29	fig|306263.1.peg.596	71.97	fig|306264.1.peg.1891	70.71
fig|213849.5.peg.458	283	UTP--glucose-1-phosphate uridylyltransferase (EC 2.7.7.9)	fig|213849.3.peg.1505	97.87	fig|306254.1.peg.1660	73.26	fig|360104.4.peg.1482	78.02	fig|360105.6.peg.1508	76.09	fig|360106.5.peg.77	75.18	fig|360107.5.peg.512	75.74	fig|360109.7.peg.1886	71.96	fig|192222.1.peg.1445	72.53	fig|306263.1.peg.511	71.79	fig|306264.1.peg.1351	71.96
		Nucleosides and Nucleotides
fig|213849.5.peg.231	483	Inosine-5&#39;-monophosphate dehydrogenase (EC 1.1.1.205)	fig|213849.3.peg.180	98.13	fig|306254.1.peg.740	74.95	fig|360104.4.peg.1714	77.39	fig|360105.6.peg.512	77.18	fig|360106.5.peg.581	80.54	fig|360107.5.peg.892	81.5	fig|360109.7.peg.674	74.12	fig|192222.1.peg.986	74.33	fig|306263.1.peg.68	76.92	fig|306264.1.peg.280	74.12
fig|213849.5.peg.240	313	Ribose-phosphate pyrophosphokinase (EC 2.7.6.1)	fig|213849.3.peg.1613	99.36	fig|306254.1.peg.1767	77.81	fig|360104.4.peg.1413	84.62	fig|360105.6.peg.1564	84.57	fig|360106.5.peg.1409	85.26	fig|360107.5.peg.1234	84.57	fig|360109.7.peg.909	77.17	fig|192222.1.peg.848	77.49	fig|306263.1.peg.1109	77.81	fig|306264.1.peg.217	77.49
fig|213849.5.peg.327	187	Deoxycytidine triphosphate deaminase (EC 3.5.4.13)	fig|213849.3.peg.964	98.92	fig|306254.1.peg.476	81.18	fig|360104.4.peg.1863	84.95	fig|360105.6.peg.1779	85.48	fig|360106.5.peg.1498	88.71	fig|360107.5.peg.1512	88.17	fig|360109.7.peg.432	80.65	fig|192222.1.peg.1216	81.72	fig|306263.1.peg.1134	83.87	fig|306264.1.peg.1189	83.87
fig|213849.5.peg.374	138	Nucleoside diphosphate kinase (EC 2.7.4.6)	fig|213849.3.peg.1007	99.27	fig|306254.1.peg.906	83.21	fig|360104.4.peg.446	89.05	fig|360105.6.peg.1650	89.05	fig|360106.5.peg.225	85.4	fig|360107.5.peg.1454	84.67	fig|360109.7.peg.1616	82.35	fig|192222.1.peg.301	81.75	fig|306263.1.peg.1173	78.68	fig|306264.1.peg.1710	81.75
fig|213849.5.peg.1286	343	Ribonucleotide reductase of class Ia (aerobic), beta subunit (EC 1.17.4.1)	fig|213849.3.peg.308	98.25	fig|306254.1.peg.793	85.88	fig|360104.4.peg.2001	87.35	fig|360105.6.peg.2034	87.65	fig|360106.5.peg.29	88.82	fig|360107.5.peg.193	86.69	fig|360109.7.peg.229	85.88	fig|192222.1.peg.204	85.59	fig|306263.1.peg.1345	85.88	fig|306264.1.peg.1411	85
fig|213849.5.peg.1292	792	Ribonucleotide reductase of class Ia (aerobic), alpha subunit (EC 1.17.4.1)	fig|213849.3.peg.313	98.61	fig|306254.1.peg.1471	79.52	fig|360104.4.peg.2055	81.31	fig|360105.6.peg.54	81.29	fig|360106.5.peg.1729	82.3	fig|360107.5.peg.1679	80.96	fig|360109.7.peg.27	79.27	fig|192222.1.peg.24	79.01	fig|306263.1.peg.1427	79.39	fig|306264.1.peg.1025	79.39
fig|213849.5.peg.723	239	Uridylate kinase (EC 2.7.4.-)	fig|213849.3.peg.688	96.64	fig|306254.1.peg.322	76.89	fig|360104.4.peg.1554	78.57	fig|360105.6.peg.640	79.41	fig|360106.5.peg.1167	79.41	fig|360107.5.peg.1264	86.92	fig|360109.7.peg.453	75.63	fig|192222.1.peg.1199	75.21	fig|306263.1.peg.815	77.41	fig|306264.1.peg.1100	73.95
		Stress Response
fig|213849.5.peg.238	598	Translation elongation factor LepA	fig|213849.3.peg.1614	98.32	fig|306254.1.peg.1300	83	fig|360104.4.peg.655	85.69	fig|360105.6.peg.1556	85.19	fig|360106.5.peg.1408	84.2	fig|360107.5.peg.754	84.18	fig|360109.7.peg.41	85.09	fig|192222.1.peg.958	83	fig|306263.1.peg.110	82.83	fig|306264.1.peg.1966	81.99
fig|213849.5.peg.376	199	Alkyl hydroperoxide reductase subunit C-like protein	fig|213849.3.peg.1009	98.99	fig|306254.1.peg.908	81.82	fig|360104.4.peg.441	76.38	fig|360105.6.peg.1655	76.88	fig|360106.5.peg.244	71.21	fig|360107.5.peg.994	90.4	fig|360109.7.peg.1614	82.83	fig|192222.1.peg.303	82.83	fig|306263.1.peg.1171	79.8	fig|306264.1.peg.1708	80.81
		Fatty Acids, Lipids, and Isoprenoids
fig|213849.5.peg.306	446	Biotin carboxylase of acetyl-CoA carboxylase (EC 6.3.4.14)	fig|213849.3.peg.962	100	fig|306254.1.peg.478	73.42	fig|360104.4.peg.1799	75	fig|360105.6.peg.1770	75.68	fig|360106.5.peg.1496	79.01	fig|360107.5.peg.1135	99.4	fig|360109.7.peg.435	74.55	fig|192222.1.peg.1214	74.32	fig|306263.1.peg.1132	73.65	fig|306264.1.peg.1489	72.3
fig|213849.5.peg.366	313	Acetyl-coenzyme A carboxyl transferase alpha chain (EC 6.4.1.2)	fig|213849.3.peg.999	98.08	fig|306254.1.peg.962	73.31	fig|360104.4.peg.1609	77.17	fig|360105.6.peg.389	76.85	fig|360106.5.peg.1302	76.05	fig|360107.5.peg.226	76.53	fig|360109.7.peg.1489	72.99	fig|192222.1.peg.411	73.31	fig|306263.1.peg.548	73.63	fig|306264.1.peg.793	73.31
fig|213849.5.peg.367	405	3-oxoacyl-[acyl-carrier-protein] synthase, KASII (EC 2.3.1.41)	fig|213849.3.peg.1000	99.75	fig|306254.1.peg.963	76.46	fig|360104.4.peg.1610	76.24	fig|360105.6.peg.388	77.72	fig|360106.5.peg.1301	77.48	fig|360107.5.peg.227	73.02	fig|360109.7.peg.1490	75.8	fig|192222.1.peg.410	75.8	fig|306263.1.peg.1643	76.79	fig|306264.1.peg.792	77.04
fig|213849.5.peg.368	76	Acyl carrier protein	fig|213849.3.peg.1001	100	fig|306254.1.peg.964	80	fig|360104.4.peg.1611	84	fig|360105.6.peg.387	80	fig|360106.5.peg.1300	76	fig|360107.5.peg.228	80	fig|360109.7.peg.1491	77.33	fig|192222.1.peg.409	78.67	fig|306263.1.peg.546	78.67	fig|306264.1.peg.791	73.33
fig|213849.5.peg.369	248	3-oxoacyl-[acyl-carrier protein] reductase (EC 1.1.1.100)	fig|213849.3.peg.1002	100	fig|306254.1.peg.967	77.73	fig|360104.4.peg.1612	80.16	fig|360105.6.peg.386	78.54	fig|360106.5.peg.1299	78.14	fig|360107.5.peg.229	79.76	fig|360109.7.peg.1504	77.33	fig|192222.1.peg.403	76.92	fig|306263.1.peg.530	78.54	fig|306264.1.peg.309	75.3
fig|213849.5.peg.931	361	1-hydroxy-2-methyl-2-(E)-butenyl 4-diphosphate synthase (EC 1.17.7.1)	fig|213849.3.peg.796	98.06	fig|306254.1.peg.238	71.51	fig|360104.4.peg.770	76.35	fig|360105.6.peg.1284	78.57	fig|360106.5.peg.937	77.43	fig|360107.5.peg.978	75.71	fig|360109.7.peg.1318	70.94	fig|192222.1.peg.636	71.23	fig|306263.1.peg.44	72.93	fig|306264.1.peg.1702	71.51
fig|213849.5.peg.987	260	3-oxoacyl-[acyl-carrier protein] reductase (EC 1.1.1.100)	fig|213849.3.peg.738	99.61	fig|306254.1.peg.130	80.69	fig|360104.4.peg.1099	87.16	fig|360105.6.peg.968	86.38	fig|360106.5.peg.743	82.35	fig|360107.5.peg.576	82.24	fig|360109.7.peg.1200	80.69	fig|192222.1.peg.746	80.69	fig|306263.1.peg.825	80.31	fig|306264.1.peg.1080	79.54
fig|213849.5.peg.1098	309	Acetyl-coenzyme A carboxyl transferase beta chain (EC 6.4.1.2)	fig|213849.3.peg.24	97.4	fig|306254.1.peg.1059	75.64	fig|360104.4.peg.504	79.06	fig|360105.6.peg.1596	75.08	fig|360106.5.peg.243	78.31	fig|360107.5.peg.526	77.74	fig|360109.7.peg.135	76.36	fig|192222.1.peg.116	77.09	fig|306263.1.peg.475	75.18	fig|306264.1.peg.1261	75.64
		Amino Acids and Derivatives
fig|213849.5.peg.523	421	Carboxynorspermidine dehydrogenase, putative (EC 1.1.1.-)	fig|213849.3.peg.545	96.9	fig|306254.1.peg.1105	80.78	fig|360104.4.peg.323	82.25	fig|360105.6.peg.1736	83.69	fig|360106.5.peg.276	77.54	fig|360107.5.peg.63	80.82	fig|360109.7.peg.181	78.59	fig|192222.1.peg.160	79.56	fig|306263.1.peg.718	80.05	fig|306264.1.peg.1422	79.81
fig|213849.5.peg.817	407	Argininosuccinate synthase (EC 6.3.4.5)	fig|213849.3.peg.1089	98.28	fig|306254.1.peg.250	78.52	fig|360104.4.peg.984	78.27	fig|360105.6.peg.1108	79.51	fig|360106.5.peg.801	80.69	fig|360107.5.peg.1046	85.96	fig|360109.7.peg.1331	78.02	fig|192222.1.peg.621	78.02	fig|306263.1.peg.956	77.78	fig|306264.1.peg.715	79.51
fig|213849.5.peg.986	299	Dihydrodipicolinate synthase (EC 4.2.1.52)	fig|213849.3.peg.739	98.32	fig|306254.1.peg.131	78.52	fig|360104.4.peg.1098	73.99	fig|360105.6.peg.969	75.34	fig|360106.5.peg.744	81.21	fig|360107.5.peg.575	71.72	fig|360109.7.peg.1201	79.53	fig|192222.1.peg.745	79.87	fig|306263.1.peg.826	77.18	fig|306264.1.peg.1081	76.17
fig|213849.5.peg.1055	1183	Pyruvate-flavodoxin oxidoreductase (EC 1.2.7.-)	fig|213849.3.peg.67	98.48	fig|306254.1.peg.1487	75.63	fig|360104.4.peg.263	80.27	fig|360105.6.peg.315	78.6	fig|360106.5.peg.379	78.17	fig|360107.5.peg.1558	79.36	fig|360109.7.peg.1819	75.57	fig|192222.1.peg.1392	75.63	fig|306263.1.peg.651	75.13	fig|306264.1.peg.672	75.04
fig|213849.5.peg.1161	615	Arginine decarboxylase (EC 4.1.1.19)	fig|213849.3.peg.438	98.86	fig|306254.1.peg.176	75.45	fig|360104.4.peg.1037	74.71	fig|360105.6.peg.1036	75.04	fig|360106.5.peg.851	78.03	fig|360107.5.peg.910	78.85	fig|360109.7.peg.1250	74.14	fig|192222.1.peg.703	74.96	fig|306263.1.peg.948	72.16	fig|306264.1.peg.1767	74.38
fig|213849.5.peg.1230	403	Aspartate aminotransferase (EC 2.6.1.1)	fig|213849.3.peg.105	98.01	fig|306254.1.peg.1084	76.44	fig|360104.4.peg.155	74.69	fig|360105.6.peg.228	76.44	fig|360106.5.peg.282	76.19	fig|360107.5.peg.215	75.94	fig|360109.7.peg.161	74.69	fig|192222.1.peg.139	74.69	fig|306263.1.peg.1254	72.43	fig|306264.1.peg.1551	73.68
fig|213849.5.peg.1647	401	S-adenosylmethionine synthetase (EC 2.5.1.6)	fig|213849.3.peg.632	98.5	fig|306254.1.peg.695	75.25	fig|360104.4.peg.1243	79.5	fig|360105.6.peg.1321	77.44	fig|360106.5.peg.683	78.89	fig|360107.5.peg.1084	78.5	fig|360109.7.peg.633	75.44	fig|192222.1.peg.1022	75.44	fig|306263.1.peg.179	76.26	fig|306264.1.peg.1318	76.44
		Respiration
fig|213849.5.peg.568	420	Ubiquinol--cytochrome c reductase, cytochrome B subunit (EC 1.10.2.2)	fig|213849.3.peg.1370	98.81	fig|306254.1.peg.614	77.49	fig|360104.4.peg.276	70.64	fig|360105.6.peg.327	71.6	fig|360106.5.peg.1387	75.54	fig|360107.5.peg.1215	79.24	fig|360109.7.peg.550	70.98	fig|192222.1.peg.1110	70.98	fig|306263.1.peg.133	73.99	fig|306264.1.peg.1127	71.46
fig|213849.5.peg.887	573	Quinone-reactive Ni/Fe-hydrogenase large chain (EC 1.12.5.1)	fig|213849.3.peg.485	92.13	fig|306254.1.peg.314	73.6	fig|360104.4.peg.1079	74	fig|360105.6.peg.1073	74.17	fig|360106.5.peg.894	77.37	fig|360107.5.peg.840	77.93	fig|360109.7.peg.461	73.43	fig|192222.1.peg.1191	72.9	fig|306263.1.peg.913	72.38	fig|306264.1.peg.1092	72.73
fig|213849.5.peg.1041	489	Cytochrome c oxidase subunit CcoN (EC 1.9.3.1)	fig|213849.3.peg.82	99.18	fig|306254.1.peg.1503	78.69	fig|360104.4.peg.299	76.34	fig|360105.6.peg.300	76.54	fig|360106.5.peg.367	81.76	fig|360107.5.peg.1379	81.15	fig|360109.7.peg.1833	79.1	fig|192222.1.peg.1406	79.3	fig|306263.1.peg.635	80.12	fig|306264.1.peg.687	79.71
fig|213849.5.peg.1042	220	Cytochrome c oxidase subunit CcoO (EC 1.9.3.1)	fig|213849.3.peg.81	92.31	fig|306254.1.peg.1502	75.11	fig|360104.4.peg.300	72.85	fig|360105.6.peg.301	73.76	fig|360106.5.peg.368	76.47	fig|360107.5.peg.1378	75.23	fig|360109.7.peg.1832	72.85	fig|192222.1.peg.1405	73.3	fig|306263.1.peg.636	75.57	fig|306264.1.peg.688	75.57
fig|213849.5.peg.1083	506	ATP synthase alpha chain (EC 3.6.3.14)	fig|213849.3.peg.39	99.21	fig|306254.1.peg.1607	82.29	fig|360104.4.peg.479	83.93	fig|360105.6.peg.1617	84.1	fig|360106.5.peg.1460	85.15	fig|360107.5.peg.675	86.34	fig|360109.7.peg.108	82.09	fig|192222.1.peg.94	82.49	fig|306263.1.peg.454	83.9	fig|306264.1.peg.994	81.05
fig|213849.5.peg.1085	467	ATP synthase beta chain (EC 3.6.3.14)	fig|213849.3.peg.37	100	fig|306254.1.peg.1609	89.46	fig|360104.4.peg.481	89.06	fig|360105.6.peg.1615	89.7	fig|360106.5.peg.1458	89.27	fig|360107.5.peg.677	90.34	fig|360109.7.peg.110	88.82	fig|192222.1.peg.96	89.03	fig|306263.1.peg.456	88.17	fig|306264.1.peg.992	88.6
fig|213849.5.peg.727	364	Enoyl-[acyl-carrier-protein] reductase [FMN] (EC 1.3.1.9)	fig|213849.3.peg.692	97.25	fig|306254.1.peg.318	72.58	fig|360104.4.peg.1550	77.29	fig|360105.6.peg.636	76.18	fig|360106.5.peg.1163	73.91	fig|360107.5.peg.1260	74.93	fig|360109.7.peg.457	72.58	fig|192222.1.peg.1195	72.58	fig|306263.1.peg.819	70.99	fig|306264.1.peg.1096	72.78
		Redox Reactions
fig|213849.5.peg.1056	106	Fumarate reductase	fig|213849.3.peg.66	98.1	fig|306254.1.peg.381	86.41	fig|360104.4.peg.265	85.86	fig|360105.6.peg.319	85.86	fig|360106.5.peg.106	83.33	fig|360107.5.peg.1252	88.66	fig|360109.7.peg.268	84.62	fig|192222.1.peg.1308	84.62	fig|306263.1.peg.670	79.8	fig|306264.1.peg.1249	82.52
fig|213849.5.peg.1261	129	NADPH dependent preQ0 reductase (EC 1.7.1.13)	fig|213849.3.peg.280	99.22	fig|306254.1.peg.1538	75.2	fig|360104.4.peg.44	82.03	fig|360105.6.peg.4	78.91	fig|360106.5.peg.5	77.17	fig|360107.5.peg.6	74.02	fig|360109.7.peg.2089	73.6	fig|192222.1.peg.1628	74.4	fig|306263.1.peg.1407	75	fig|306264.1.peg.1880	73.6
fig|213849.5.peg.1233	105	Thioredoxin	fig|213849.3.peg.102	100	fig|306254.1.peg.1081	81.73	fig|360104.4.peg.152	83.65	fig|360105.6.peg.231	85.58	fig|360106.5.peg.285	86.54	fig|360107.5.peg.212	80	fig|360109.7.peg.158	81.73	fig|192222.1.peg.136	80.77	fig|306263.1.peg.1251	75.96	fig|306264.1.peg.1793	78.85
		Cell Wall and Capsule
fig|213849.5.peg.600	268	2-Keto-3-deoxy-D-manno-octulosonate-8-phosphate synthase (EC 2.5.1.55)	fig|213849.3.peg.879	96.63	fig|306254.1.peg.1016	73.41	fig|360104.4.peg.356	84.15	fig|360105.6.peg.475	78.49	fig|360106.5.peg.1276	80.68	fig|360107.5.peg.58	78.87	fig|360109.7.peg.1562	75	fig|192222.1.peg.352	74.81	fig|306263.1.peg.740	72.73	fig|306264.1.peg.644	72.35
		Clustering-based subsystems
		Bacterial Cell Division
fig|213849.5.peg.612	647	Cell division protein FtsH (EC 3.4.24.-)	fig|213849.3.peg.890	98.76	fig|306254.1.peg.676	72.31	fig|360104.4.peg.1494	74.45	fig|360105.6.peg.463	74.69	fig|360106.5.peg.1286	75.12	fig|360107.5.peg.480	72.3	fig|360109.7.peg.612	73.08	fig|192222.1.peg.1042	73.4	fig|306263.1.peg.1101	73.2	fig|306264.1.peg.1733	72.77
		CTP synthase (EC 6.3.4.2) cluster
fig|213849.5.peg.1282	546	CTP synthase (EC 6.3.4.2)	fig|213849.3.peg.304	97.8	fig|306254.1.peg.1468	75.23	fig|360104.4.peg.2013	78.29	fig|360105.6.peg.2041	80.15	fig|360106.5.peg.1673	78.72	fig|360107.5.peg.130	79.26	fig|360109.7.peg.30	75.61	fig|192222.1.peg.27	75.42	fig|306263.1.peg.1413	74.77	fig|306264.1.peg.1451	74.44
		Cofactors, Vitamins, Prosthetic Groups, Pigments
fig|213849.5.peg.597	157	6,7-dimethyl-8-ribityllumazine synthase (EC 2.5.1.78)	fig|213849.3.peg.876	98.72	fig|306254.1.peg.1017	82	fig|360104.4.peg.360	82.05	fig|360105.6.peg.478	81.29	fig|360106.5.peg.1273	81.82	fig|360107.5.peg.29	75.32	fig|360109.7.peg.1563	79.87	fig|192222.1.peg.351	80.52	fig|306263.1.peg.741	77.92	fig|306264.1.peg.645	79.33
fig|213849.5.peg.1175	327	Iron-sulfur cluster assembly scaffold protein IscU/NifU-like	fig|213849.3.peg.364	98.86	fig|306254.1.peg.801	73.62	fig|360104.4.peg.172	76.36	fig|360105.6.peg.204	77.58	fig|360106.5.peg.1622	78.08	fig|360107.5.peg.45	80.61	fig|360109.7.peg.237	73.31	fig|192222.1.peg.212	73.31	fig|306263.1.peg.1322	73.62	fig|306264.1.peg.1348	74.54
		Folate and pterines
fig|213849.5.peg.658	415	Serine hydroxymethyltransferase (EC 2.1.2.1)	fig|213849.3.peg.824	99.03	fig|306254.1.peg.998	80.43	fig|360104.4.peg.1670	84.06	fig|360105.6.peg.535	83.82	fig|360106.5.peg.1094	84.3	fig|360107.5.peg.1604	83.54	fig|360109.7.peg.1544	79.47	fig|192222.1.peg.370	79.23	fig|306263.1.peg.1534	80.58	fig|306264.1.peg.1680	79.47
fig|213849.5.peg.1246	208	Thymidylate synthase thyX (EC 2.1.1.-)	fig|213849.3.peg.269	97.58	fig|306254.1.peg.1469	74.63	fig|360104.4.peg.2089	76.81	fig|360105.6.peg.2059	77.83	fig|360106.5.peg.1709	82.04	fig|360107.5.peg.1710	76.59	fig|360109.7.peg.29	74.15	fig|192222.1.peg.26	74.15	fig|306263.1.peg.1412	73.3	fig|306264.1.peg.1453	72.86
		Tetrapyrroles
fig|213849.5.peg.1620	341	Uroporphyrinogen III decarboxylase (EC 4.1.1.37)	fig|213849.3.peg.670	97.06	fig|306254.1.peg.537	74.12	fig|360104.4.peg.1411	71.76	fig|360105.6.peg.1542	71.3	fig|360106.5.peg.1391	70.59	fig|360107.5.peg.1248	76.11	fig|360109.7.peg.485	73.82	fig|192222.1.peg.1168	74.41	fig|306263.1.peg.731	72.65	fig|306264.1.peg.155	71.47
		Phosphorus Metabolism
fig|213849.5.peg.733	173	Inorganic pyrophosphatase (EC 3.6.1.1)	fig|213849.3.peg.698	95.93	fig|306254.1.peg.272	78.49	fig|360104.4.peg.1388	85.47	fig|360105.6.peg.651	84.88	fig|360106.5.peg.1151	87.21	fig|360107.5.peg.291	84.3	fig|360109.7.peg.1361	78.49	fig|192222.1.peg.599	78.49	fig|306263.1.peg.847	76.16	fig|306264.1.peg.423	74.42
		RNA Metabolism
fig|213849.5.peg.1176	398	Cysteine desulfurase (EC 2.8.1.7)	fig|213849.3.peg.1337	97.73	fig|306254.1.peg.802	72.19	fig|360104.4.peg.173	77.97	fig|360105.6.peg.205	76.46	fig|360106.5.peg.1621	77.22	fig|360107.5.peg.44	75.95	fig|360109.7.peg.238	71.47	fig|192222.1.peg.213	71.68	fig|306263.1.peg.1664	73.33	fig|306264.1.peg.1347	72.7
fig|213849.5.peg.1177	197	GTP cyclohydrolase I (EC 3.5.4.16) type 1	fig|213849.3.peg.1336	98.47	fig|306254.1.peg.1130	73.8	fig|360104.4.peg.113	81.72	fig|360105.6.peg.149	80.11	fig|360106.5.peg.1619	79.69	fig|360107.5.peg.43	73.44	fig|360109.7.peg.202	75.94	fig|192222.1.peg.182	77.01	fig|306263.1.peg.1316	76.47	fig|306264.1.peg.1960	73.26
fig|213849.5.peg.1494	630	RNA polymerase sigma factor RpoD	fig|213849.3.peg.594	97.3	fig|306254.1.peg.1333	73.17	fig|360104.4.peg.1293	75.49	fig|360105.6.peg.834	75.04	fig|360106.5.peg.503	75.16	fig|360107.5.peg.704	72.23	fig|360109.7.peg.798	71.47	fig|192222.1.peg.929	72.6	fig|306263.1.peg.208	72.12	fig|306264.1.peg.1156	73.14
fig|213849.5.peg.534	1503	DNA-directed RNA polymerase beta&#39; subunit (EC 2.7.7.6)	fig|213849.3.peg.1404	98.34	fig|306254.1.peg.1624	74.14	fig|360104.4.peg.707	77.56	fig|360105.6.peg.1440	77.87	fig|360106.5.peg.1260	77.97	fig|360107.5.peg.1616	77.12	fig|360109.7.peg.1455	74.16	fig|192222.1.peg.444	74.09	fig|306263.1.peg.709	73.91	fig|306264.1.peg.556	74.36
fig|213849.5.peg.535	1380	DNA-directed RNA polymerase beta subunit (EC 2.7.7.6)	fig|213849.3.peg.1403	99.2	fig|306254.1.peg.1623	78.11	fig|360104.4.peg.706	77.75	fig|360105.6.peg.1441	77.61	fig|360106.5.peg.1261	77.25	fig|360107.5.peg.1617	80.58	fig|360109.7.peg.1456	76.9	fig|192222.1.peg.443	77.26	fig|306263.1.peg.708	76.09	fig|306264.1.peg.557	75.87
fig|213849.5.peg.540	177	Transcription antitermination protein NusG	fig|213849.3.peg.1398	100	fig|306254.1.peg.1617	71.84	fig|360104.4.peg.701	74.43	fig|360105.6.peg.1446	76.7	fig|360106.5.peg.1266	79.55	fig|360107.5.peg.1622	72.16	fig|360109.7.peg.1461	71.84	fig|192222.1.peg.438	71.84	fig|306263.1.peg.703	73.3	fig|306264.1.peg.562	70.11
fig|213849.5.peg.361	436	Transcription termination factor Rho	fig|213849.3.peg.994	99.77	fig|306254.1.peg.639	86.21	fig|360104.4.peg.1196	84.45	fig|360105.6.peg.1366	84.45	fig|360106.5.peg.1360	82.95	fig|360107.5.peg.1323	85.05	fig|360109.7.peg.579	84.11	fig|192222.1.peg.1081	84.11	fig|306263.1.peg.1515	83.8	fig|306264.1.peg.25	84.35
fig|213849.5.peg.866	373	tRNA-guanine transglycosylase (EC 2.4.2.29)	fig|213849.3.peg.506	98.39	fig|306254.1.peg.1324	74.66	fig|360104.4.peg.923	77.15	fig|360105.6.peg.995	73.7	fig|360106.5.peg.934	79.78	fig|360107.5.peg.1151	77.96	fig|360109.7.peg.789	73.85	fig|192222.1.peg.938	74.12	fig|306263.1.peg.788	75.81	fig|306264.1.peg.15	71.77
		DNA Metabolism
fig|213849.5.peg.1259	770	DNA gyrase subunit B (EC 5.99.1.3)	fig|213849.3.peg.278	97.53	fig|306254.1.peg.1550	73.51	fig|360104.4.peg.43	76.46	fig|360105.6.peg.3	77.31	fig|360106.5.peg.3	76.69	fig|360107.5.peg.4	75.85	fig|360109.7.peg.3	72.56	fig|192222.1.peg.3	72.69	fig|306263.1.peg.1404	73.57	fig|306264.1.peg.1881	72.86
fig|213849.5.peg.1624	862	DNA gyrase subunit A (EC 5.99.1.3)	fig|213849.3.peg.667	99.42	fig|306254.1.peg.1303	76.17	fig|360104.4.peg.643	75.29	fig|360105.6.peg.1551	76.65	fig|360106.5.peg.1397	79.42	fig|360107.5.peg.1222	77.89	fig|360109.7.peg.772	72.49	fig|192222.1.peg.955	72.83	fig|306263.1.peg.86	76.64	fig|306264.1.peg.1069	75.35
fig|213849.5.peg.1718	338	Holliday junction DNA helicase RuvB	fig|213849.3.peg.654	100	fig|306254.1.peg.403	75.89	fig|360104.4.peg.1438	76.19	fig|360105.6.peg.1492	77.38	fig|360106.5.peg.458	76.45	fig|360107.5.peg.726	79.12	fig|360109.7.peg.289	74.63	fig|192222.1.peg.1286	75.22	fig|306263.1.peg.1112	76.72	fig|306264.1.peg.243	74.63
fig|213849.5.peg.504	368	GTP-binding and nucleic acid-binding protein YchF	fig|213849.3.peg.243	98.37	fig|306254.1.peg.1779	77.38	fig|360104.4.peg.623	81.47	fig|360105.6.peg.691	77.66	fig|360106.5.peg.1119	80.38	fig|360107.5.peg.1029	78.47	fig|360109.7.peg.897	77.66	fig|192222.1.peg.860	77.38	fig|306263.1.peg.877	76.57	fig|306264.1.peg.56	76.29
		DNA repair
fig|213849.5.peg.336	348	RecA protein	fig|213849.3.peg.972	99.71	fig|306254.1.peg.1591	79.3	fig|360104.4.peg.1809	81.29	fig|360105.6.peg.1839	79.4	fig|360106.5.peg.195	80.99	fig|360107.5.peg.1737	80.69	fig|360109.7.peg.2042	78.72	fig|192222.1.peg.1578	79.3	fig|306263.1.peg.414	81.4	fig|306264.1.peg.966	77.94
fig|213849.5.peg.454	447	DNA repair protein RadA	fig|213849.3.peg.1501	99.33	fig|306254.1.peg.593	70.18	fig|360104.4.peg.1116	73.99	fig|360105.6.peg.871	73.32	fig|360106.5.peg.483	75.34	fig|360107.5.peg.1161	70.88	fig|360109.7.peg.529	70.4	fig|192222.1.peg.1130	70.63	fig|306263.1.peg.16	71.52	fig|306264.1.peg.1290	72.2
fig|213849.5.peg.1065	941	Excinuclease ABC subunit A	fig|213849.3.peg.56	98.83	fig|306254.1.peg.917	73.13	fig|360104.4.peg.449	76.36	fig|360105.6.peg.1648	75.29	fig|360106.5.peg.334	74.44	fig|360107.5.peg.72	77.14	fig|360109.7.peg.1606	72.81	fig|192222.1.peg.311	72.92	fig|306263.1.peg.1186	73.03	fig|306264.1.peg.272	72.99
fig|213849.5.peg.1103	659	Excinuclease ABC subunit B	fig|213849.3.peg.19	98.02	fig|306254.1.peg.244	74.2	fig|360104.4.peg.776	78.42	fig|360105.6.peg.1279	77.09	fig|360106.5.peg.828	77.36	fig|360107.5.peg.1657	81.46	fig|360109.7.peg.1323	74.81	fig|192222.1.peg.630	74.66	fig|306263.1.peg.39	74.85	fig|306264.1.peg.202	73.59
		Two component transcriptional regulator
fig|213849.5.peg.684	224	Phosphate regulon transcriptional regulatory protein PhoB (SphR)	fig|213849.3.peg.850	99.1	fig|306254.1.peg.929	78.92	fig|360104.4.peg.436	87.44	fig|360105.6.peg.1660	85.2	fig|360106.5.peg.234	86.55	fig|360107.5.peg.734	84.75	fig|360109.7.peg.1592	78.48	fig|192222.1.peg.324	78.92	fig|306263.1.peg.436	78.38	fig|306264.1.peg.833	78.03
		Cell Division and Cell Cycle
fig|213849.5.peg.1360	345	Rod shape-determining protein MreB	fig|213849.3.peg.357	100	fig|306254.1.peg.832	83.19	fig|360104.4.peg.1777	82.27	fig|360105.6.peg.263	81.98	fig|360106.5.peg.307	83.14	fig|360107.5.peg.1331	82.56	fig|360109.7.peg.1685	83.77	fig|192222.1.peg.248	83.48	fig|306263.1.peg.1236	82.85	fig|306264.1.peg.1198	83.19
		Protein Metabolism
		Protein biosynthesis
fig|213849.5.peg.1377	356	Peptide chain release factor 1	fig|213849.3.peg.340	98.59	fig|306254.1.peg.1690	74.57	fig|360104.4.peg.85	77.14	fig|360105.6.peg.114	77.78	fig|360106.5.peg.1639	77.49	fig|360107.5.peg.1576	75.14	fig|360109.7.peg.1968	75.43	fig|192222.1.peg.1518	75.71	fig|306263.1.peg.1416	75.07	fig|306264.1.peg.1506	73.45
fig|213849.5.peg.1522	475	Aspartyl-tRNA(Asn) amidotransferase subunit B (EC 6.3.5.6) @ Glutamyl-tRNA(Gln) amidotransferase subunit B (EC 6.3.5.7)	fig|213849.3.peg.619	97.47	fig|306254.1.peg.602	71.94	fig|360104.4.peg.897	76.11	fig|360105.6.peg.1148	75.95	fig|360106.5.peg.734	79.7	fig|360107.5.peg.929	80.17	fig|360109.7.peg.536	72.57	fig|192222.1.peg.1122	72.78	fig|306263.1.peg.19	73.63	fig|306264.1.peg.1245	71.52
fig|213849.5.peg.543	400	Translation elongation factor Tu	fig|213849.3.peg.1395	99.25	fig|306254.1.peg.1614	88.72	fig|360104.4.peg.698	91.96	fig|360105.6.peg.1449	91.46	fig|360106.5.peg.1269	91.21	fig|360107.5.peg.1624	88.69	fig|360109.7.peg.1464	88.97	fig|192222.1.peg.435	88.97	fig|306263.1.peg.700	88.97	fig|306264.1.peg.565	88.97
fig|213849.5.peg.590	189	Translation elongation factor P	fig|213849.3.peg.1343	97.87	fig|306254.1.peg.340	85.03	fig|360104.4.peg.588	81.82	fig|360105.6.peg.608	81.38	fig|360106.5.peg.1199	80.21	fig|360107.5.peg.128	86.7	fig|360109.7.peg.1380	83.96	fig|192222.1.peg.513	83.96	fig|306263.1.peg.38	83.42	fig|306264.1.peg.271	82.8
fig|213849.5.peg.590	189	Translation elongation factor P	fig|213849.3.peg.1343	97.87	fig|306254.1.peg.340	85.03	fig|360104.4.peg.588	81.82	fig|360105.6.peg.608	81.38	fig|360106.5.peg.1199	80.21	fig|360107.5.peg.128	86.7	fig|360109.7.peg.1380	83.96	fig|192222.1.peg.513	83.96	fig|306263.1.peg.38	83.42	fig|306264.1.peg.271	82.8
fig|213849.5.peg.529	692	Translation elongation factor G	fig|213849.3.peg.1408	99.13	fig|306254.1.peg.1637	86.83	fig|360104.4.peg.713	84.03	fig|360105.6.peg.1434	85.2	fig|360106.5.peg.1257	87.12	fig|360107.5.peg.1612	88.44	fig|360109.7.peg.1442	86.54	fig|192222.1.peg.458	86.83	fig|306263.1.peg.712	87.41	fig|306264.1.peg.548	86.25
fig|213849.5.peg.1316	73	Translation initiation factor 1	fig|213849.3.peg.1033	100	fig|306254.1.peg.1976	91.67	fig|360104.4.peg.1934	97.22	fig|360105.6.peg.1965	98.61	fig|360106.5.peg.54	97.22	fig|360107.5.peg.206	98.61	fig|360109.7.peg.1945	91.67	fig|192222.1.peg.1496	91.67	fig|306263.1.peg.1490	95.83	fig|306264.1.peg.1225	94.44
fig|213849.5.peg.657	504	Lysyl-tRNA synthetase (class II) (EC 6.1.1.6)	fig|213849.3.peg.823	96.02	fig|306254.1.peg.999	73.16	fig|360104.4.peg.1669	71.23	fig|360105.6.peg.534	74.01	fig|360106.5.peg.1095	77.62	fig|360107.5.peg.1603	77.29	fig|360109.7.peg.1545	74.95	fig|192222.1.peg.369	74.95	fig|306263.1.peg.1533	72.06	fig|306264.1.peg.1679	73.56
fig|213849.5.peg.1693	608	Threonyl-tRNA synthetase (EC 6.1.1.3)	fig|213849.3.peg.1121	99.01	fig|306254.1.peg.783	76.53	fig|360104.4.peg.71	77.92	fig|360105.6.peg.94	76.61	fig|360106.5.peg.1626	76.24	fig|360107.5.peg.604	81.12	fig|360109.7.peg.214	76.2	fig|192222.1.peg.194	76.2	fig|306263.1.peg.1430	77.69	fig|306264.1.peg.1812	73.22
fig|213849.5.peg.69	816	Leucyl-tRNA synthetase (EC 6.1.1.4)	fig|213849.3.peg.1657	97.3	fig|306254.1.peg.704	70.92	fig|360104.4.peg.1237	73.46	fig|360105.6.peg.1314	74.08	fig|360106.5.peg.693	74.72	fig|360107.5.peg.464	75.15	fig|360109.7.peg.640	71.78	fig|192222.1.peg.1017	73.13	fig|306263.1.peg.185	72.02	fig|306264.1.peg.112	70.55
fig|213849.5.peg.122	301	Glycyl-tRNA synthetase alpha chain (EC 6.1.1.14)	fig|213849.3.peg.1249	99.33	fig|306254.1.peg.220	75.35	fig|360104.4.peg.1179	79.21	fig|360105.6.peg.1354	76.9	fig|360106.5.peg.1000	78.14	fig|360107.5.peg.698	74.67	fig|360109.7.peg.1298	77.06	fig|192222.1.peg.654	77.06	fig|306263.1.peg.227	77.46	fig|306264.1.peg.816	75.99
fig|213849.5.peg.140	331	Phenylalanyl-tRNA synthetase alpha chain (EC 6.1.1.20)	fig|213849.3.peg.158	97.88	fig|306254.1.peg.7	74.24	fig|360104.4.peg.581	73.11	fig|360105.6.peg.601	73.33	fig|360106.5.peg.1206	75.45	fig|360107.5.peg.477	75.9	fig|360109.7.peg.929	73.03	fig|192222.1.peg.828	73.33	fig|306263.1.peg.31	72.12	fig|306264.1.peg.358	72.42
fig|213849.5.peg.1264	607	GTP-binding protein TypA/BipA	fig|213849.3.peg.283	98.5	fig|306254.1.peg.1452	83.47	fig|360104.4.peg.135	85.69	fig|360105.6.peg.11	85	fig|360106.5.peg.12	85.14	fig|360107.5.peg.1705	85.67	fig|360109.7.peg.49	83.31	fig|192222.1.peg.39	83.14	fig|306263.1.peg.1350	83.31	fig|306264.1.peg.1436	81.97
fig|213849.5.peg.1318	393	Preprotein translocase secY subunit (TC 3.A.5.1.1)	fig|213849.3.peg.1035	99.49	fig|306254.1.peg.1579	72.8	fig|360104.4.peg.1936	78.54	fig|360105.6.peg.1967	78.03	fig|360106.5.peg.52	78.59	fig|360107.5.peg.100	76.32	fig|360109.7.peg.2057	72.29	fig|192222.1.peg.1592	72.04	fig|306263.1.peg.1478	75.25	fig|306264.1.peg.1002	73.55
		Protein degradation
fig|213849.5.peg.819	181	ATP-dependent protease HslV (EC 3.4.25.-)	fig|213849.3.peg.1091	98.33	fig|306254.1.peg.252	83.89	fig|360104.4.peg.986	83.71	fig|360105.6.peg.1110	82.22	fig|360106.5.peg.954	80.56	fig|360107.5.peg.1044	87.71	fig|360109.7.peg.1333	83.33	fig|192222.1.peg.619	83.33	fig|306263.1.peg.958	84.92	fig|306264.1.peg.584	80.66
fig|213849.5.peg.1179	197	ATP-dependent Clp protease proteolytic subunit (EC 3.4.21.92)	fig|213849.3.peg.1334	99.49	fig|306254.1.peg.1128	84.46	fig|360104.4.peg.111	80.61	fig|360105.6.peg.151	80.1	fig|360106.5.peg.1617	80.61	fig|360107.5.peg.17	82.2	fig|360109.7.peg.200	84.46	fig|192222.1.peg.180	84.46	fig|306263.1.peg.1314	86.73	fig|306264.1.peg.611	87.05
		Protein folding
fig|213849.5.peg.869	547	Heat shock protein 60 family chaperone GroEL	fig|213849.3.peg.503	97.99	fig|306254.1.peg.572	85.35	fig|360104.4.peg.782	84.67	fig|360105.6.peg.1271	84.12	fig|360106.5.peg.663	82.23	fig|360107.5.peg.560	83.39	fig|360109.7.peg.511	85.35	fig|192222.1.peg.1146	85.53	fig|306263.1.peg.196	84.07	fig|306264.1.peg.799	84.07
fig|213849.5.peg.1009	630	Chaperone protein DnaK	fig|213849.3.peg.1531	99.36	fig|306254.1.peg.183	79.3	fig|360104.4.peg.1323	80.57	fig|360105.6.peg.795	80.09	fig|360106.5.peg.1041	83.41	fig|360107.5.peg.1100	85.35	fig|360109.7.peg.1260	78.67	fig|192222.1.peg.698	78.83	fig|306263.1.peg.295	79.3	fig|306264.1.peg.210	79.46
		Electron Transfer
fig|213849.5.peg.375	95	Ferredoxin	fig|213849.3.peg.1008	95.74	fig|306254.1.peg.907	76.09	fig|360104.4.peg.447	73.12	fig|360105.6.peg.1649	78.49	fig|360106.5.peg.224	80.65	fig|360107.5.peg.1453	77.42	fig|360109.7.peg.1615	73.91	fig|192222.1.peg.302	73.91	fig|306263.1.peg.1172	78.26	fig|306264.1.peg.1709	70.65
		Hydrolase
fig|213849.5.peg.450	506	FIG002344: Hydrolase (HAD superfamily)	fig|213849.3.peg.1497	99.01	fig|306254.1.peg.584	74.06	fig|360104.4.peg.1111	79.21	fig|360105.6.peg.876	79.17	fig|360106.5.peg.487	77.03	fig|360107.5.peg.1309	77.23	fig|360109.7.peg.523	73.27	fig|192222.1.peg.1134	73.86	fig|306263.1.peg.11	73.66	fig|306264.1.peg.639	73.66
		Ribosome proteins
fig|213849.5.peg.112	119	LSU ribosomal protein L19p	fig|213849.3.peg.1239	95.76	fig|306254.1.peg.210	73.73	fig|360104.4.peg.1169	78.81	fig|360105.6.peg.1344	79.66	fig|360106.5.peg.987	77.12	fig|360107.5.peg.553	78.81	fig|360109.7.peg.1288	72.88	fig|192222.1.peg.664	73.73	fig|306263.1.peg.237	75.42	fig|306264.1.peg.806	72.03
fig|213849.5.peg.116	76	SSU ribosomal protein S16p	fig|213849.3.peg.1243	97.33	fig|306254.1.peg.214	80.56	fig|360104.4.peg.1173	78.67	fig|360105.6.peg.1348	85.14	fig|360106.5.peg.991	82.67	fig|360107.5.peg.549	74.32	fig|360109.7.peg.1292	79.17	fig|192222.1.peg.660	79.17	fig|306263.1.peg.233	84.72	fig|306264.1.peg.810	81.94
fig|213849.5.peg.372	49	LSU ribosomal protein L32p	fig|213849.3.peg.1005	100	fig|306254.1.peg.904	81.25	fig|360104.4.peg.444	85.42	fig|360105.6.peg.1652	85.42	fig|360106.5.peg.227	87.5	fig|360107.5.peg.1456	87.5	fig|360109.7.peg.1618	85.42	fig|192222.1.peg.299	83.33	fig|306263.1.peg.1175	79.17	fig|306264.1.peg.1712	81.25
fig|213849.5.peg.530	157	SSU ribosomal protein S7p (S5e)	fig|213849.3.peg.1407	100	fig|306254.1.peg.1636	86.54	fig|360104.4.peg.712	84.62	fig|360105.6.peg.1435	87.18	fig|360106.5.peg.1258	86.54	fig|360107.5.peg.1613	85.26	fig|360109.7.peg.1443	86.54	fig|192222.1.peg.457	86.54	fig|306263.1.peg.711	86.54	fig|306264.1.peg.549	85.26
fig|213849.5.peg.531	111	SSU ribosomal protein S12p (S23e)	fig|213849.3.peg.1406	100	fig|306254.1.peg.1635	95.41	fig|360104.4.peg.711	98.11	fig|360105.6.peg.1436	97.17	fig|360106.5.peg.1259	96.33	fig|360107.5.peg.1614	97.27	fig|360109.7.peg.1444	96.33	fig|192222.1.peg.456	96.33	fig|306263.1.peg.1619	96.33	fig|306264.1.peg.550	96.33
fig|213849.5.peg.536	126	LSU ribosomal protein L7/L12 (P1/P2)	fig|213849.3.peg.1402	99.2	fig|306254.1.peg.1621	80	fig|360104.4.peg.705	83.2	fig|360105.6.peg.1442	82.4	fig|360106.5.peg.1262	86.4	fig|360107.5.peg.1618	80	fig|360109.7.peg.1457	79.2	fig|192222.1.peg.442	80	fig|306263.1.peg.707	84.8	fig|306264.1.peg.558	80.8
fig|213849.5.peg.538	234	LSU ribosomal protein L1p (L10Ae)	fig|213849.3.peg.1400	98.71	fig|306254.1.peg.1619	80.69	fig|360104.4.peg.703	83.26	fig|360105.6.peg.1444	81.12	fig|360106.5.peg.1264	81.03	fig|360107.5.peg.1620	84.12	fig|360109.7.peg.1459	81.55	fig|192222.1.peg.440	81.55	fig|306263.1.peg.705	83.26	fig|306264.1.peg.560	81.97
fig|213849.5.peg.539	142	LSU ribosomal protein L11p (L12e)	fig|213849.3.peg.1399	100	fig|306254.1.peg.1618	86.52	fig|360104.4.peg.702	87.23	fig|360105.6.peg.1445	86.52	fig|360106.5.peg.1265	86.52	fig|360107.5.peg.1621	88.49	fig|360109.7.peg.1460	86.52	fig|192222.1.peg.439	86.52	fig|306263.1.peg.704	86.52	fig|306264.1.peg.561	85.11
fig|213849.5.peg.542	53	LSU ribosomal protein L33p	fig|213849.3.peg.1396	100	fig|306254.1.peg.1615	88.46	fig|360104.4.peg.699	90.38	fig|360105.6.peg.1448	94.23	fig|360106.5.peg.1268	88	fig|360107.5.peg.1623	82	fig|360109.7.peg.1463	90.38	fig|192222.1.peg.436	90.38	fig|306263.1.peg.701	88.46	fig|306264.1.peg.564	88.46
fig|213849.5.peg.562	264	SSU ribosomal protein S2p (SAe)	fig|213849.3.peg.1376	98.86	fig|306254.1.peg.618	81.68	fig|360104.4.peg.1601	79.69	fig|360105.6.peg.395	78.71	fig|360106.5.peg.1381	81.85	fig|360107.5.peg.818	78.81	fig|360109.7.peg.553	80.92	fig|192222.1.peg.1107	81.68	fig|306263.1.peg.135	81.54	fig|306264.1.peg.1124	79.69
fig|213849.5.peg.1072	104	LSU ribosomal protein L21p	fig|213849.3.peg.50	96.12	fig|306254.1.peg.1220	77.67	fig|360104.4.peg.454	77.45	fig|360105.6.peg.1629	79.41	fig|360106.5.peg.1471	81.55	fig|360107.5.peg.1319	85.44	fig|360109.7.peg.95	77.67	fig|192222.1.peg.83	77.67	fig|306263.1.peg.444	75.73	fig|306264.1.peg.1363	74.76
fig|213849.5.peg.1073	86	LSU ribosomal protein L27p	fig|213849.3.peg.49	97.65	fig|306254.1.peg.1219	92.86	fig|360104.4.peg.453	91.67	fig|360105.6.peg.1628	90.48	fig|360106.5.peg.1470	90.48	fig|360107.5.peg.1320	93.98	fig|360109.7.peg.96	91.67	fig|192222.1.peg.84	91.67	fig|306263.1.peg.445	91.67	fig|306264.1.peg.1362	91.67
fig|213849.5.peg.1311	117	LSU ribosomal protein L17p	fig|213849.3.peg.1028	98.28	fig|306254.1.peg.1706	74.14	fig|360104.4.peg.1928	77.59	fig|360105.6.peg.1959	77.59	fig|360106.5.peg.59	77.59	fig|360107.5.peg.201	77.59	fig|360109.7.peg.1951	75	fig|192222.1.peg.1502	76.72	fig|306263.1.peg.1495	76.72	fig|306264.1.peg.627	73.28
fig|213849.5.peg.1313	209	SSU ribosomal protein S4p (S9e)	fig|213849.3.peg.1030	99.52	fig|306254.1.peg.1708	80.29	fig|360104.4.peg.1930	83.65	fig|360105.6.peg.1961	85.1	fig|360106.5.peg.57	78.85	fig|360107.5.peg.203	84.13	fig|360109.7.peg.1949	79.81	fig|192222.1.peg.1500	79.33	fig|306263.1.peg.1493	81.73	fig|306264.1.peg.629	79.33
fig|213849.5.peg.1314	131	SSU ribosomal protein S11p (S14e)	fig|213849.3.peg.1031	100	fig|306254.1.peg.1709	87.69	fig|360104.4.peg.1931	88.46	fig|360105.6.peg.1962	87.69	fig|360106.5.peg.56	86.15	fig|360107.5.peg.204	87.69	fig|360109.7.peg.1948	87.69	fig|192222.1.peg.1499	87.69	fig|306263.1.peg.1492	88.46	fig|306264.1.peg.630	83.85
fig|213849.5.peg.1315	123	SSU ribosomal protein S13p (S18e)	fig|213849.3.peg.1032	100	fig|306254.1.peg.1710	94.12	fig|360104.4.peg.1932	90.16	fig|360105.6.peg.1963	90.16	fig|360106.5.peg.55	94.26	fig|360107.5.peg.205	87.6	fig|360109.7.peg.1947	94.96	fig|192222.1.peg.1498	94.96	fig|306263.1.peg.1491	93.28	fig|306264.1.peg.631	93.28
fig|213849.5.peg.1320	148	SSU ribosomal protein S5p (S2e)	fig|213849.3.peg.1037	99.32	fig|306254.1.peg.1577	81.63	fig|360104.4.peg.1938	80.14	fig|360105.6.peg.1969	80.14	fig|360106.5.peg.50	82.99	fig|360107.5.peg.98	86.71	fig|360109.7.peg.2059	81.63	fig|192222.1.peg.1594	81.63	fig|306263.1.peg.1476	82.31	fig|306264.1.peg.1004	80.95
fig|213849.5.peg.1323	132	SSU ribosomal protein S8p (S15Ae)	fig|213849.3.peg.1040	99.24	fig|306254.1.peg.1574	70.99	fig|360104.4.peg.1941	81.68	fig|360105.6.peg.1972	80.92	fig|360106.5.peg.47	78.63	fig|360107.5.peg.95	78.63	fig|360109.7.peg.2062	70.23	fig|192222.1.peg.1597	70.99	fig|306263.1.peg.1473	70.99	fig|306264.1.peg.1007	71.76
fig|213849.5.peg.1325	182	LSU ribosomal protein L5p (L11e)	fig|213849.3.peg.1042	98.9	fig|306254.1.peg.1572	77.78	fig|360104.4.peg.1943	80	fig|360105.6.peg.1974	79.44	fig|360106.5.peg.46	78.65	fig|360107.5.peg.93	76.11	fig|360109.7.peg.2064	75.56	fig|192222.1.peg.1599	76.11	fig|306263.1.peg.1471	77.22	fig|306264.1.peg.1009	75.28
fig|213849.5.peg.1326	78	LSU ribosomal protein L24p (L26e)	fig|213849.3.peg.1043	94.81	fig|306254.1.peg.1571	74.03	fig|360104.4.peg.1944	78.08	fig|360105.6.peg.1975	74.32	fig|360106.5.peg.45	73.68	fig|360107.5.peg.92	72	fig|360109.7.peg.2065	71.43	fig|192222.1.peg.1600	74.03	fig|306263.1.peg.1470	75.68	fig|306264.1.peg.1010	76
fig|213849.5.peg.1327	123	LSU ribosomal protein L14p (L23e)	fig|213849.3.peg.1044	96.72	fig|306254.1.peg.1570	90.16	fig|360104.4.peg.1945	90.16	fig|360105.6.peg.1976	88.52	fig|360106.5.peg.44	90.16	fig|360107.5.peg.91	87.7	fig|360109.7.peg.2066	90.16	fig|192222.1.peg.1601	90.16	fig|306263.1.peg.1469	90.98	fig|306264.1.peg.1011	91.8
fig|213849.5.peg.1330	142	LSU ribosomal protein L16p (L10e)	fig|213849.3.peg.1047	99.29	fig|306254.1.peg.1567	80.14	fig|360104.4.peg.1948	80.85	fig|360105.6.peg.1979	81.56	fig|360106.5.peg.41	80.85	fig|360107.5.peg.88	80.85	fig|360109.7.peg.2069	80.14	fig|192222.1.peg.1604	80.14	fig|306263.1.peg.1677	79.43	fig|306264.1.peg.1014	79.43
fig|213849.5.peg.1331	233	SSU ribosomal protein S3p (S3e)	fig|213849.3.peg.1048	98.28	fig|306254.1.peg.1566	81.12	fig|360104.4.peg.1949	82.33	fig|360105.6.peg.1980	82.33	fig|360106.5.peg.40	80.6	fig|360107.5.peg.87	83.62	fig|360109.7.peg.2070	81.97	fig|192222.1.peg.1605	81.97	fig|306263.1.peg.1465	80.69	fig|306264.1.peg.1015	81.12
fig|213849.5.peg.1332	111	LSU ribosomal protein L22p (L17e)	fig|213849.3.peg.1049	100	fig|306254.1.peg.1565	75.93	fig|360104.4.peg.1950	83.64	fig|360105.6.peg.1981	85.45	fig|360106.5.peg.39	80.91	fig|360107.5.peg.86	88.89	fig|360109.7.peg.2071	75	fig|192222.1.peg.1606	75.93	fig|306263.1.peg.1464	78.3	fig|306264.1.peg.1016	76.15
fig|213849.5.peg.1333	94	SSU ribosomal protein S19p (S15e)	fig|213849.3.peg.1050	100	fig|306254.1.peg.1564	92.47	fig|360104.4.peg.1951	92.47	fig|360105.6.peg.1982	91.4	fig|360106.5.peg.38	89.25	fig|360107.5.peg.85	91.4	fig|360109.7.peg.2072	92.47	fig|192222.1.peg.1607	92.47	fig|306263.1.peg.1463	90.32	fig|306264.1.peg.1017	90.32
fig|213849.5.peg.1334	277	LSU ribosomal protein L2p (L8e)	fig|213849.3.peg.1051	97.83	fig|306254.1.peg.1563	86.23	fig|360104.4.peg.1952	86.28	fig|360105.6.peg.1983	85.92	fig|360106.5.peg.37	88.41	fig|360107.5.peg.84	84.06	fig|360109.7.peg.2073	85.14	fig|192222.1.peg.1608	85.87	fig|306263.1.peg.1462	85.87	fig|306264.1.peg.1018	85.51
fig|213849.5.peg.1335	94	LSU ribosomal protein L23p (L23Ae)	fig|213849.3.peg.1052	96.77	fig|306254.1.peg.1562	78.49	fig|360104.4.peg.1953	74.19	fig|360105.6.peg.1984	75.27	fig|360106.5.peg.36	76.67	fig|360107.5.peg.83	78.49	fig|360109.7.peg.2074	78.49	fig|192222.1.peg.1609	77.42	fig|306263.1.peg.1461	80	fig|306264.1.peg.1019	78.49
fig|213849.5.peg.1338	106	SSU ribosomal protein S10p (S20e)	fig|213849.3.peg.1055	100	fig|306254.1.peg.1523	93.14	fig|360104.4.peg.1956	96.04	fig|360105.6.peg.1987	96.04	fig|360106.5.peg.33	96.08	fig|360107.5.peg.80	92.16	fig|360109.7.peg.2077	92.16	fig|192222.1.peg.1612	93.14	fig|306263.1.peg.1458	94.12	fig|306264.1.peg.1022	94.12
fig|213849.5.peg.1369	64	LSU ribosomal protein L35p	fig|213849.3.peg.348	98.41	fig|306254.1.peg.804	70.49	fig|360104.4.peg.54	70.49	fig|360105.6.peg.78	70.49	fig|360106.5.peg.112	72.58	fig|360107.5.peg.484	73.02	fig|360109.7.peg.241	70.49	fig|192222.1.peg.216	70.49	fig|306263.1.peg.1436	70.49	fig|306264.1.peg.1343	70.49
fig|213849.5.peg.1370	118	LSU ribosomal protein L20p	fig|213849.3.peg.347	99.15	fig|306254.1.peg.805	87.18	fig|360104.4.peg.53	82.91	fig|360105.6.peg.77	82.05	fig|360106.5.peg.111	81.2	fig|360107.5.peg.485	80.34	fig|360109.7.peg.242	84.62	fig|192222.1.peg.217	87.18	fig|306263.1.peg.1437	88.03	fig|306264.1.peg.1342	86.32
fig|213849.5.peg.1376	91	SSU ribosomal protein S20p	fig|213849.3.peg.341	100	fig|306254.1.peg.1691	77.91	fig|360104.4.peg.84	78.65	fig|360105.6.peg.113	75.28	fig|360106.5.peg.1638	73.26	fig|360107.5.peg.1577	79.07	fig|360109.7.peg.1967	75.58	fig|192222.1.peg.1517	75.58	fig|306263.1.peg.1417	77.91	fig|306264.1.peg.1507	76.74
fig|213849.5.peg.1450	71	SSU ribosomal protein S21p	fig|213849.3.peg.1192	98.57	fig|306254.1.peg.1030	92.86	fig|360104.4.peg.216	92.86	fig|360105.6.peg.191	94.29	fig|360106.5.peg.120	91.43	fig|360107.5.peg.41	90	fig|360109.7.peg.1575	92.86	fig|192222.1.peg.338	94.29	fig|306263.1.peg.1385	92.86	fig|306264.1.peg.835	92.86
fig|213849.5.peg.423	45	LSU ribosomal protein L34p	fig|213849.3.peg.1471	97.73	fig|306254.1.peg.62	90.91	fig|360104.4.peg.815	90.7	fig|360105.6.peg.1224	90.7	fig|360106.5.peg.533	90.7	fig|360107.5.peg.639	86.05	fig|360109.7.peg.835	90.91	fig|192222.1.peg.891	90.91	fig|306263.1.peg.754	95.45	fig|306264.1.peg.491	93.18
fig|213849.5.peg.372	49	LSU ribosomal protein L32p	fig|213849.3.peg.1005	100	fig|306254.1.peg.904	81.25	fig|360104.4.peg.444	85.42	fig|360105.6.peg.1652	85.42	fig|360106.5.peg.227	87.5	fig|360107.5.peg.1456	87.5	fig|360109.7.peg.1618	85.42	fig|192222.1.peg.299	83.33	fig|306263.1.peg.1175	79.17	fig|306264.1.peg.1712	81.25
fig|213849.5.peg.928	87	SSU ribosomal protein S18p @ SSU ribosomal protein S18p, zinc-independent	fig|213849.3.peg.798	98.84	fig|306254.1.peg.723	82.14	fig|360104.4.peg.1370	88.1	fig|360105.6.peg.752	86.9	fig|360106.5.peg.1086	86.9	fig|360107.5.peg.241	88.37	fig|360109.7.peg.660	82.14	fig|192222.1.peg.998	82.14	fig|306263.1.peg.276	80.95	fig|306264.1.peg.289	83.33
fig|213849.5.peg.1052	130	SSU ribosomal protein S9p (S16e)	fig|213849.3.peg.71	97.67	fig|306254.1.peg.1490	80.62	fig|360104.4.peg.314	81.4	fig|360105.6.peg.311	79.07	fig|360106.5.peg.375	80.62	fig|360107.5.peg.1555	81.4	fig|360109.7.peg.1822	80.62	fig|192222.1.peg.1395	80.62	fig|306263.1.peg.648	81.4	fig|306264.1.peg.1445	80.81
