# Supplementary material for: Genomic Investigation into Strain Heterogeneity and Pathogenic Potential of the Emerging Gastrointestinal Pathogen Campylobacter ureolyticus
Source: PLoS One. 2013 Aug 30;8(8):e71515. doi: 10.1371/journal.pone.0071515 (PMC3758288; doi:10.1371/journal.pone.0071515)
Supplement: Table S2 — Sequence based comparison: 65 protein coding genes of C. ureolyticus DSM 20703 and ACS-301-V-Sch3b highly conserved within these strains (>70% amino acid identity) but no homologs (<25% amino acid identity) within 8 different Campylobacter species and 1 subspecies. (XLSX) [file pone.0071515.s003.xlsx]

## Sheet: Table S2
Gene ID C. ureolyticus DSM 20703	Gene Length	Function	Gene ID C. ureolyticus ASC-301-Sch-V-3b	Identity (%)
		Hypothetical protein
fig|213849.5.peg.24	205	hypothetical protein	fig|213849.3.peg.1692	93.63
fig|213849.5.peg.46	177	hypothetical protein	fig|213849.3.peg.1680	98.3
fig|213849.5.peg.47	411	hypothetical protein	fig|213849.3.peg.1679	98.54
fig|213849.5.peg.48	363	hypothetical protein	fig|213849.3.peg.1678	92.82
fig|213849.5.peg.64	68	hypothetical protein	fig|213849.3.peg.1662	91.04
fig|213849.5.peg.88	45	hypothetical protein	fig|213849.3.peg.1643	97.73
fig|213849.5.peg.108	139	hypothetical protein	fig|213849.3.peg.1235	92.75
fig|213849.5.peg.109	275	hypothetical protein	fig|213849.3.peg.1236	97.45
fig|213849.5.peg.125	228	hypothetical protein	fig|213849.3.peg.1252	93.3
fig|213849.5.peg.169	46	hypothetical protein	fig|213849.3.peg.222	93.33
fig|213849.5.peg.235	205	hypothetical protein	fig|213849.3.peg.176	94.61
fig|213849.5.peg.292	345	hypothetical protein	fig|213849.3.peg.947	98.84
fig|213849.5.peg.298	54	hypothetical protein	fig|213849.3.peg.953	90.57
fig|213849.5.peg.300	104	hypothetical protein	fig|213849.3.peg.955	97.09
fig|213849.5.peg.589	53	hypothetical protein	fig|213849.3.peg.1344	86.54
fig|213849.5.peg.602	445	hypothetical protein	fig|213849.3.peg.881	95.27
fig|213849.5.peg.730	120	hypothetical protein	fig|213849.3.peg.695	97.48
fig|213849.5.peg.731	109	hypothetical protein	fig|213849.3.peg.696	92.59
fig|213849.5.peg.772	108	hypothetical protein	fig|213849.3.peg.865	99.07
fig|213849.5.peg.773	74	hypothetical protein	fig|213849.3.peg.866	97.26
fig|213849.5.peg.775	51	hypothetical protein	fig|213849.3.peg.867	94
fig|213849.5.peg.778	148	hypothetical protein	fig|213849.3.peg.869	87.76
fig|213849.5.peg.797	208	hypothetical protein	fig|213849.3.peg.368	89.37
fig|213849.5.peg.807	42	hypothetical protein	fig|213849.3.peg.908	77.27
fig|213849.5.peg.813	202	hypothetical protein	fig|213849.3.peg.1084	100
fig|213849.5.peg.872	161	hypothetical protein	fig|213849.3.peg.500	78.12
fig|213849.5.peg.873	42	hypothetical protein	fig|213849.3.peg.499	86.67
fig|213849.5.peg.967	92	hypothetical protein	fig|213849.3.peg.756	91.21
fig|213849.5.peg.991	230	hypothetical protein	fig|213849.3.peg.552	79.59
fig|213849.5.peg.1014	185	hypothetical protein	fig|213849.3.peg.1527	93.37
fig|213849.5.peg.1076	66	hypothetical protein	fig|213849.3.peg.46	76.92
fig|213849.5.peg.1150	48	hypothetical protein	fig|213849.3.peg.430	97.87
fig|213849.5.peg.1257	39	hypothetical protein	fig|213849.3.peg.276	94.59
fig|213849.5.peg.1278	40	hypothetical protein	fig|213849.3.peg.300	100
fig|213849.5.peg.1303	113	hypothetical protein	fig|213849.3.peg.1020	96.43
fig|213849.5.peg.1352	141	hypothetical protein	fig|213849.3.peg.1067	97.86
fig|213849.5.peg.1391	106	hypothetical protein	fig|213849.3.peg.326	100
fig|213849.5.peg.1392	95	hypothetical protein	fig|213849.3.peg.325	95.74
fig|213849.5.peg.1459	45	hypothetical protein	fig|213849.3.peg.662	86.05
fig|213849.5.peg.1506	41	hypothetical protein	fig|213849.3.peg.607	100
fig|213849.5.peg.1526	50	hypothetical protein	fig|213849.3.peg.578	100
fig|213849.5.peg.1622	248	hypothetical protein	fig|213849.3.peg.669	93.5
fig|213849.5.peg.1758	107	hypothetical protein	fig|213849.3.peg.1512	84.91
fig|213849.5.peg.1789	40	hypothetical protein	fig|213849.3.peg.254	100
fig|213849.5.peg.1808	86	hypothetical protein	fig|213849.3.peg.1511	77.33
		Urease Operon
fig|213849.5.peg.1270	101	Urease gamma subunit (EC 3.5.1.5)	fig|213849.3.peg.288	98
fig|213849.5.peg.1271	105	Urease beta subunit (EC 3.5.1.5)	fig|213849.3.peg.289	99.04
fig|213849.5.peg.1272	572	Urease alpha subunit (EC 3.5.1.5)	fig|213849.3.peg.290	97.37
fig|213849.5.peg.1273	146	urease accessory protein UreE	fig|213849.3.peg.291	95.17
fig|213849.5.peg.1274	223	Urease accessory protein ureF	fig|213849.3.peg.292	99.1
fig|213849.5.peg.1276	246	Urease accessory protein UreD	fig|213849.3.peg.294	96.33
		Pyridoxin (Vitamin B6) Biosynthesis
fig|213849.5.peg.126	294	Pyridoxine biosynthesis glutamine amidotransferase, synthase subunit (EC 2.4.2.-)	fig|213849.3.peg.1253	99.32
		Ubiquinone Biosynthesis
fig|213849.5.peg.968	480	Ubiquinone biosynthesis monooxygenase UbiB	fig|213849.3.peg.755	95.41
		Tolerance to colicin E2
fig|213849.5.peg.1612	165	Conserved uncharacterized protein CreA	fig|213849.3.peg.677	97.53
		Heme and Siroheme Biosynthesis
fig|213849.5.peg.1702	446	Protoporphyrinogen IX oxidase, aerobic, HemY (EC 1.3.3.4)	fig|213849.3.peg.639	98.43
		Hydrolase
fig|213849.5.peg.870	189	Phosphohydrolase (MutT/nudix family protein)	fig|213849.3.peg.502	90.96
		Miscellaneous
fig|213849.5.peg.104	505	BatD	fig|213849.3.peg.1632	96.23
fig|213849.5.peg.107	297	von Willebrand factor type A domain protein	fig|213849.3.peg.1234	97.64
fig|213849.5.peg.484	148	Putative exported protein	fig|213849.3.peg.565	93.2
fig|213849.5.peg.846	212	Hcp transcriptional regulator HcpR (Crp/Fnr family)	fig|213849.3.peg.525	93.84
fig|213849.5.peg.1153	107	transmembrane signal peptide protein	fig|213849.3.peg.432	98.11
fig|213849.5.peg.1531	63	transcriptional repressor NrdR	fig|213849.3.peg.1539	95.16
fig|213849.5.peg.1652	102	Protein ydhR precursor	fig|213849.3.peg.627	99.01
fig|213849.5.peg.106	315	TPR domain protein in aerotolerance operon	fig|213849.3.peg.1233	96.18
fig|213849.5.peg.1349	434	Response regulator	fig|213849.3.peg.1065	94
