# Supplementary material for: Genomic Investigation into Strain Heterogeneity and Pathogenic Potential of the Emerging Gastrointestinal Pathogen Campylobacter ureolyticus
Source: PLoS One. 2013 Aug 30;8(8):e71515. doi: 10.1371/journal.pone.0071515 (PMC3758288; doi:10.1371/journal.pone.0071515)
Supplement: Table S3 — Sequence based comparison: 341 genes out of 1810 genes in C. ureolyticus DSM 20703 with below 25% identity in comparison to C. ureolyticus ACS-301-V-Sch3b. (XLSX) [file pone.0071515.s004.xlsx]

## Sheet: Table S1, Sequence based compar
Table S1: Sequence based comparison- 341 genes out of 1810 genes in DSMZ with below 25% identity to ASC-301-Sch3b
Gene Length (nt)	Gene Identification DSM20703	Function
687	fig|213849.5.peg.25	hypothetical protein
235	fig|213849.5.peg.28	TonB, putative
114	fig|213849.5.peg.33	hypothetical protein
451	fig|213849.5.peg.34	Periplasmic [Fe] hydrogenase large subunit (EC 1.12.7.2)
100	fig|213849.5.peg.44	hypothetical protein
42	fig|213849.5.peg.74	hypothetical protein
401	fig|213849.5.peg.80	membrane protein
82	fig|213849.5.peg.81	UPF0033 protein YedF
255	fig|213849.5.peg.82	hypothetical protein
53	fig|213849.5.peg.85	hypothetical protein
41	fig|213849.5.peg.97	hypothetical protein
273	fig|213849.5.peg.98	Additional periplasmic component NikK of nickel ECF transporter
100	fig|213849.5.peg.99	hypothetical protein
75	fig|213849.5.peg.101	ferrous iron transport protein B
480	fig|213849.5.peg.127	hypothetical protein
426	fig|213849.5.peg.138	5-Enolpyruvylshikimate-3-phosphate synthase (EC 2.5.1.19)
183	fig|213849.5.peg.144	hypothetical protein
67	fig|213849.5.peg.145	hypothetical protein
164	fig|213849.5.peg.146	hypothetical protein
79	fig|213849.5.peg.147	hypothetical protein
45	fig|213849.5.peg.148	hypothetical protein
43	fig|213849.5.peg.149	hypothetical protein
149	fig|213849.5.peg.151	hypothetical protein
708	fig|213849.5.peg.171	hypothetical protein
172	fig|213849.5.peg.172	hypothetical protein
134	fig|213849.5.peg.173	FIG002571: 4-hydroxybenzoyl-CoA thioesterase domain protein
299	fig|213849.5.peg.174	conserved hypothetical protein
233	fig|213849.5.peg.175	FIG143263: Glycosyl transferase / Lysophospholipid acyltransferase
520	fig|213849.5.peg.176	FIGfam138462: Acyl-CoA synthetase, AMP-(fatty) acid ligase
163	fig|213849.5.peg.177	FIG017861: hypothetical protein
85	fig|213849.5.peg.179	Acyl carrier protein (ACP1)
242	fig|213849.5.peg.180	FIG018329: 1-acyl-sn-glycerol-3-phosphate acyltransferase
182	fig|213849.5.peg.181	hypothetical protein
140	fig|213849.5.peg.182	Excinuclease ATPase subunit
149	fig|213849.5.peg.183	hypothetical protein
152	fig|213849.5.peg.186	3-hydroxydecanoyl-[ACP] dehydratase (EC 4.2.1.60)
110	fig|213849.5.peg.188	hypothetical protein
400	fig|213849.5.peg.189	FIG022199: FAD-binding protein
166	fig|213849.5.peg.190	hypothetical protein
41	fig|213849.5.peg.191	hypothetical protein
186	fig|213849.5.peg.192	Arginase (EC 3.5.3.1)
250	fig|213849.5.peg.193	ABC transporter, ATP-binding protein-related protein
268	fig|213849.5.peg.194	ABC transporter, ATP-binding protein-related protein
102	fig|213849.5.peg.195	Type II restriction enzyme HpaII (EC 3.1.21.4)
452	fig|213849.5.peg.196	ATP-dependent DNA helicase
76	fig|213849.5.peg.197	hypothetical protein
49	fig|213849.5.peg.198	hypothetical protein
63	fig|213849.5.peg.199	hypothetical protein
51	fig|213849.5.peg.201	hypothetical protein
190	fig|213849.5.peg.236	Possible purine/pyrimidine phosphoribosyltransferase
174	fig|213849.5.peg.239	Isoprenylcysteine carboxyl methyltransferase (ICMT) family superfamily
44	fig|213849.5.peg.241	hypothetical protein
297	fig|213849.5.peg.249	hypothetical protein
50	fig|213849.5.peg.252	hypothetical protein
168	fig|213849.5.peg.308	Flavodoxin
221	fig|213849.5.peg.310	hypothetical protein
266	fig|213849.5.peg.311	Haemin uptake system periplasmic haemin-binding protein
325	fig|213849.5.peg.313	Haemin uptake system permease protein
672	fig|213849.5.peg.314	Haemin uptake system outer membrane receptor
98	fig|213849.5.peg.315	hypothetical protein
165	fig|213849.5.peg.317	Putative heme iron utilization protein
65	fig|213849.5.peg.319	hypothetical protein
297	fig|213849.5.peg.320	Ferric siderophore transport system, periplasmic binding protein TonB
761	fig|213849.5.peg.323	Putative outer membrane siderophore receptor
287	fig|213849.5.peg.324	hypothetical protein
737	fig|213849.5.peg.325	Putative outer membrane siderophore receptor
894	fig|213849.5.peg.326	Iron siderophore receptor protein
53	fig|213849.5.peg.332	hypothetical protein
168	fig|213849.5.peg.341	Quinolinate phosphoribosyltransferase [decarboxylating] (EC 2.4.2.19)
81	fig|213849.5.peg.342	hypothetical protein
70	fig|213849.5.peg.355	hypothetical protein
235	fig|213849.5.peg.382	hypothetical protein
173	fig|213849.5.peg.384	hypothetical protein
39	fig|213849.5.peg.397	hypothetical protein
379	fig|213849.5.peg.401	Cell division protein FtsZ (EC 3.4.24.-)
353	fig|213849.5.peg.410	probable hexosyltransferase
390	fig|213849.5.peg.413	hypothetical protein
300	fig|213849.5.peg.415	protein of unknown function DUF343
111	fig|213849.5.peg.421	Protein YidD
224	fig|213849.5.peg.431	hypothetical protein
61	fig|213849.5.peg.459	hypothetical protein
815	fig|213849.5.peg.460	Putative Ton-B dependent hemine receptor
43	fig|213849.5.peg.474	hypothetical protein
41	fig|213849.5.peg.475	hypothetical protein
423	fig|213849.5.peg.476	hypothetical protein
59	fig|213849.5.peg.477	hypothetical protein
44	fig|213849.5.peg.478	hypothetical protein
151	fig|213849.5.peg.481	VanZ like protein
198	fig|213849.5.peg.505	hypothetical protein
148	fig|213849.5.peg.506	hypothetical protein
40	fig|213849.5.peg.524	hypothetical protein
81	fig|213849.5.peg.527	hypothetical protein
145	fig|213849.5.peg.528	transcription activator, effector binding
382	fig|213849.5.peg.532	Isoaspartyl dipeptidase (EC 3.4.19.5) @ Asp-X dipeptidase
289	fig|213849.5.peg.571	hypothetical protein
203	fig|213849.5.peg.585	hypothetical protein
168	fig|213849.5.peg.605	hypothetical protein
321	fig|213849.5.peg.630	CMP-N-acetylneuraminate-beta-galactosamide-alpha-2,3-sialyltransferase (EC 2.4.99.-)
401	fig|213849.5.peg.631	lipopolysaccharide biosynthesis protein
350	fig|213849.5.peg.632	N-acetylneuraminate synthase (EC 2.5.1.56)
224	fig|213849.5.peg.633	N-Acetylneuraminate cytidylyltransferase (EC 2.7.7.43)
374	fig|213849.5.peg.634	UDP-N-acetylglucosamine 2-epimerase (EC 5.1.3.14)
68	fig|213849.5.peg.641	hypothetical protein
455	fig|213849.5.peg.678	hypothetical protein
202	fig|213849.5.peg.696	Gamma-glutamyltranspeptidase (EC 2.3.2.2)
97	fig|213849.5.peg.698	hypothetical protein
38	fig|213849.5.peg.702	hypothetical protein
41	fig|213849.5.peg.705	hypothetical protein
41	fig|213849.5.peg.706	hypothetical protein
213	fig|213849.5.peg.709	hypothetical protein
100	fig|213849.5.peg.710	hypothetical protein
152	fig|213849.5.peg.711	hypothetical protein
69	fig|213849.5.peg.712	hypothetical protein
71	fig|213849.5.peg.713	hypothetical protein
930	fig|213849.5.peg.749	Outer membrane receptor proteins, mostly Fe transport
73	fig|213849.5.peg.768	hypothetical protein
89	fig|213849.5.peg.769	YafQ toxin protein
152	fig|213849.5.peg.770	hypothetical protein
82	fig|213849.5.peg.771	hypothetical protein
102	fig|213849.5.peg.774	hypothetical protein
38	fig|213849.5.peg.784	hypothetical protein
181	fig|213849.5.peg.798	hypothetical protein
266	fig|213849.5.peg.805	hypothetical protein
40	fig|213849.5.peg.806	hypothetical protein
385	fig|213849.5.peg.808	UDP-N-acetylglucosamine 2-epimerase (EC 5.1.3.14)
336	fig|213849.5.peg.809	hypothetical protein
146	fig|213849.5.peg.901	hypothetical protein
47	fig|213849.5.peg.902	hypothetical protein
498	fig|213849.5.peg.918	Probable dipeptidase (EC 3.4.-.-)
129	fig|213849.5.peg.920	Putative Holliday junction resolvase YggF
155	fig|213849.5.peg.929	hypothetical protein
56	fig|213849.5.peg.939	Transporter
333	fig|213849.5.peg.940	Arsenical-resistance protein ACR3
149	fig|213849.5.peg.945	CoA-binding domain protein
163	fig|213849.5.peg.946	FIG042921: similarity to aminoacyl-tRNA editing enzymes YbaK, ProX
478	fig|213849.5.peg.970	unknown
441	fig|213849.5.peg.971	Type II restriction-modification system restriction subunit( EC:3.1.24.1 )
120	fig|213849.5.peg.1007	hypothetical protein
140	fig|213849.5.peg.1008	hypothetical protein
91	fig|213849.5.peg.1010	hypothetical protein
47	fig|213849.5.peg.1017	hypothetical protein
38	fig|213849.5.peg.1029	hypothetical protein
285	fig|213849.5.peg.1035	ATP phosphoribosyltransferase regulatory subunit, divergent variant (EC 2.4.2.17)
79	fig|213849.5.peg.1119	hypothetical protein
279	fig|213849.5.peg.1154	hypothetical protein
175	fig|213849.5.peg.1155	hypothetical protein
44	fig|213849.5.peg.1191	hypothetical protein
358	fig|213849.5.peg.1196	hypothetical protein
844	fig|213849.5.peg.1237	hypothetical protein
991	fig|213849.5.peg.1238	Outer membrane receptor proteins, mostly Fe transport
542	fig|213849.5.peg.1249	L-lactate permease
246	fig|213849.5.peg.1250	Predicted L-lactate dehydrogenase, Fe-S oxidoreductase subunit YkgE
479	fig|213849.5.peg.1251	Predicted L-lactate dehydrogenase, Iron-sulfur cluster-binding subunit YkgF
210	fig|213849.5.peg.1252	Predicted L-lactate dehydrogenase, hypothetical protein subunit YkgG
458	fig|213849.5.peg.1291	hypothetical protein
140	fig|213849.5.peg.1295	hypothetical protein
140	fig|213849.5.peg.1296	hypothetical protein
579	fig|213849.5.peg.1343	Alkaline phosphatase (EC 3.1.3.1)
145	fig|213849.5.peg.1344	hypothetical protein
444	fig|213849.5.peg.1346	putative permease
47	fig|213849.5.peg.1427	hypothetical protein
185	fig|213849.5.peg.1437	hypothetical protein
86	fig|213849.5.peg.1438	hypothetical protein
619	fig|213849.5.peg.1439	hypothetical protein
343	fig|213849.5.peg.1440	hypothetical protein
88	fig|213849.5.peg.1441	hypothetical protein
138	fig|213849.5.peg.1442	hypothetical protein
166	fig|213849.5.peg.1443	hypothetical protein
122	fig|213849.5.peg.1457	transposase, IS605 OrfB family
146	fig|213849.5.peg.1458	Transposase
573	fig|213849.5.peg.1464	Channel-forming transporter/cytolysins activator of TpsB family
1938	fig|213849.5.peg.1465	Putative large exoprotein involved in heme utilization or adhesion of ShlA/HecA/FhaA family
442	fig|213849.5.peg.1467	calcium binding hemolysin protein, putative
83	fig|213849.5.peg.1469	hypothetical protein
182	fig|213849.5.peg.1471	hypothetical protein
44	fig|213849.5.peg.1497	hypothetical protein
183	fig|213849.5.peg.1511	hypothetical protein
256	fig|213849.5.peg.1513	sensor histidine kinase
56	fig|213849.5.peg.1528	Phage (Mu-like) virion morphogenesis protein
42	fig|213849.5.peg.1534	hypothetical protein
47	fig|213849.5.peg.1535	hypothetical protein
57	fig|213849.5.peg.1536	hypothetical protein
60	fig|213849.5.peg.1537	hypothetical protein
55	fig|213849.5.peg.1538	hypothetical protein
175	fig|213849.5.peg.1540	hypothetical protein
43	fig|213849.5.peg.1541	hypothetical protein
78	fig|213849.5.peg.1542	hypothetical protein
246	fig|213849.5.peg.1543	iron-regulated protein FrpC
69	fig|213849.5.peg.1544	hypothetical protein
175	fig|213849.5.peg.1547	tail protein D, putative
113	fig|213849.5.peg.1548	hypothetical protein
45	fig|213849.5.peg.1549	hypothetical protein
153	fig|213849.5.peg.1550	hypothetical protein
56	fig|213849.5.peg.1551	hypothetical protein
87	fig|213849.5.peg.1552	hypothetical protein
103	fig|213849.5.peg.1553	hypothetical protein
656	fig|213849.5.peg.1554	Phage tail length tape-measure protein
47	fig|213849.5.peg.1555	hypothetical protein
41	fig|213849.5.peg.1556	hypothetical protein
86	fig|213849.5.peg.1557	hypothetical protein
169	fig|213849.5.peg.1558	hypothetical protein
360	fig|213849.5.peg.1559	major tail sheath protein
200	fig|213849.5.peg.1560	hypothetical protein
372	fig|213849.5.peg.1561	Transporter
185	fig|213849.5.peg.1562	hypothetical protein
119	fig|213849.5.peg.1564	hypothetical protein
50	fig|213849.5.peg.1565	hypothetical protein
101	fig|213849.5.peg.1566	hypothetical protein
401	fig|213849.5.peg.1567	hypothetical protein
422	fig|213849.5.peg.1568	Mobile element protein
297	fig|213849.5.peg.1569	hypothetical protein
1555	fig|213849.5.peg.1570	hypothetical protein
70	fig|213849.5.peg.1571	hypothetical protein
62	fig|213849.5.peg.1572	hypothetical protein
45	fig|213849.5.peg.1573	hypothetical protein
110	fig|213849.5.peg.1574	hypothetical protein
162	fig|213849.5.peg.1575	hypothetical protein
397	fig|213849.5.peg.1576	Phage portal protein
185	fig|213849.5.peg.1577	FIG00469442: hypothetical protein
394	fig|213849.5.peg.1578	Phage major capsid protein
83	fig|213849.5.peg.1579	hypothetical protein
146	fig|213849.5.peg.1580	hypothetical protein
110	fig|213849.5.peg.1581	hypothetical protein
151	fig|213849.5.peg.1582	hypothetical protein
111	fig|213849.5.peg.1583	hypothetical protein
79	fig|213849.5.peg.1584	hypothetical protein
58	fig|213849.5.peg.1585	hypothetical protein
896	fig|213849.5.peg.1586	Phage terminase large subunit
212	fig|213849.5.peg.1587	phage terminase, small subunit, putative
114	fig|213849.5.peg.1588	HNH endonuclease domain protein
92	fig|213849.5.peg.1589	hypothetical protein
289	fig|213849.5.peg.1590	DNA-methyltransferase
551	fig|213849.5.peg.1591	Prophage Lp2 protein 4
96	fig|213849.5.peg.1592	Putative DNA-binding protein in cluster with Type I restriction-modification system
102	fig|213849.5.peg.1593	hypothetical protein
208	fig|213849.5.peg.1594	hypothetical protein
135	fig|213849.5.peg.1595	hypothetical protein
78	fig|213849.5.peg.1596	hypothetical protein
80	fig|213849.5.peg.1597	hypothetical protein
63	fig|213849.5.peg.1598	hypothetical protein
61	fig|213849.5.peg.1599	hypothetical protein
94	fig|213849.5.peg.1600	hypothetical protein
62	fig|213849.5.peg.1601	hypothetical protein
311	fig|213849.5.peg.1602	hypothetical protein
58	fig|213849.5.peg.1603	hypothetical protein
111	fig|213849.5.peg.1604	hypothetical protein
79	fig|213849.5.peg.1605	hypothetical protein
154	fig|213849.5.peg.1606	Phage protein
69	fig|213849.5.peg.1607	hypothetical protein
202	fig|213849.5.peg.1609	hypothetical protein
565	fig|213849.5.peg.1613	Ferredoxin-dependent glutamate synthase (EC 1.4.7.1)
170	fig|213849.5.peg.1621	membrane protein
265	fig|213849.5.peg.1625	hypothetical protein
100	fig|213849.5.peg.1627	hypothetical protein
47	fig|213849.5.peg.1630	hypothetical protein
213	fig|213849.5.peg.1635	hypothetical protein
128	fig|213849.5.peg.1636	hypothetical protein
87	fig|213849.5.peg.1637	hypothetical protein
56	fig|213849.5.peg.1638	small hydrophobic protein
508	fig|213849.5.peg.1639	Putative ATP /GTP binding protein
336	fig|213849.5.peg.1645	iron ABC transporter, permease protein
389	fig|213849.5.peg.1646	ABC transporter, solute-binding protein
78	fig|213849.5.peg.1666	hypothetical protein
43	fig|213849.5.peg.1667	hypothetical protein
352	fig|213849.5.peg.1668	hypothetical protein
155	fig|213849.5.peg.1669	FIG00472252: hypothetical protein
143	fig|213849.5.peg.1670	hypothetical protein
176	fig|213849.5.peg.1671	hypothetical protein
56	fig|213849.5.peg.1672	hypothetical protein
116	fig|213849.5.peg.1673	hypothetical protein
80	fig|213849.5.peg.1674	hypothetical protein
132	fig|213849.5.peg.1675	hypothetical protein
187	fig|213849.5.peg.1676	Putative large exoprotein involved in heme utilization or adhesion of ShlA/HecA/FhaA family
235	fig|213849.5.peg.1696	hypothetical protein
568	fig|213849.5.peg.1703	hypothetical protein
47	fig|213849.5.peg.1721	hypothetical protein
1550	fig|213849.5.peg.1722	hypothetical protein
71	fig|213849.5.peg.1723	hypothetical protein
321	fig|213849.5.peg.1724	hypothetical protein
275	fig|213849.5.peg.1725	hypothetical protein
681	fig|213849.5.peg.1726	hypothetical protein
92	fig|213849.5.peg.1727	ABC transport protein, ATP-binding subunit
77	fig|213849.5.peg.1728	hypothetical protein
134	fig|213849.5.peg.1729	ABC transport protein, ATP-binding subunit
61	fig|213849.5.peg.1730	hypothetical protein
109	fig|213849.5.peg.1731	hypothetical protein
142	fig|213849.5.peg.1732	hypothetical protein( EC:3.6.4.1 )
46	fig|213849.5.peg.1733	hypothetical protein
92	fig|213849.5.peg.1734	hypothetical protein
220	fig|213849.5.peg.1735	hypothetical protein( EC:3.6.4.1 )
187	fig|213849.5.peg.1736	hypothetical protein
440	fig|213849.5.peg.1737	ABC transporter ATP-binding protein
45	fig|213849.5.peg.1738	hypothetical protein
334	fig|213849.5.peg.1739	IcmF-related protein
272	fig|213849.5.peg.1740	hypothetical protein
1107	fig|213849.5.peg.1741	hypothetical protein
269	fig|213849.5.peg.1742	hypothetical protein
47	fig|213849.5.peg.1743	hypothetical protein
276	fig|213849.5.peg.1744	hypothetical protein
1319	fig|213849.5.peg.1745	Hemolysin-type calcium-binding region:Haemolysin-type calcium binding related
150	fig|213849.5.peg.1746	iron-regulated protein FrpC
78	fig|213849.5.peg.1747	hypothetical protein
43	fig|213849.5.peg.1748	hypothetical protein
234	fig|213849.5.peg.1759	hypothetical protein
39	fig|213849.5.peg.1767	hypothetical protein
136	fig|213849.5.peg.1768	hypothetical protein
133	fig|213849.5.peg.1769	hypothetical protein
130	fig|213849.5.peg.1770	hypothetical protein
127	fig|213849.5.peg.1771	hypothetical protein
87	fig|213849.5.peg.1772	hypothetical protein
73	fig|213849.5.peg.1773	hypothetical protein
72	fig|213849.5.peg.1774	hypothetical protein
89	fig|213849.5.peg.1775	probable hemagglutinin
90	fig|213849.5.peg.1776	hypothetical protein
208	fig|213849.5.peg.1777	hypothetical protein
110	fig|213849.5.peg.1778	hypothetical protein
50	fig|213849.5.peg.1779	hypothetical protein
305	fig|213849.5.peg.1780	hypothetical protein
135	fig|213849.5.peg.1781	hypothetical protein
170	fig|213849.5.peg.1782	hypothetical protein
251	fig|213849.5.peg.1783	hypothetical protein
266	fig|213849.5.peg.1784	hypothetical protein
596	fig|213849.5.peg.1785	hypothetical protein
94	fig|213849.5.peg.1787	hypothetical protein
44	fig|213849.5.peg.1788	hypothetical protein
513	fig|213849.5.peg.1790	hypothetical protein
275	fig|213849.5.peg.1792	type II restriction enzyme
341	fig|213849.5.peg.1793	hypothetical protein
438	fig|213849.5.peg.1794	hypothetical protein
105	fig|213849.5.peg.1796	hypothetical protein
411	fig|213849.5.peg.1798	type I secretion target repeat protein
155	fig|213849.5.peg.1799	hypothetical protein
167	fig|213849.5.peg.1800	hypothetical protein
215	fig|213849.5.peg.1801	hypothetical protein
505	fig|213849.5.peg.1802	hypothetical protein
533	fig|213849.5.peg.1803	Alkaline phosphatase (EC 3.1.3.1)
45	fig|213849.5.peg.1804	hypothetical protein
298	fig|213849.5.peg.1805	hypothetical protein
43	fig|213849.5.peg.1806	hypothetical protein
44	fig|213849.5.peg.1807	hypothetical protein
52	fig|213849.5.peg.1809	Alkaline phosphatase (EC 3.1.3.1)
