# Supplementary material for: Genomic Investigation into Strain Heterogeneity and Pathogenic Potential of the Emerging Gastrointestinal Pathogen Campylobacter ureolyticus
Source: PLoS One. 2013 Aug 30;8(8):e71515. doi: 10.1371/journal.pone.0071515 (PMC3758288; doi:10.1371/journal.pone.0071515)
Supplement: Table S4 — Sequence based comparison: 290 genes out of 1700 genes in C. ureolyticus ACS-301-V-Sch3b with below 25% identity in comparison to C. ureolyticus DSM 20703. (XLSX) [file pone.0071515.s005.xlsx]

## Sheet: Table S2 Sequence based compar
TableS2- Sequence based comparison 290 genes out of 1700 genes in ASC-301-Sch3b with below 25% identity to DSM20703
Gene Length (nt)	Gene Identification ASC-301-Sch3b	Function
57	fig|213849.3.peg.2	hypothetical protein
57	fig|213849.3.peg.3	hypothetical protein
44	fig|213849.3.peg.58	hypothetical protein
42	fig|213849.3.peg.70	hypothetical protein
275	fig|213849.3.peg.88	Minor pilin of type IV secretion complex (VirB5)
117	fig|213849.3.peg.89	hypothetical protein
873	fig|213849.3.peg.90	Inner membrane protein forms channel for type IV secretion of T-DNA complex, VirB3 / ATPase required for both assembly of type IV secretion complex and secretion of T-DNA complex, VirB4
57	fig|213849.3.peg.91	hypothetical protein
67	fig|213849.3.peg.92	hypothetical protein
49	fig|213849.3.peg.93	hypothetical protein
269	fig|213849.3.peg.118	RepA
189	fig|213849.3.peg.119	hypothetical protein
173	fig|213849.3.peg.121	hypothetical protein
210	fig|213849.3.peg.122	hypothetical protein
67	fig|213849.3.peg.123	hypothetical protein
337	fig|213849.3.peg.125	modification methylase EcoRI (Adenine-specific methyltransferase EcoRI) (M.EcoRI)
87	fig|213849.3.peg.126	hypothetical protein
119	fig|213849.3.peg.127	hypothetical protein
103	fig|213849.3.peg.128	hypothetical protein
96	fig|213849.3.peg.130	hypothetical protein
399	fig|213849.3.peg.131	hypothetical protein pVir0010
81	fig|213849.3.peg.132	hypothetical protein
292	fig|213849.3.peg.133	hypothetical protein pVir0008
65	fig|213849.3.peg.134	hypothetical protein
648	fig|213849.3.peg.135	FIG00469919: hypothetical protein
134	fig|213849.3.peg.136	hypothetical protein
74	fig|213849.3.peg.138	hypothetical protein
381	fig|213849.3.peg.139	Type IV secretion/competence protein (VirB10)
409	fig|213849.3.peg.140	Type IV secretion/competence protein (VirB9)
221	fig|213849.3.peg.141	VirB8
41	fig|213849.3.peg.142	hypothetical protein
817	fig|213849.3.peg.143	VirB4
44	fig|213849.3.peg.144	hypothetical protein
99	fig|213849.3.peg.145	hypothetical protein
550	fig|213849.3.peg.146	hypothetical protein
89	fig|213849.3.peg.148	hypothetical protein
53	fig|213849.3.peg.149	hypothetical protein
187	fig|213849.3.peg.150	hypothetical protein
108	fig|213849.3.peg.151	hypothetical protein
108	fig|213849.3.peg.152	hypothetical protein
76	fig|213849.3.peg.153	hypothetical protein
86	fig|213849.3.peg.154	hypothetical protein
313	fig|213849.3.peg.155	hypothetical protein
138	fig|213849.3.peg.156	hypothetical protein
224	fig|213849.3.peg.160	hypothetical protein
46	fig|213849.3.peg.169	hypothetical protein
309	fig|213849.3.peg.171	hypothetical protein
330	fig|213849.3.peg.172	FIG00469541: hypothetical protein
150	fig|213849.3.peg.173	hypothetical protein
235	fig|213849.3.peg.174	IncQ plasmid conjugative transfer protein TraQ (RP4 TrbM homolog)
408	fig|213849.3.peg.175	hypothetical protein
45	fig|213849.3.peg.200	hypothetical protein
73	fig|213849.3.peg.212	hypothetical protein
45	fig|213849.3.peg.214	hypothetical protein
40	fig|213849.3.peg.215	hypothetical protein
109	fig|213849.3.peg.224	Restriction enzyme BgcI subunit beta (EC 3.1.21.-) (S.BcgI)
413	fig|213849.3.peg.225	DNA-cytosine methyltransferase (EC 2.1.1.37)
500	fig|213849.3.peg.226	DNA topoisomerase I (EC 5.99.1.2)
100	fig|213849.3.peg.228	hypothetical protein
94	fig|213849.3.peg.229	hypothetical protein
64	fig|213849.3.peg.244	hypothetical protein
153	fig|213849.3.peg.247	putative DNA-directed RNA polymerase II, large subunit
279	fig|213849.3.peg.249	COG3177: Uncharacterized conserved protein
108	fig|213849.3.peg.250	hypothetical protein
272	fig|213849.3.peg.251	hypothetical protein
90	fig|213849.3.peg.252	hypothetical protein
221	fig|213849.3.peg.253	hypothetical protein
194	fig|213849.3.peg.271	hypothetical protein
332	fig|213849.3.peg.296	putative periplasmic protein
443	fig|213849.3.peg.297	Probable poly(beta-D-mannuronate) O-acetylase (EC 2.3.1.-)
41	fig|213849.3.peg.298	hypothetical protein
64	fig|213849.3.peg.299	hypothetical protein
322	fig|213849.3.peg.321	hypothetical protein
2337	fig|213849.3.peg.360	FIG00472491: hypothetical protein
298	fig|213849.3.peg.398	hypothetical protein
51	fig|213849.3.peg.399	hypothetical protein
184	fig|213849.3.peg.451	Putative integral membrane protein
38	fig|213849.3.peg.452	hypothetical protein
162	fig|213849.3.peg.457	hypothetical protein
64	fig|213849.3.peg.547	hypothetical protein
129	fig|213849.3.peg.549	hypothetical protein
202	fig|213849.3.peg.555	hypothetical protein
184	fig|213849.3.peg.571	hypothetical protein
336	fig|213849.3.peg.572	hypothetical protein
187	fig|213849.3.peg.573	hypothetical protein
249	fig|213849.3.peg.574	conserved tail assembly protein
75	fig|213849.3.peg.575	hypothetical protein
685	fig|213849.3.peg.576	hypothetical protein
124	fig|213849.3.peg.577	hypothetical protein
264	fig|213849.3.peg.579	DNA adenine methylase
72	fig|213849.3.peg.580	hypothetical protein
246	fig|213849.3.peg.595	branched-chain amino acid transport protein
117	fig|213849.3.peg.596	branched-chain amino acid transport protein AzlD
143	fig|213849.3.peg.621	membrane protein
129	fig|213849.3.peg.622	hypothetical protein
254	fig|213849.3.peg.657	hypothetical protein
85	fig|213849.3.peg.658	hypothetical protein
108	fig|213849.3.peg.659	hypothetical protein
391	fig|213849.3.peg.660	hypothetical protein
404	fig|213849.3.peg.661	hypothetical protein
70	fig|213849.3.peg.664	hypothetical protein
55	fig|213849.3.peg.665	hypothetical protein
215	fig|213849.3.peg.666	hypothetical protein
198	fig|213849.3.peg.714	hypothetical protein
41	fig|213849.3.peg.715	hypothetical protein
157	fig|213849.3.peg.732	hypothetical protein
203	fig|213849.3.peg.733	hypothetical protein
446	fig|213849.3.peg.734	hypothetical protein
43	fig|213849.3.peg.763	hypothetical protein
97	fig|213849.3.peg.778	hypothetical protein
458	fig|213849.3.peg.779	ATP-binding region, ATPase-like
129	fig|213849.3.peg.780	putative sensor histidine kinase
427	fig|213849.3.peg.781	hypothetical protein
414	fig|213849.3.peg.782	DNA (cytosine-5-)-methyltransferase( EC:2.1.1.37 )
40	fig|213849.3.peg.783	hypothetical protein
162	fig|213849.3.peg.794	hypothetical protein
303	fig|213849.3.peg.795	hypothetical protein
244	fig|213849.3.peg.806	DNA-directed DNA polymerase
392	fig|213849.3.peg.807	ORF MSV156 hypothetical protein
623	fig|213849.3.peg.808	Putative ATP /GTP binding protein
655	fig|213849.3.peg.809	Putative ATP /GTP binding protein
145	fig|213849.3.peg.810	putative DNA double-strand break repair Rad50 ATPase
64	fig|213849.3.peg.811	hypothetical protein
49	fig|213849.3.peg.845	hypothetical protein
110	fig|213849.3.peg.863	hypothetical protein
125	fig|213849.3.peg.864	hypothetical protein
427	fig|213849.3.peg.909	hypothetical protein
499	fig|213849.3.peg.910	virulence factor MviN superfamily
40	fig|213849.3.peg.930	hypothetical protein
38	fig|213849.3.peg.931	hypothetical protein
43	fig|213849.3.peg.933	hypothetical protein
47	fig|213849.3.peg.934	hypothetical protein
52	fig|213849.3.peg.935	hypothetical protein
95	fig|213849.3.peg.936	hypothetical protein
391	fig|213849.3.peg.982	Phosphoglycerol transferase I (EC 2.7.8.20)
38	fig|213849.3.peg.984	hypothetical protein
46	fig|213849.3.peg.1061	hypothetical protein
117	fig|213849.3.peg.1062	Ankyrin-repeat containing protein
481	fig|213849.3.peg.1063	Catalase (EC 1.11.1.6)
156	fig|213849.3.peg.1078	transferase hexapeptide repeat containing protein
122	fig|213849.3.peg.1082	GtrA family protein
60	fig|213849.3.peg.1113	Periplasmic nitrate reductase precursor (EC 1.7.99.4)
67	fig|213849.3.peg.1124	hypothetical protein
125	fig|213849.3.peg.1125	transcriptional regulator, XRE family
208	fig|213849.3.peg.1126	hypothetical protein
216	fig|213849.3.peg.1127	hypothetical protein
224	fig|213849.3.peg.1128	hypothetical protein
210	fig|213849.3.peg.1129	hypothetical protein
101	fig|213849.3.peg.1131	hypothetical protein
247	fig|213849.3.peg.1133	hypothetical protein
146	fig|213849.3.peg.1134	hypothetical protein
264	fig|213849.3.peg.1135	hypothetical protein
75	fig|213849.3.peg.1136	hypothetical protein
399	fig|213849.3.peg.1137	ATPase
1358	fig|213849.3.peg.1138	hypothetical protein
42	fig|213849.3.peg.1139	hypothetical protein
38	fig|213849.3.peg.1140	hypothetical protein
44	fig|213849.3.peg.1141	hypothetical protein
50	fig|213849.3.peg.1142	hypothetical protein
71	fig|213849.3.peg.1143	ATPase
92	fig|213849.3.peg.1150	hypothetical protein
39	fig|213849.3.peg.1177	hypothetical protein
39	fig|213849.3.peg.1212	hypothetical protein
64	fig|213849.3.peg.1214	putative RepE
390	fig|213849.3.peg.1215	hypothetical protein
780	fig|213849.3.peg.1216	hypothetical protein
74	fig|213849.3.peg.1217	hypothetical protein
60	fig|213849.3.peg.1218	hypothetical protein
147	fig|213849.3.peg.1219	hypothetical protein
305	fig|213849.3.peg.1220	hypothetical protein
114	fig|213849.3.peg.1221	hypothetical protein
98	fig|213849.3.peg.1222	putative lipoprotein
111	fig|213849.3.peg.1223	hypothetical protein
141	fig|213849.3.peg.1224	hypothetical protein
119	fig|213849.3.peg.1225	hypothetical protein
100	fig|213849.3.peg.1226	hypothetical protein
285	fig|213849.3.peg.1227	Phage major capsid protein
279	fig|213849.3.peg.1228	Mu-like prophage I protein
154	fig|213849.3.peg.1229	helix-turn-helix domain of resolvase protein
500	fig|213849.3.peg.1230	Phage protein
430	fig|213849.3.peg.1231	Mu-like prophage FluMu protein gp29
42	fig|213849.3.peg.1232	hypothetical protein
451	fig|213849.3.peg.1254	Predicted transcriptional regulator of pyridoxine metabolism
41	fig|213849.3.peg.1265	hypothetical protein
139	fig|213849.3.peg.1266	Integral inner membrane protein of type IV secretion complex (VirB6)
62	fig|213849.3.peg.1267	hypothetical protein
226	fig|213849.3.peg.1268	Inner membrane protein forms channel for type IV secretion of T-DNA complex, VirB8
310	fig|213849.3.peg.1269	Forms the bulk of type IV secretion complex that spans outer membrane and periplasm (VirB9)
404	fig|213849.3.peg.1270	Inner membrane protein forms channel for type IV secretion of T-DNA complex (VirB10)
56	fig|213849.3.peg.1271	hypothetical protein
329	fig|213849.3.peg.1272	ATPase required for both assembly of type IV secretion complex and secretion of T-DNA complex, VirB11
254	fig|213849.3.peg.1273	FIG00471987: hypothetical protein
659	fig|213849.3.peg.1274	Coupling protein VirD4, ATPase required for T-DNA transfer
142	fig|213849.3.peg.1275	cpp44
230	fig|213849.3.peg.1276	IncQ plasmid conjugative transfer protein TraQ (RP4 TrbM homolog)
309	fig|213849.3.peg.1277	FIG00469957: hypothetical protein
255	fig|213849.3.peg.1278	hypothetical protein
448	fig|213849.3.peg.1279	hypothetical protein
146	fig|213849.3.peg.1281	pilT protein, putative
272	fig|213849.3.peg.1282	hypothetical protein
1869	fig|213849.3.peg.1283	helicase, Snf2 family
93	fig|213849.3.peg.1284	hypothetical protein
298	fig|213849.3.peg.1285	Zeta toxin
162	fig|213849.3.peg.1286	hypothetical protein
336	fig|213849.3.peg.1287	DNA primase (EC 2.7.7.-)
188	fig|213849.3.peg.1288	hypothetical protein
179	fig|213849.3.peg.1289	hypothetical protein
102	fig|213849.3.peg.1290	hypothetical protein
417	fig|213849.3.peg.1291	IncQ plasmid conjugative transfer DNA nicking endonuclease TraR (pTi VirD2 homolog)
186	fig|213849.3.peg.1292	Ribbon-helix-helix protein, copG family domain protein
73	fig|213849.3.peg.1293	hypothetical protein
147	fig|213849.3.peg.1294	hypothetical protein
225	fig|213849.3.peg.1295	cpp21
256	fig|213849.3.peg.1319	Benzoyl-CoA reductase subunit BadG (EC 1.3.99.15)
372	fig|213849.3.peg.1320	hypothetical protein
319	fig|213849.3.peg.1321	sugar ABC transporter, periplasmic sugar-binding protein
314	fig|213849.3.peg.1323	Ribose ABC transport system, permease protein RbsC (TC 3.A.1.2.1)
38	fig|213849.3.peg.1325	hypothetical protein
40	fig|213849.3.peg.1327	hypothetical protein
72	fig|213849.3.peg.1338	hypothetical protein
166	fig|213849.3.peg.1339	hypothetical protein
177	fig|213849.3.peg.1348	hypothetical protein
138	fig|213849.3.peg.1350	Predicted membrane protein
136	fig|213849.3.peg.1351	Predicted membrane protein
130	fig|213849.3.peg.1352	hypothetical protein
108	fig|213849.3.peg.1353	hypothetical protein
47	fig|213849.3.peg.1365	hypothetical protein
237	fig|213849.3.peg.1409	replication protein
100	fig|213849.3.peg.1411	Conjugative transfer protein TrbC
97	fig|213849.3.peg.1412	Conjugative transfer protein TrbD
817	fig|213849.3.peg.1413	Conjugative transfer protein TrbE
233	fig|213849.3.peg.1414	IncQ plasmid conjugative transfer protein TraQ (RP4 TrbM homolog)
274	fig|213849.3.peg.1415	Conjugative transfer protein TrbJ
82	fig|213849.3.peg.1416	conserved hypothetical protein
175	fig|213849.3.peg.1417	hypothetical protein
200	fig|213849.3.peg.1418	Conjugative transfer protein TrbL
221	fig|213849.3.peg.1419	Conjugative transfer protein TrbF
306	fig|213849.3.peg.1420	Conjugative transfer protein TrbG
145	fig|213849.3.peg.1421	hypothetical protein
408	fig|213849.3.peg.1422	Conjugative transfer protein TrbI
290	fig|213849.3.peg.1423	FIG00469571: hypothetical protein
188	fig|213849.3.peg.1424	Bores hole in peptidoglycan layer allowing type IV secretion complex assembly to occur (VirB1)
47	fig|213849.3.peg.1426	hypothetical protein
729	fig|213849.3.peg.1427	DNA primase (EC 2.7.7.-)
86	fig|213849.3.peg.1428	hypothetical protein
483	fig|213849.3.peg.1429	Type IV secretion system protein VirD4
42	fig|213849.3.peg.1430	hypothetical protein
239	fig|213849.3.peg.1431	transfer origin protein, TraL
77	fig|213849.3.peg.1432	hypothetical protein
214	fig|213849.3.peg.1433	cell filamentation-like protein
174	fig|213849.3.peg.1434	IncP-type DNA transfer maturation peptidase TraF
132	fig|213849.3.peg.1435	hypothetical protein
242	fig|213849.3.peg.1436	FIG00472625: hypothetical protein
69	fig|213849.3.peg.1437	hypothetical protein
121	fig|213849.3.peg.1440	DNA transfer system protein TraJ
122	fig|213849.3.peg.1441	hypothetical protein
354	fig|213849.3.peg.1449	dTDP-glucose 4,6-dehydratase (EC 4.2.1.46)
321	fig|213849.3.peg.1450	Lipopolysaccharide heptosyltransferase I (EC 2.4.1.-)
360	fig|213849.3.peg.1453	Lipopolysaccharide heptosyltransferase III (EC 2.4.1.-)
322	fig|213849.3.peg.1455	hypothetical protein
359	fig|213849.3.peg.1457	ADP-heptose--lipooligosaccharide heptosyltransferase II (EC 2.4.1.-)
311	fig|213849.3.peg.1459	glycosyl transferase, family 9
432	fig|213849.3.peg.1460	hypothetical protein
313	fig|213849.3.peg.1462	ADP-heptose--lipooligosaccharide heptosyltransferase II (EC 2.4.1.-)
190	fig|213849.3.peg.1463	Phosphoheptose isomerase 1 (EC 5.3.1.-)
466	fig|213849.3.peg.1464	ADP-heptose synthase (EC 2.7.-.-) / D-glycero-beta-D-manno-heptose 7-phosphate kinase
178	fig|213849.3.peg.1466	D-glycero-D-manno-heptose 1,7-bisphosphate phosphatase (EC 3.1.1.-)
517	fig|213849.3.peg.1507	Methyltransferase (EC 2.1.1.-)
40	fig|213849.3.peg.1533	hypothetical protein
59	fig|213849.3.peg.1535	hypothetical protein
182	fig|213849.3.peg.1536	hypothetical protein
59	fig|213849.3.peg.1537	hypothetical protein
97	fig|213849.3.peg.1538	hypothetical protein
127	fig|213849.3.peg.1541	hypothetical protein
219	fig|213849.3.peg.1542	hypothetical protein
208	fig|213849.3.peg.1543	FIG00389099: hypothetical protein
41	fig|213849.3.peg.1544	hypothetical protein
122	fig|213849.3.peg.1545	conserved hypothetical protein
62	fig|213849.3.peg.1546	hypothetical protein
63	fig|213849.3.peg.1547	hypothetical protein
670	fig|213849.3.peg.1549	bacteriophage DNA transposition protein A, putative
70	fig|213849.3.peg.1550	hypothetical protein
211	fig|213849.3.peg.1551	transcriptional regulator, putative
271	fig|213849.3.peg.1582	hypothetical protein
61	fig|213849.3.peg.1584	hypothetical protein
52	fig|213849.3.peg.1595	hypothetical protein
97	fig|213849.3.peg.1596	hypothetical protein
66	fig|213849.3.peg.1611	hypothetical protein
753	fig|213849.3.peg.1612	5-methyltetrahydropteroyltriglutamate--homocysteine methyltransferase (EC 2.1.1.14)
1012	fig|213849.3.peg.1682	type IIS restriction-modification protein( EC:2.1.1.72 )
