# Supplementary material for: Genomic Investigation into Strain Heterogeneity and Pathogenic Potential of the Emerging Gastrointestinal Pathogen Campylobacter ureolyticus
Source: PLoS One. 2013 Aug 30;8(8):e71515. doi: 10.1371/journal.pone.0071515 (PMC3758288; doi:10.1371/journal.pone.0071515)
Supplement: Table S5 — Secretome of C. ureolyticus DSM 20703. (XLSX) [file pone.0071515.s006.xlsx]

## Sheet: Secretome DSMZ 20703
Colour code: Red: SecretomeP, Yellow:SignalP, Green=identified by both SignalP and SecretomeP
feature_id	function	figfam	nucleotide_sequence	aa_sequence
	Carbohydrates
	TCA Cycle
fig|213849.5.peg.4	Fumarate hydratase class I, aerobic (EC 4.2.1.2); L(+)-tartrate dehydratase beta subunit (EC 4.2.1.32)	FIG00133186	atgtcagatgctaaaaaaataatttcacctctaactaaagatgttgtaaaaactttaaaagccggagatatggttttgataactggtactataatagcagcaagagatgcggcacataaagctttaaccgaggctttgaaaaatggagaaaaattacctgtaaatcttaaaaatcaaaccatttattatgtagggccatctccagcacgcccaggagatgctataggatcagctggtccaacaacaagtggtagaatggataaatacactccaacaatacttgatcttggtgtaaatgccatgataggaaagggctataggagcaaagaagtagtcgaaagtatgaaaaaaaattgtgttgtttatatggtagcaatcggcggtactggagctttgata…	MSDAKKIISPLTKDVVKTLKAGDMVLITGTIIAARDAAHKALTEALKNGEKLPVNLKNQTIYYVGPSPARPGDAIGSAGPTTSGRMDKYTPTILDLGVNAMIGKGYRSKEVVESMKKNCVVYMVAIGGTGALISKSIKKYEVLAYEDLGPEAIAKLEVVDFPAIVAIDCEGNDFYKVGQAPYKEI
	Metabolism
fig|213849.5.peg.922	polysaccharide deacetylase family	FIG01311955	ttgaaaaaaaatagcaataaaaaaatagggcaaggtagtaaaaaacgttttggaagtaataaaaaatcttccaaaacgaaaaataattcaaatcgccctttcttaggactttttatactcttaataatgtgtttttgtgctggttttttcacatataaagggcttgattttgtttttaaagatagcgttaataaaaaaagcgaacttacaaatttagcaaacttggaaatcaaagaaagcgataacgcaaaaaaattaaatttgcaaaaaaacagatctaatttagaaaataaaagcgaaaatttaaaagaaaaaaacaattaccaagaggtagttgcatcaattaataaaaataaagaagacatatctataaactctgatttaaaattagactatagt…	MKKNSNKKIGQGSKKRFGSNKKSSKTKNNSNRPFLGLFILLIMCFCAGFFTYKGLDFVFKDSVNKKSELTNLANLEIKESDNAKKLNLQKNRSNLENKSENLKEKNNYQEVVASINKNKEDISINSDLKLDYSLTKISKINSDESFKNIKTSKENSQNTQYFTHNYTQIGEFRDKTPKLVIIIDDVASYEHINEIKKINLKLTPSLMPASSDFPNTPKIAKNLEFYMIHLPLEALNYNSNSIKTLKTNDSFEEISKEIYKIRKDFPNAKFINNHTGSKFTSNKKAVIKLLNALDKYGFIFIDSKTISNSKVEEVLKSKNQKYIFRDVFLDNTQNLKDIENELKKAVQIAKKRGFAIAIGHPKKQTLKVLKNSGDILKGVEVVYLKDIYERY
	Protein Metabolism
	Protease
fig|213849.5.peg.1299	Zn-dependent protease with chaperone function	FIG00978299	atgaataaaattttaacagcgatttttacaacattatttttaataacaggttgcgcgactactacaaatccaggagtagttggagttgcaagatcacaaatgcttttagtaagtgcaaaagaaatggatcaaggcgctgcacttgcatatacaagtactttaaaaaaagcaaaagctagtaggactttaaacacagacccaatccaaacaaaaagagttactaacatctcaaaaagacttataaaagaagttggagtttttagaaatgatgcaaaaaactggaattggcaagtaaatgttataaaagaaaatacagtaaatgcttggtgtatgccaggtggaagaattgctgtttatacgggcattatcgaaaagcttaaattaagtgatgctgagctt…	MNKILTAIFTTLFLITGCATTTNPGVVGVARSQMLLVSAKEMDQGAALAYTSTLKKAKASRTLNTDPIQTKRVTNISKRLIKEVGVFRNDAKNWNWQVNVIKENTVNAWCMPGGRIAVYTGIIEKLKLSDAELAAVIGHEMSHALREHSREKASRDYAKNIGIFAVGALTGSNEIANLANMAATYAVSLPFSREQETEADNMGTELMARAGYNPNAAVNVWKKMKSLSQKQPLEFLSTHPSHDNRIANLTKIAQKVMPLYENSKKI
fig|213849.5.peg.993	Carboxyl-terminal protease (EC 3.4.21.102)	FIG00000946	ttgaaacaaaaaaataaaattttaagttttggcatattttctgccatagtcgcatcgtttgttatatcaacaaatttaaatgcacaaacaccaaaaaaacctgaaaaagaagagacaaagcttgagagtttagctaaatttacaagagttattacaactgttgagagcagttatgctgatgaacttactttttcagagattattaacaaagcaatttctgggcttatgacaaatttagatgcacactctggctttttagatgaaaaagcatttgaagatacaaaggttcaaactcaaggagagtttggaggacttggcataacagttggcatgaaagatggagctttaactgtaatatcacctattgaaggaactcctgctgataaagctggtgtaaaa…	MKQKNKILSFGIFSAIVASFVISTNLNAQTPKKPEKEETKLESLAKFTRVITTVESSYADELTFSEIINKAISGLMTNLDAHSGFLDEKAFEDTKVQTQGEFGGLGITVGMKDGALTVISPIEGTPADKAGVKSNDVILRIDGNATLGITLEEAVSKMRGKPKTPITITIVRKGEPRPFDINIIRDIIKVDSVYAKNIEDEDILYLRVTNFDQKVTKESAKFIKEFAKNNKDAKGIILDLRNNPGGLLDQAIGLTNLFVDKGVIVSQKGRDAKENLEYSAKKNEKITDLPLVVLVNSGSASASEIVSGALQDLKRAVVIGEETFGKGSVQVILPLNEKEALKMTIARYYLPSGRTIQNKGVTPDLEVFYGKVPNDDKAFSIKETDLKQHLENELQKIDD…
	Selenoproteins
fig|213849.5.peg.15	Formate dehydrogenase-O, major subunit (EC 1.2.1.2) @ selenocysteine-containing	FIG00010380	atgacaaactcacttaatgatatagctttttcaaaagctataattatatttggagcaaatccagcagttaatcatcctgttggctttagacattttttaaaagcaagagaaaatggtgctgttatgataactatagatcctagatatactcatacagctgcaaaaagtgattattttgctcaaattagaccaggaacggatatagcttttatatatggaatgcttcacataatatttaaaaacggttggcaagataaagagtttataaataatcgtgtttatgatatggaaagcattgaaaaagaggctttaaaatggactcctgaagttgttgaagatgtaactggggtaaaaaaagaaactttattaaaaattacagaagtttatgctaaaaatcgc…	MTNSLNDIAFSKAIIIFGANPAVNHPVGFRHFLKARENGAVMITIDPRYTHTAAKSDYFAQIRPGTDIAFIYGMLHIIFKNGWQDKEFINNRVYDMESIEKEALKWTPEVVEDVTGVKKETLLKITEVYAKNRPGTLIWAMGLTQHTIGTSNTRLAPILQLALGNAGKSGGGCNILRGHDNVQGASDVGCLSENLPGYYALNETSWRHYANVWKVDYEWLVSRFVSKEMMHKSGFTLSRWWAGVLDGKNGNDKIHNANTSLKALVVMGNGITSTAQQVKVQEGLDNLELLVITDPFVNEAAVITNKKDNIFILPAATQYECSGTVVATNRSAQWRFKAIEPMYESKPDEYFLFELAKKLGFYDEYVRSLGDGKGNFQWPEDATRELTNGLKSIGYTGWT…
fig|213849.5.peg.287	Formate dehydrogenase-O, major subunit (EC 1.2.1.2) @ selenocysteine-containing	FIG00010380	atgagtcaaacaaatataggaagaagaagttttttaaaactcgcggctcttggtgcaggaaccattgggacaacaagtgcttttggaaaaaatgaaacactaagaaaagcaacttctgaagagattaaaaatccatttccaaactctgttatgaaaaagacaatttgttctatttgttcagctggatgtggagttgttgctgaggtggatgaggcgtcaaatacttggataagacaagatatggcgatagatcatccaataagccaaggaagtcattgctcaaaaggaattgatcaaattgatttaacaaagtctaaaatgaggctaaaatatccacttaaaaaggtaaatggcaagtgggagaggattagctgggagaccgctgtaaatgaaattggc…	MSQTNIGRRSFLKLAALGAGTIGTTSAFGKNETLRKATSEEIKNPFPNSVMKKTICSICSAGCGVVAEVDEASNTWIRQDMAIDHPISQGSHCSKGIDQIDLTKSKMRLKYPLKKVNGKWERISWETAVNEIGDKMMKIRQEDGPDSVEFLGSAKFSNEQAFYFRKFAAFWGTNNIDHVARI
	Protein biosynthesis
fig|213849.5.peg.116	SSU ribosomal protein S16p	FIG00000193	atggcaacagttgtaagactaacaaaaataggtcgtaaaaaaagaccattttatcgtatagttgtaacagatagtagaaaaagaagagatggtggatatatagagagcattggttattatgatcctatggcaaatcctgaagttgttaaatttgacgctgaaagattacagtattggaaaagcgttggagcaaaacttagtgaacgtgtagagagaataaccaaatag	MATVVRLTKIGRKKRPFYRIVVTDSRKRRDGGYIESIGYYDPMANPEVVKFDAERLQYWKSVGAKLSERVERITK
fig|213849.5.peg.423	LSU ribosomal protein L34p	FIG00000471	atgaaaagaacatatcaaccacataatgctcctaagaaaagaacacatggttttagagttaggatgaaaagtaaaaacggcagaaaagttatcaatgcaagaagagcaaaaggtagaaaaagattggctgtttga	MKRTYQPHNAPKKRTHGFRVRMKSKNGRKVINARRAKGRKRLAV
fig|213849.5.peg.372	LSU ribosomal protein L32p	FIG00006632	atggcagttccaaaaagacgcgttagtaaaactagagcagcgaaaagaagaacacactatagtgtaaaacttcctattcctgtaaaagataaagacggtagctggaaaataccacaccgcgcaaataaaacaaccggcgaatactaa	MAVPKRRVSKTRAAKRRTHYSVKLPIPVKDKDGSWKIPHRANKTTGEY
fig|213849.5.peg.538	LSU ribosomal protein L1p (L10Ae)	FIG00000264	atgagaaaaaattcaaaaagatttacggaattattaaaaaaagttgattctgaaaaaaattactcgcttgaagaagcggtatctactgtaaaaacactttcatctgctaaatttgatgaaacagttgaaatagcattaaagctaaatgttgatccaaaatatgcagaccaaatggtaagaggttcagttgttcttccatcaggcacaggcaaagtggtaagagtagcagttattgcaaaggatattaaagctgatgaagctaaaaatgcaggtgctgatatagttggtgatgatgatttggttgaagaaattcaaaaaggtaacatcaattttgatgttttaatagctacaccaaatctaatgggtttagttggtaaagttggtagaattttaggacct…	MRKNSKRFTELLKKVDSEKNYSLEEAVSTVKTLSSAKFDETVEIALKLNVDPKYADQMVRGSVVLPSGTGKVVRVAVIAKDIKADEAKNAGADIVGDDDLVEEIQKGNINFDVLIATPNLMGLVGKVGRILGPKGLMPNPKTGTVTMDVAQAVKNAKGGQVNFRVDKQGNIHAGIGKVSFSKEEIMANLTTFIKEINKHKPATAKGRYVKNAALSLTMSPSVNLDSQEIIDLK
fig|213849.5.peg.539	LSU ribosomal protein L11p (L12e)	FIG00000182	atggctaagaaagtaacaggtcagattaaactacaaattgctgctgcaaaggcaaatccaagtcctccggtaggtccagcacttggtcagcaaggtgtaaatattatggagttttgtaaagcttttaatgaaaaaacaaaagatatggcaggttttaacattcctgttataataactgtttatgctgataaaagttttacatttgtgacaaaacaaccaccagcaacagatttaataaaaaaagctgctggaattagcaaaggctcagataatcctctaaaaaataaagttgctactttaacaaaagcacaagttttagagatagttgagaaaaaaattgctgatttaaatacaacagacaaagagcaagctgctagaattatagctggttctgcaaaa…	MAKKVTGQIKLQIAAAKANPSPPVGPALGQQGVNIMEFCKAFNEKTKDMAGFNIPVIITVYADKSFTFVTKQPPATDLIKKAAGISKGSDNPLKNKVATLTKAQVLEIVEKKIADLNTTDKEQAARIIAGSAKSMGITVVD
fig|213849.5.peg.542	LSU ribosomal protein L33p	FIG00000053	atgagaataaaagttggtttaaaatgcagtgagagtggagatataaactacactacatataaaaatagtaaaactactactgagaaactggagcttaaaaagtattgtccaagacttaaaaaacacacagttcataaagaggttaaactaaaaagttaa	MRIKVGLKCSESGDINYTTYKNSKTTTEKLELKKYCPRLKKHTVHKEVKLKS
fig|213849.5.peg.1051	LSU ribosomal protein L13p (L13Ae)	FIG00000211	atgacaaaaattacaaaacctactgaggttaaacgcgattggattgttatagatgcaacaggtaaaagatttggtagaatgctgacagaagtggctaccttacttagaggcaaacataagccaagttacactccaaatgttgattgtggtgattatgtggttataataaatgcttcaaaagcagtttatacaggactaaacaagggtgaagataaactttatcataggcattcaggatattttggaagcgtaaaaagcgaaaaatttgcagaacttttagaaaaaaatcctgttaaactttataacttagcagttagaggaatgcttccaaaaacaaaacttggaaaagagatgataaaaaaacttaaagtttatgaaggaagtgagcatcctcacaca…	MTKITKPTEVKRDWIVIDATGKRFGRMLTEVATLLRGKHKPSYTPNVDCGDYVVIINASKAVYTGLNKGEDKLYHRHSGYFGSVKSEKFAELLEKNPVKLYNLAVRGMLPKTKLGKEMIKKLKVYEGSEHPHTAQTNKANKEGK
fig|213849.5.peg.1073	LSU ribosomal protein L27p	FIG00000189	atggcacacaaaaaaggtcagggttcaacccagaataatagagattctattggacgccgcttaggtgttaagaaatttggcggtgaatttgtaagagcgggaaatataattgtacgacaaagaggtaccgcaacacatgctggaaataacgtaggcataggaaaagaccacactctttttgcattaactgatggttttgttaaatttgagagatttgacaaaactagaaaacaagtttctgtttacccagcagagtaa	MAHKKGQGSTQNNRDSIGRRLGVKKFGGEFVRAGNIIVRQRGTATHAGNNVGIGKDHTLFALTDGFVKFERFDKTRKQVSVYPAE
fig|213849.5.peg.1225	LSU ribosomal protein L31p	FIG00000092	atgaaaaaagatattcatccagactatatggattgcactgtaacttgtgcttgtggaaatgtttttgaaacaaagtcaaacaaaaaagagctaagagttgatatctgttcaaaatgtcatccattttttacaggaagtgaaaaaatcgtagattcagcaggtagagtcgataaatttaagaaaaaatacggtatgaaataa	MKKDIHPDYMDCTVTCACGNVFETKSNKKELRVDICSKCHPFFTGSEKIVDSAGRVDKFKKKYGMK
fig|213849.5.peg.1406	Ribosome recycling factor	FIG00000202	atgctagataaaatttataaaacacaagaagaagcttctaaaaaagcaattgagtctttgaaaaaagattttctaactctaagaactggaaaagtaagcgttaatgtgcttgataatatttatgttgattactatggaaatcaaactccattgaaccaagtagctactgttttagcaaccgatgcgatgacgataaccgtaactccttgggaaaaaccgatgttaaagactattgaaacagctatccaagctgcaaatattggtgtaaatccaaacaatgatggtgaatgcataaagttattttttccaccgatgacaactgaacaaagacaagaaaatgttaaaagatcaaaagcaatgggcgaaaaagcaaaagttagtataagaaatgctagaaaa…	MLDKIYKTQEEASKKAIESLKKDFLTLRTGKVSVNVLDNIYVDYYGNQTPLNQVATVLATDAMTITVTPWEKPMLKTIETAIQAANIGVNPNNDGECIKLFFPPMTTEQRQENVKRSKAMGEKAKVSIRNARKDANDEIKKIEKEISEDDAKKAHDEVQKITDNFNNKVDDVLKQKEAELLKV
fig|213849.5.peg.1319	LSU ribosomal protein L15p (L27Ae)	FIG00000166	atgggattagaaaatttacaaaaagcagttggctcaacttcttctaaaaaaagaattggaagaggcagaggaacaggctggggaaaaacagctggaaaaggaatgaaaggtcaaagagctagaactggctttaatgaaaaaagaggttttgaaggtggacaacagccacttcaaagaagacttccaaaagttggttttacttctagagtagaaaaaccttatgttatcaatgtagaaaaaatttcagctatcaaaaatttagatgagattacttttgaaagcataagatcagtacataaattttcaaacaaaatttcaaaaataaaattaattggtgcaagcgccaaagatcttatttcaaaaataaaagatgaaaatataagaactagcggacaaaac…	MGLENLQKAVGSTSSKKRIGRGRGTGWGKTAGKGMKGQRARTGFNEKRGFEGGQQPLQRRLPKVGFTSRVEKPYVINVEKISAIKNLDEITFESIRSVHKFSNKISKIKLIGASAKDLISKIKDENIRTSGQN
fig|213849.5.peg.1320	SSU ribosomal protein S5p (S2e)	FIG00000155	atggaaaattacaataaagaagaatttgaagaagtaatcgttgatatcagtagagtggctaaagttgttaaaggtggtagaagatttagatttacagctttagttgttataggcaataaaaaaggcttagtgggatatggttttggaaagagtaaagaagttcctgatgctattaaaaaagcagttgatgatgcatttaaaaatatcattaaagtaaaattaagcggaacaacagttcctcatgatgttgaagctaaatttaacgctagtaaaattttactaaaacctgctagcgaaggaactggagttatcgctggtggttcaactcgtcctgttttagaacttgctggaattcaagatatcttaactaagtctttaggttctaacaactcatcaaat…	MENYNKEEFEEVIVDISRVAKVVKGGRRFRFTALVVIGNKKGLVGYGFGKSKEVPDAIKKAVDDAFKNIIKVKLSGTTVPHDVEAKFNASKILLKPASEGTGVIAGGSTRPVLELAGIQDILTKSLGSNNSSNVVRATIKALSMMKG
fig|213849.5.peg.1321	LSU ribosomal protein L18p (L5e)	FIG00000200	atgaaagcaaatattttaaagaaaaaattatctctaagaataaaaagaaaaaaaagagttagagctaaaatttcaggtgtagctgcttgccctagaatttctatttttaaatcaaacaaaactgtttatgcacaagcaattgatgatgtagcttcacaaacaatttgtgcaagtagcggtagtgttttaaaattaaaagctaataaagatggcgctatagctttaggaaaagatatggcagataagttaaaagaaaaagggatagatcaggtggtttttgatagaaacggatatttatatcacggtgttattgcgtcatttgctgatgcattaagagaaaatggcattaagctgtag	MKANILKKKLSLRIKRKKRVRAKISGVAACPRISIFKSNKTVYAQAIDDVASQTICASSGSVLKLKANKDGAIALGKDMADKLKEKGIDQVVFDRNGYLYHGVIASFADALRENGIKL
fig|213849.5.peg.1326	LSU ribosomal protein L24p (L26e)	FIG00000198	atgataacaaaatataaaattaaaaaaggcgacagtgttaagataattgctggtgatgacaaaggcaagaccggagttgtaaaaagtgtttttgcaaaagaaggaaaagttattgtcgagggttgcaaagtagctaaaaaggctgttaagcctagtgaaaaatttcctaatggcggttttgtaggtgaggaaatgcctatggatatttcaaatgttgcaaaggttgaggagtaa	MITKYKIKKGDSVKIIAGDDKGKTGVVKSVFAKEGKVIVEGCKVAKKAVKPSEKFPNGGFVGEEMPMDISNVAKVEE
fig|213849.5.peg.1334	LSU ribosomal protein L2p (L8e)	FIG00000223	atgtcagtaaaacattataaaccatatactccaagtagaagatttatgagtggtttaagcagtgatgatataactgcaaaagcaagtgtaagatcacttcttaaaaaagttcctgcaactactggaagaaaccacaatggaagaataacttcaagacataaacaagccggagctaaaaaactttatagaattattgattttaaaagaagtaaatttggcattgagggtaaagtagaggctattgagtacgatccaaatagaaattgtagaattgcattaattagctacaaagatggtgaaaaaagatatattattcaaccaaatggcttaaaagttggcgatgttatcgcttctgctgaaagtggtcttgatataaaaccaggcaatgctatgaaacta…	MSVKHYKPYTPSRRFMSGLSSDDITAKASVRSLLKKVPATTGRNHNGRITSRHKQAGAKKLYRIIDFKRSKFGIEGKVEAIEYDPNRNCRIALISYKDGEKRYIIQPNGLKVGDVIASAESGLDIKPGNAMKLKSIPLGTILHNIELKPGKGAQMARSAGGYAQLMGKEEKYVVLRLPSGEMRRVLAECMATIGEVGNEEWANVVIGKAGRNRHLGIRPQTRGSAMNPVDHPHGGGEGKKNSGRHPVTPWGQPTKGLKTRRKKASDKLIISRRKGK
fig|213849.5.peg.1336	LSU ribosomal protein L4p (L1e)	FIG00000263	atgagtaaagtagcagtatttaatgaaaagcttgaaaatgcaggcgagatagaacttcctgtaaaatatagcgaagtaaatccacacaacttatatttatatgtaaaatcataccttgcagctgttagatcaaatacagctcatactaaaacaagatctgaagtaagtggtggtggtaaaaaaccatggcgccaaaaaggtcgtggcggtgcgagagctggctcaactagaacgaatgtttgggttggtggtgcagtatcttttggaccaagcaatgaaagaaactacactcaaaaaatcaataaaaaacaaaaaagacttgcacttgaaagagcactttttgaaagagccgagcaaggtaaaatttttgctgttgaaagtattgacatagagtcaggc…	MSKVAVFNEKLENAGEIELPVKYSEVNPHNLYLYVKSYLAAVRSNTAHTKTRSEVSGGGKKPWRQKGRGGARAGSTRTNVWVGGAVSFGPSNERNYTQKINKKQKRLALERALFERAEQGKIFAVESIDIESGKTKDANSFINNFKVRDALIVGDLSSVDSLESAKRIQNTFLAYRNLTNCYAIDVSEINAYLVKVYSAVIIEKSALDKIIKEG
fig|213849.5.peg.1337	LSU ribosomal protein L3p (L3e)	FIG00001818	atggaatatatagtagaaaagataggtatgagcagaaccgttgatagagttagcctaccagttagtctgctaagagttataaacaccaaagtttgtgaagttggtgaaaataataaagccattgttgcttatgcaagtggtaaatctaataataaaactatagcaggacaacaaaaaaaatatagtctaagtaaagagttcaataaatttgctagcttagaagtagcaaatagcgaaataggcgaccaagatatgactcctttagatggggcaaaagttataaaagcaagctttaatactaaaggtaaaggttatcaaggtgttatgaaaagacatggttttgcaggcggtccaaaatctcacggaagtagatttcacagaagatcaggatcaattggt…	MEYIVEKIGMSRTVDRVSLPVSLLRVINTKVCEVGENNKAIVAYASGKSNNKTIAGQQKKYSLSKEFNKFASLEVANSEIGDQDMTPLDGAKVIKASFNTKGKGYQGVMKRHGFAGGPKSHGSRFHRRSGSIGNCEWPGRVQPGRKMPGQTGNVKVTVKNEVVSFDKDNGVLVVKGSVPGFNGAMGRIRIVK
fig|213849.5.peg.1369	LSU ribosomal protein L35p	FIG00000259	atgccaaaaatgaaatcagtcagaggtgcatctaagcgttttaaagttggaaaaaacaagataaaaagaggctctgcttttagaagccacatcttgactaaaaagtctccaaaacgcaaaagaagtgcaagacaagaacattttgttcataaagctgatgaaaaagctgtaagaggtatgctttgcaaataa	MPKMKSVRGASKRFKVGKNKIKRGSAFRSHILTKKSPKRKRSARQEHFVHKADEKAVRGMLCK
fig|213849.5.peg.1074	COG0536: GTP-binding protein Obg	FIG00000169	ttgtttatcgatagtgttaaatttagcgttaaagctggaaaaggtggccctggatcaagaagctttagaagagaaaagtatgttccacttggtggaccagatggtggagatggtggagatggtggagatgtctattttttagttgataataacactcacgcacttttatcttacagagggaaaaaacattttaaagctaaaaacggcgagccaggcggtggcaaaggaatgaccggtaaaaatggagaagatttagttttaaaagtcccagctggaacgcaggttttagatgaaaatggagaaattttactagacttagttgagccaaataaaaaagttttatttttaaaaggcggaaaaggcggacttggaaatgcaaggtttaaaaactcaaccaac…	MFIDSVKFSVKAGKGGPGSRSFRREKYVPLGGPDGGDGGDGGDVYFLVDNNTHALLSYRGKKHFKAKNGEPGGGKGMTGKNGEDLVLKVPAGTQVLDENGEILLDLVEPNKKVLFLKGGKGGLGNARFKNSTNQTPNYAQSGLEGESKTISLELKLIGDVGLVGFPNVGKSTLISTISNAKPQIANYEFTTLSPKLGMVKINDFNSFIMADIPGIIEGASDGRGLGMDFLRHIERNKILLFVLDVANYRNLNEQFLTLKDEISKFSKNLANKAFAIALTKAEICENLDTVYNDFLKEFDFEKKQNLDISNKFDIKKPYFVLPISSVSNLNLDKLKNYLFEMLRVLK
	Protein processing and modification
fig|213849.5.peg.531	SSU ribosomal protein S12p (S23e)	FIG00000203	gtgattcaaaaatcaaaatcaccagcgttacaaaattgtcctcaaagaagaggagtttgcactagggtttatacaacaactcctaaaaaaccaaactcagctttgagaaaagttgccaaagttaggcttacaagtggatttgaagttattagttatataggtggtgaaggtcacaacctacaagagcactctatcgttttagtaagaggcggaagagtaaaagacttacctggtgttaaataccacatcgttcgtggagcattggatacagcaggcgttgcaaaaagaactgtttcaagatctaaatacggtgctaaacgccctaaaaaatag	MIQKSKSPALQNCPQRRGVCTRVYTTTPKKPNSALRKVAKVRLTSGFEVISYIGGEGHNLQEHSIVLVRGGRVKDLPGVKYHIVRGALDTAGVAKRTVSRSKYGAKRPKK
fig|213849.5.peg.1052	SSU ribosomal protein S9p (S16e)	FIG00001110	atggcaacagtttatgcaacaggcaaaaggaaaatggcagtagcaaaagtgtgggttaaaccaggaagtggtaaaataactgttaatgatatggatttaaattcatggcttggtggacttgaagctacaaaacttaaggttattcaaccactacttataacaaaacaagaaaaatcaatggatataagagctgtagcagctggcggtggttataatgcacaagctgaagctgtaagacatggtatttcaaaagctttagcagatatggatggtgattttagagcagtattaaaacctgccggacttttaacaagagatagtagagttgttgaaagaaagaaatttggtagaagaaaagctagaagaagcccacaattttctaagagataa	MATVYATGKRKMAVAKVWVKPGSGKITVNDMDLNSWLGGLEATKLKVIQPLLITKQEKSMDIRAVAAGGGYNAQAEAVRHGISKALADMDGDFRAVLKPAGLLTRDSRVVERKKFGRRKARRSPQFSKR
fig|213849.5.peg.1314	SSU ribosomal protein S11p (S14e)	FIG00055673	atggcaaaaagaaaagtaattagaaaaaaagtagctaaaaaaagtatagctaaaggaattgtttttatcagtgcttcgtttaataatactatgataactgtaactgatgaaatgggaaatgtaatatcttggagtagtgcaggtgcacttggctttaaaggtagtaaaaaatcaactccttatgcagctcagcaagcagttgaagatgctatcaataaagcaaaagaacatggtataaaagaagttggtattaaggttcaaggacctggaagtggtcgtgaaacagctgtaaaaagtgttggtgcgatcgagggcattaaagtaacatattttaaagatataactccacttcctcataatggttgcagacctcctaaaagaagaagagtgtaa	MAKRKVIRKKVAKKSIAKGIVFISASFNNTMITVTDEMGNVISWSSAGALGFKGSKKSTPYAAQQAVEDAINKAKEHGIKEVGIKVQGPGSGRETAVKSVGAIEGIKVTYFKDITPLPHNGCRPPKRRRV
fig|213849.5.peg.1376	SSU ribosomal protein S20p	FIG00000213	atggcaaatcataaatctgctgaaaaaagagcaagacaaactgttaaaaaaacagagagaaatagattttaccgcacaagacttaaaaacatttcaagagcggtaagacaggctgttgaagcaaacgacaaagaagctgcaagtgctgcttttaaagttgcaaatcaagacattcatagttttgtaagtagaggttttcttaaaaaacaaactgcttcaagaagagttagtcgccttgcaaaacttgtaaattctatggataaagctgaataa	MANHKSAEKRARQTVKKTERNRFYRTRLKNISRAVRQAVEANDKEAASAAFKVANQDIHSFVSRGFLKKQTASRRVSRLAKLVNSMDKAE
fig|213849.5.peg.1347	Peptide methionine sulfoxide reductase MsrA (EC 1.8.4.11) / Peptide methionine sulfoxide reductase MsrB (EC 1.8.4.12)	FIG00008360	atgaataaaaatactaacaatagtgaaatttatttagctggagggtgcttttggggaatgcaaggatattttgacaaaattaatggagttataaaaactgatgttggttacgcaaatggaaaaagtgcgagcacaagctataaagaacttcacaaatcaatgcatgctgagacacttcacctaatttatgataaaaataaaattagtttaaatgaaattttaagacattttataagagttatcgacccaacttcactaaacaaacaaggaaatgatgttggcacgcagtatagaagcggaatttactatgttgatgtagaaagtggcaatgaagcgatttcatttataaaagaaatttctaaattttatgaaaaaccaattgttgttgaagtagaacca…	MNKNTNNSEIYLAGGCFWGMQGYFDKINGVIKTDVGYANGKSASTSYKELHKSMHAETLHLIYDKNKISLNEILRHFIRVIDPTSLNKQGNDVGTQYRSGIYYVDVESGNEAISFIKEISKFYEKPIVVEVEPLRNYTLAENYHQKYLEKNPNGYCHIDLSLAKTPLERIYNKPNDDEIRKNLSEISYLVTQENATEMPFSSKYDDFYEKGIYVDIVSKEPLFSSSDKFNAGCGWPSFSKPIGKINEKKDFSHGMIRTEVRSKFANSHLGHVFNDGPKSKGGLRYCINGAALEFIPLKEMEEKGYQDYIKFVE
fig|213849.5.peg.1493	N-terminal methylation		atgaagtgttataaaaaagcttttacaatgattgaacttattatgataatagttgttgttggtattttggctgttgctgtcatacctagagtagatagagataccttagttgaagcaactaatcaagtagcttcacatgtaagatacacacaacatcttgcaatgctagataataaatataatcctagagattctaactggtatcgaaacagatggaaaataacttttaataataatagttattctataacttcaggaaatacaaatgctaaaaatccacaagcaccaggcaaggacttaaatccaacaggctcacctgagctaaatcttgaaagaaaatatggcataacaagcataatttctacatgtggaaataatggacaaactgagataatattt…	MKCYKKAFTMIELIMIIVVVGILAVAVIPRVDRDTLVEATNQVASHVRYTQHLAMLDNKYNPRDSNWYRNRWKITFNNNSYSITSGNTNAKNPQAPGKDLNPTGSPELNLERKYGITSIISTCGNNGQTEIIFDEIGRPYSNFLGVVGERGLLQNDCNITISDGGNKNGIITISKETGYIAHSIQ
fig|213849.5.peg.1188	TETRATRICOPEPTIDE REPEAT FAMILY PROTEIN		atgaaaaagattattttaactacggcatttatgatttgctcagtttttgccagtgatgcacttattagcgagtgtgaagcaggaaatgcaaaagcttgccataatgtgggcgtagagtattatgaaagtaaagattttgaaaaagctttagagttttttactaaaggttgcgacggtagagctgcaaaatcatgctttgctatttctgaaatctatcacaacggggaaggcgtttctaaaaacgtagaaaaggctatcatatatatagaaaaagcttgcgatgaaagtgacgatcctgagttttgtgatcaaatggataaatacgatatataa	MKKIILTTAFMICSVFASDALISECEAGNAKACHNVGVEYYESKDFEKALEFFTKGCDGRAAKSCFAISEIYHNGEGVSKNVEKAIIYIEKACDESDDPEFCDQMDKYDI
	Protein transport
fig|213849.5.peg.843	Outer-membrane lipoprotein carrier protein precursor		atgaaaaaaatctattttttaacagcatttttgctttttttaacaaattttgcttttgcaaacccattggaatttaaaactttacaaagtgattttgtacaaactatacaaaataatgaaaataaaattgaatatagtggaaattttatttcaacaacaaacaacgctttatggtcttacaaaactccaaatttaaaagatatatattttaattacgaaaaagttgttattatagagcctgatttagagcaagcaatagttacaaatttaaaagatgttccaaatttaatgaatattataaaagatgctaataaaatagatagcaatgtgtatgaggcaaaatttgatggagttaagtacagattaaattttaaaaatgatcttttagatgaaatttct…	MKKIYFLTAFLLFLTNFAFANPLEFKTLQSDFVQTIQNNENKIEYSGNFISTTNNALWSYKTPNLKDIYFNYEKVVIIEPDLEQAIVTNLKDVPNLMNIIKDANKIDSNVYEAKFDGVKYRLNFKNDLLDEISYTDKLDNHIKIKFKNLKKDEFVDENLLTPIIPANFDLITK
	Respiration
fig|213849.5.peg.16	Formate dehydrogenase-O, major subunit (EC 1.2.1.2) @ selenocysteine-containing		atgtcgcaagttgatatacaaagtccaaaaattggacgaaggtcatttttaaaaatggcagcattatctggcgctttagctggtgcttcaactttaagttcagccaaagctactagagaagcaacaagtgatgagctttcaaatccatatcctggatctaaaaaagtaagaactgtttgtacagcctgttcagtaggttgtgggataatagctgaggttttagatggtgtttggattaggcaagaagttgctgaggatcatccatttagcgttggtggacactgctgtaaaggtgctgacatggttgatatggcaagatcatcagttaggcttaaatatccaatggtaaaagaaaatggaaaatggaaaaggataacttataaagaagctattgaaaat…	MSQVDIQSPKIGRRSFLKMAALSGALAGASTLSSAKATREATSDELSNPYPGSKKVRTVCTACSVGCGIIAEVLDGVWIRQEVAEDHPFSVGGHCCKGADMVDMARSSVRLKYPMVKENGKWKRITYKEAIENIGAQLKKYMDENPEQTMFIGSAKMSNEQAYYIRKFAAMYGTNNIDHQARIUHSATVAGVANTWGYGAMTNSLNDIAFSKAIIIFGANPAVNHPVGFRHFLKARENGAVMITIDPRYTHTAAKSDYFAQIRPGTDIAFIYGMLHIIFKNGWQDKEFINNRVYDMESIEKEALKWTPEVVEDVTGVKKETLLKITEVYAKNRPGTLIWAMGLTQHTIGTSNTRLAPILQLALGNAGKSGGGCNILRGHDNVQGASDVGCLSENLPGYY…
fig|213849.5.peg.17	Formate dehydrogenase-O, major subunit (EC 1.2.1.2) @ selenocysteine-containing	FIG00010380	atgtcgcaagttgatatacaaagtccaaaaattggacgaaggtcatttttaaaaatggcagcattatctggcgctttagctggtgcttcaactttaagttcagccaaagctactagagaagcaacaagtgatgagctttcaaatccatatcctggatctaaaaaagtaagaactgtttgtacagcctgttcagtaggttgtgggataatagctgaggttttagatggtgtttggattaggcaagaagttgctgaggatcatccatttagcgttggtggacactgctgtaaaggtgctgacatggttgatatggcaagatcatcagttaggcttaaatatccaatggtaaaagaaaatggaaaatggaaaaggataacttataaagaagctattgaaaat…	MSQVDIQSPKIGRRSFLKMAALSGALAGASTLSSAKATREATSDELSNPYPGSKKVRTVCTACSVGCGIIAEVLDGVWIRQEVAEDHPFSVGGHCCKGADMVDMARSSVRLKYPMVKENGKWKRITYKEAIENIGAQLKKYMDENPEQTMFIGSAKMSNEQAYYIRKFAAMYGTNNIDHQARI
fig|213849.5.peg.285	Formate dehydrogenase-O, major subunit (EC 1.2.1.2) @ selenocysteine-containing	FIG00010380	atgacaaatcacgttggagatgtcgctaaaaatactaaaatgatgttagtaattggagcaaatccagcagttgcaaacccagttggtgcgatgaaacacatcttacaagccaaagatagaaataacgcaactttagttgtggtagatcctgtttatacaagaacagctgcaaaagctgatatgtttattagaatcagacctggaactgacatagcatttatttatggaatgcttcatcttatctttaaaaatggttgggaagataaagaagttattagaactagaacttatggcgttgaagagataaaagaagaagcaaaacattggactcccgaagaagtcgcaaatgtaacaggctgtaaaactgaagagttaatccaatttacaagaatgtttgct…	MTNHVGDVAKNTKMMLVIGANPAVANPVGAMKHILQAKDRNNATLVVVDPVYTRTAAKADMFIRIRPGTDIAFIYGMLHLIFKNGWEDKEVIRTRTYGVEEIKEEAKHWTPEEVANVTGCKTEELIQFTRMFATTKPATLFWSLGITQHSVGHSNTRILSILQLVLGNMGKEGGGTNILRGHDNVQGATDMNCLADSTSGYYGLGDSAWKHHCKGWGVDFDEFVKRFAVSTKEPREKLGEPVKGTNFKEYFYHNPANPEDRNWRNEKGYSLAKWWQGVLKEEKTHSSGNLRVLWVQGTGITSMAHTTKIQQAVDKLDMLVVAEPFLNEVAILSDRPDGIYVLPVATQFESEGYVTATNRAAQWRTQIIKPIYESKEDQEVMFLFAKKFGFYDEYVRGMK…
fig|213849.5.peg.286	Formate dehydrogenase-O, major subunit (EC 1.2.1.2) @ selenocysteine-containing		atgagtcaaacaaatataggaagaagaagttttttaaaactcgcggctcttggtgcaggaaccattgggacaacaagtgcttttggaaaaaatgaaacactaagaaaagcaacttctgaagagattaaaaatccatttccaaactctgttatgaaaaagacaatttgttctatttgttcagctggatgtggagttgttgctgaggtggatgaggcgtcaaatacttggataagacaagatatggcgatagatcatccaataagccaaggaagtcattgctcaaaaggaattgatcaaattgatttaacaaagtctaaaatgaggctaaaatatccacttaaaaaggtaaatggcaagtgggagaggattagctgggagaccgctgtaaatgaaattggc…	MSQTNIGRRSFLKLAALGAGTIGTTSAFGKNETLRKATSEEIKNPFPNSVMKKTICSICSAGCGVVAEVDEASNTWIRQDMAIDHPISQGSHCSKGIDQIDLTKSKMRLKYPLKKVNGKWERISWETAVNEIGDKMMKIRQEDGPDSVEFLGSAKFSNEQAFYFRKFAAFWGTNNIDHVARIUHSATVAGVANTWGYGAMTNHVGDVAKNTKMMLVIGANPAVANPVGAMKHILQAKDRNNATLVVVDPVYTRTAAKADMFIRIRPGTDIAFIYGMLHLIFKNGWEDKEVIRTRTYGVEEIKEEAKHWTPEEVANVTGCKTEELIQFTRMFATTKPATLFWSLGITQHSVGHSNTRILSILQLVLGNMGKEGGGTNILRGHDNVQGATDMNCLADSTSG…
fig|213849.5.peg.365	Cytochrome C553 (soluble cytochrome f)	FIG00002735	atgaaaaaacttgcattaagtttagtagtattaggagttgcttttagcggagcttttgcagctgatggcgcaactgtttataaaaaatgtattgcctgtcacggcccaaaagctgaaaaagtttatctaaataaaatacctgctttaaaaacacttgatccagaagaaatggttcaaaatatgatcaaatataaagctggtgaaatgggtgaaaacggaaaaggtctttacaatatgggtgctattatgaaaggtcaaatggcaactctaagtgaagatgatatgaaagctgtagttgagtatatccaaactttaaaatag	MKKLALSLVVLGVAFSGAFAADGATVYKKCIACHGPKAEKVYLNKIPALKTLDPEEMVQNMIKYKAGEMGENGKGLYNMGAIMKGQMATLSEDDMKAVVEYIQTLK
fig|213849.5.peg.375	Ferredoxin	FIG00001676	atggcagttaaaattactgatacctgtataagctgtggttcatgcatagatgaatgcccagttgaagctattgtagatgatagcgataatccaaatggagaagatatttattatgtttatgctgataaatgtgttgagtgtgtaggtcataatgactcaccagcttgtgcagatgcgtgtccaactgatggatgtattgtttggagtgaagttgttgatggtcaaccatacagagaagaaattccaaacgatcaaagagatgacagcgtagccgtggtagattaa	MAVKITDTCISCGSCIDECPVEAIVDDSDNPNGEDIYYVYADKCVECVGHNDSPACADACPTDGCIVWSEVVDGQPYREEIPNDQRDDSVAVVD
	Electron accepting reactions
fig|213849.5.peg.569	Ubiquinol-cytochrome C reductase iron-sulfur subunit (EC 1.10.2.2)	FIG00000797	atgtctattgaaaataaaaaaagaagagattttataggactttcttttactgcggttgcagcagttggcggacttgccggacttgtagccatgaaaaaaacttgggatccgcttccaagcgttaaagctgcaggttttacaacagttgatttaagtgctgttgtagagggggagctttatcaaacccagtggagaaaaaaacctattttcatacttaagaaatcatctgatatgaaacctgatgattctagggatgttgtagttggagatgctagatatacagtttgtatcgggctttgcacacatttgggctgtattccaagctttaaaaataaccaatttatttgtgcttgtcatggtgggctttttgatgccagtggaaatgcaacttttggacca…	MSIENKKRRDFIGLSFTAVAAVGGLAGLVAMKKTWDPLPSVKAAGFTTVDLSAVVEGELYQTQWRKKPIFILKKSSDMKPDDSRDVVVGDARYTVCIGLCTHLGCIPSFKNNQFICACHGGLFDASGNATFGPPPRGLDIPPFKIEGTTLVLGEVGPEYEKLVGKA
fig|213849.5.peg.358	cytochrome c family protein, putative		atgaaaaaactacttaaactttcatttttagcatgtctttttatctctttttgtgaagcaagtgatgaaacctatatatttgaagcaaaaggtgagtttgcaaaagaattaaaagctttagttgaaaaacattctaaagatgaaggcgttgaagttaatgtctataataccactccaaatgttggcgatagtagatttttaggtattgggattaataaaaacattgattattccactgagcaaggtaaaaaaatatatgataaaaaatgccttgaatgccatggtgaaaaaggtgatagaagatcttacgctggagcaaaaaaactatctaaaatgagtggaaaagagatttattactcatttcaagcatactatagtgattctagccatggaaaagct…	MKKLLKLSFLACLFISFCEASDETYIFEAKGEFAKELKALVEKHSKDEGVEVNVYNTTPNVGDSRFLGIGINKNIDYSTEQGKKIYDKKCLECHGEKGDRRSYAGAKKLSKMSGKEIYYSFQAYYSDSSHGKAGRVIMQPIAASTSSEELGYIIAYLKGEDDFIFKNKAMENTNISRNPTNQGTYLK
fig|213849.5.peg.1136	Putative cytochrome C		atgaataaattaataaaaaatatatttattgctacttttgtggttttagcttctgtagttattactccacaagttcatgcttcaggtaatggaagtatggctttcgtagatggtgtagtgcctattagtatttcaaaagcaaaagagcttatgaatgatggtgcttatatctttgatgcaaatgagcttgaagttagacaagaatatggacatgttgaaggtgctgttcatataaacgtagataattgggaaagattattaccaaaagataaaagctctgttattattgtttattgtttaaatagaatttgttatataagtagcgaaattgcacttgaaatttcaaaacttggatacaaaaatgtttatgtaatgatagagggaattgagcagtggata…	MNKLIKNIFIATFVVLASVVITPQVHASGNGSMAFVDGVVPISISKAKELMNDGAYIFDANELEVRQEYGHVEGAVHINVDNWERLLPKDKSSVIIVYCLNRICYISSEIALEISKLGYKNVYVMIEGIEQWILSGNPVIKDAVDPADLKNKYLGNNNWEKSSKVTDYTDTIHRQILFGEIPSCRDCHGINVGSNAKSINADFASLRQNVNKNCMSCHDDVGEEFKSSVHGNVMSTKKGLPLCSDCHSIHMGPAVSSINMKKFADKKCGDCHQKEQAMYHTTFHGKAMLLENPGNAISVAACYDCHGTHNIYSVDDARSTLYKGEKRIETCASCHPGGNQNFSEFMAHADHTDGDNYPVLNFAYKFMTALIIVVFGFFGIHTLLWFIRLTMTRMKYSKE…
fig|213849.5.peg.1135	cytochrome c, putative	FIG01345229	atgaaaacaaaatggtttaaaaaggcatctttagcctgttttatggttttgtttgcaggaacaacctgtttgcaagctgaagaaaacgcttcggcacaaaatgtacctgttcaaacagagaagaaagttagtgagccaacacttgctgataaatatcaagaagagatgaagcaaaatttaaagctttatcatgatgaagacccactatttcaaggtaagccaagaacattggaagactatgtaagaggagcagatactttttttgatattttaatcgatcagcacccaatgtttaagtacgaaaaagcaggtagacttaaaggtaaatacacaatgagtgataggcaagaagaatttgttgaaataaacaaaggccctaaatttgctgaaaagtctggt…	MKTKWFKKASLACFMVLFAGTTCLQAEENASAQNVPVQTEKKVSEPTLADKYQEEMKQNLKLYHDEDPLFQGKPRTLEDYVRGADTFFDILIDQHPMFKYEKAGRLKGKYTMSDRQEEFVEINKGPKFAEKSGLAHAAVTYRLGMESILDYPNKFVGPKKCGECHPAQYDQWQRSRHAKVVRFPDEMSEVGGAEGLKKPMYNSPSTILPLGIYPDDVYAVIGTPRTKYGFIDRWLVRGTYHVQDGNLSDLTGTMVAGGNQFSRLWSEHITPDMAKKIAEFSPGFPTKMEDFAHSRSTVWGTNSYGSKYAETMMFQPASSYCEVCHSFKFDFKSKEDFYDAIGDAKKLREHTISQGISCEECHGAGAHLYGARGAGMPSNCERCHQRFAYQDDEKNPNPR…
	ATP synthases
fig|213849.5.peg.1086	ATP synthase epsilon chain (EC 3.6.3.14)	FIG00000249	atgaaagataaatttcagttagagatagttactccaaaaggtacaattttctcaggtgaagttaaatctgctcaatttcctggaagtgagggcgaattaggagttcttcctaatcacgcacctttaataacgcttttaaatacaggccttattgagctagttgatgaaaataatgaaaaagatatggttgctataaactggggatatttaaaagttgatgaagaaaaagttactgttcttgcagatggtgccgtatatgttggtggaaaatccgacagctcaatagctgaatctttagataaagcaaaagagttaatcgaatcaatgggaagtgagaatgtaacttatgcttcaaccatagcaaaaatggaaaatatggcaaggtcaaaataa	MKDKFQLEIVTPKGTIFSGEVKSAQFPGSEGELGVLPNHAPLITLLNTGLIELVDENNEKDMVAINWGYLKVDEEKVTVLADGAVYVGGKSDSSIAESLDKAKELIESMGSENVTYASTIAKMENMARSK
	Membrane Transport
fig|213849.5.peg.51	Oligopeptide ABC transporter, periplasmic oligopeptide-binding protein OppA (TC 3.A.1.5.1)	FIG00451095	atgaagaatatttttaagctgtttttactaatatcttttgttttaaattttgctttagcaaaagatgttttagttgttgggattgaaaacgaatcaagccgtttaaatcctttatacgatgaggatcacgatccagctttaagcctacttttttcaggtcttacaaaacacgatgaaaatacaaaagtaactcctgatcttgcaaaaagttgggaagtaagcaaagatgggctaacttatacatttaatctaagagatgatgcttactggcatgatggagttaaatttaccgcccaagatgttaaatttacaatagaaagcgcaaaagataaaaaactaaatgcacctgctatttcaaactatgaaatggtaaaagatgttgagattttgggtgattat…	MKNIFKLFLLISFVLNFALAKDVLVVGIENESSRLNPLYDEDHDPALSLLFSGLTKHDENTKVTPDLAKSWEVSKDGLTYTFNLRDDAYWHDGVKFTAQDVKFTIESAKDKKLNAPAISNYEMVKDVEILGDYKIKVTLDTPFPPFLDALSFGMLPKHLLEGKDIATYQFNDNPIGTGPYKFVNWKKGESIEFVANDKFYKGTPKIKKVFLKVVPDANVRLMQLKSGELDAGLIDFSGVQMAKNSKNLNILKFKSADYRALMFNYNNEVLKDRDVRVALNYFIDKNDMVKTLLHTHGSVANNPIENFIKSDKVYEFNPKKGDEILTKAGWKKNKKGIYEKDGKTLSFEIYSFNSDPLRVAMSKVISSELNKYGVDAKAFAKPKTAFKISKVDSFLIGWG…
fig|213849.5.peg.320	Ferric siderophore transport system, periplasmic binding protein TonB		atgagaaacaaaacagaaaaaaacagccttatttttggagtaattttatctttaatgcttcattttttggttttatttttatttttgcatagaccttacaaaccaagtttaagtggcggatatggtggagaaataggtgagtttgaatcaattatgataatttcagatcttccacttggtgagcttagagaaatttcggttgattccgttaaggctatgcaaaactacgaagctatgccagaaattgatgagatagaggtcataaaaacaaaagcaccacttgatgaaatagatgaggtagaagttataacttccataagcgctttagaaattccaagcgaagtagaagttataaaagctcagaatttagccccaaaaatagtcaaaccaaaagagcaa…	MRNKTEKNSLIFGVILSLMLHFLVLFLFLHRPYKPSLSGGYGGEIGEFESIMIISDLPLGELREISVDSVKAMQNYEAMPEIDEIEVIKTKAPLDEIDEVEVITSISALEIPSEVEVIKAQNLAPKIVKPKEQKQKHKKNVKKEKTQKKADEKKPISNISGEVNSVAKDSFASAPVKGSGTKVSSPSLGSGKSKNSNWQGLVMAHLNKFKKYPKNSLINEEEGKVILKVEIDKNGNVLSTKIQKPCKFTRLNNEALKIFKDASPLPKPPVDLIKGKNSVVLNMPVEYNIKKYLKNR
fig|213849.5.peg.322	MotA/TolQ/ExbB proton channel family protein	FIG00002161	atgaaaaaaatattttttatgttttttattgtttttggactttgttttgcaaatgagtctattgatggctcaaatttagctattgagagtaacttaagcagtatagcgataaataatgaaatagttattgaagctaacagcacaaatgttagttatgaggcaaacgacataaataaggcaatagttgaagctaacataacagctaagagcaatatagtagagtcaaatttaagtccaaaaatagatgagaatgatagcttaagtagtatagaagctccaaatttagccataaaaagcgtagattttacactttatgggctttatgaaaatgccgatgtggttgttaaatttgttatttatattttagtgattttttcacttttaacttggtctgtgtta…	MKKIFFMFFIVFGLCFANESIDGSNLAIESNLSSIAINNEIVIEANSTNVSYEANDINKAIVEANITAKSNIVESNLSPKIDENDSLSSIEAPNLAIKSVDFTLYGLYENADVVVKFVIYILVIFSLLTWSVLIAKVIEFWRYKKILKLDLFYTKKAIFLEDLPTLKENSFMEIFKNEAIIEMEKSKKLNGTKSRIRTNFEIKINSIITNAKNLTSILASIGSSAPFIGLFGTVWGIMNSFIGIAGSNDTGLDVVAPGIAEALFATAFGLAAAIPAVLFYNYIIRKTAKFANEIDEIATAVYLIADRTLDKK
fig|213849.5.peg.850	TonB-dependent receptor	FIG01260980	ttggaaagctatagtattgagttagctaggatttcaagacttcctagtaatccagagagattttcagcgctttttgctccagcaatgccacaaaactccaagattagcaatccgcacttagagcctgagattcacaacttcatcaaatttagcttcgatgtcaaaagtaaattttacaaaagttatttagactcattaaatagagttggactaaactttggcggatacgttatggcagacaaggtaaaggacttgattatttttgatagagcaagaggtcagagcggagttgttgccaaaaatggcggtatcgttactagaaatgttgatgcgaccatatatagtacaaacttatatacaaagttaaatttcactccaaattttgccacttcactaaat…	MESYSIELARISRLPSNPERFSALFAPAMPQNSKISNPHLEPEIHNFIKFSFDVKSKFYKSYLDSLNRVGLNFGGYVMADKVKDLIIFDRARGQSGVVAKNGGIVTRNVDATIYSTNLYTKLNFTPNFATSLNLSYKYGQNDDDKRALYQIRPFEALLNLDYMDYATFGSYNIGSAIRYVAKQNRGDFDKKTGLRIDSKNSDFTTLDLYAGVNVRDKFGLRLGVNNLFDREYAEFITGEHVEALDSATINAPGRVFYMSFHASF
fig|213849.5.peg.1089	TonB-like; putative TolA function		gtgaaaaaagataaaactataaatttcttatcttttatttttagtactttaatttatattttaattatactttctatgcttttttttgcatataattctaaagttaaatattttgaagatcaaaaatatacaaaagacaaagatgcctttatggatattatgataatggacattgatgattctctagctcctgtttcaaaagatagtcaagaattagaggatgaaaaagaagaaattattgaaaaaaaaccaaatttacaagatgaagatgaaagcttaaaaaccacaaataaaaaagtttcaccaaaagaagaaaaaaaagaaactcctaagcctgtagaaaaacaaaaaaatgaagagttatctgatctttttaaagacataaataaaaccaaactt…	MKKDKTINFLSFIFSTLIYILIILSMLFFAYNSKVKYFEDQKYTKDKDAFMDIMIMDIDDSLAPVSKDSQELEDEKEEIIEKKPNLQDEDESLKTTNKKVSPKEEKKETPKPVEKQKNEELSDLFKDINKTKLEENIKQEDLVQSRKKSDKTTKTIQKTASKNNTSNIKGEKAKGKSQRTGVYNKFIGEVQSILTNVWSTYRALPNQDATVEITINKNGRLSYEIIELSYSTEFNQKFRDYLNRLENIQFPAPPNGEIYKHKYKMKDLIR
fig|213849.5.peg.1090	tolB protein precursor, periplasmic protein involved in the tonb-independent uptake of group A colicins	FIG00000654	gtgaagaaaatttttttaatgtttagtttttgcattttcatgtttgcaagcgatgcaacaactactattgttaatgaaggcttgaatttgccaaaaattacaattcaagatgcttcaaacctaaatgataaaaatcttcaaagtcagttttttaaactaatacttggagatttaaaagtgggcgcaactttcgatgttgataatggatactatacaagctcatacgagggtgattatagttcaaatttaacaaccaatccatcattaattgttcgttatgaattaaatggtgatgtatatacagagctagctttaaaaataaaagtaattgatggaaaaagcggtaaagtattatacgaatcaaatttctctcaaaaaaatggtgcaaaatttcctttt…	MKKIFLMFSFCIFMFASDATTTIVNEGLNLPKITIQDASNLNDKNLQSQFFKLILGDLKVGATFDVDNGYYTSSYEGDYSSNLTTNPSLIVRYELNGDVYTELALKIKVIDGKSGKVLYESNFSQKNGAKFPFLAHNAVSEIVKNFGYSDVDWMNKMLIYAVYTSSANSSIFVSDYTLTYQKEVLSGGLNIFPKWGSKEQDEFYYTHYVNDVEPVIYKYNLRNAKKTKILEGSGMLTVSDVSSDGTKLLITDAPSDQPDIFLYDLRSRNKTKITNYPGIDVNGNFVDDDTKVVFVSDRLGYPNVFATDINGGGIEQMVFHGKNNSSISTSGNYVVYSSREENRDFNLYLISTKTDYIRQLTAGGKNLFPRFSHDGGTVVFIKDANYQSAVGIIRINENK…
fig|213849.5.peg.1124	ABC-type tungstate transport system, periplasmic binding protein	FIG00020363	atgcaaaataaattagctttattagcacttagttttatcactgctttgtcattaaatgcaaaagatagtgatttagttatggcaacaactacaagcactgacaatactggcttgctagatgccattgctcctgtgtataaagataaaactggagttgaactaaaatgggtcgctgttggaacaggtcaagcacttgaaatgggtaaaaactgtgatgcagatattttatttgttcattcacctacagttgagaaaaaatttgtagaagatggttatggcatagatagaacagctgttatgtataatgactttattttagttgctgataaatctttagcagataaatttaaagataaagatttgcctgaaatctttaaaattatcaaagatgaaaagatt…	MQNKLALLALSFITALSLNAKDSDLVMATTTSTDNTGLLDAIAPVYKDKTGVELKWVAVGTGQALEMGKNCDADILFVHSPTVEKKFVEDGYGIDRTAVMYNDFILVADKSLADKFKDKDLPEIFKIIKDEKIKFFSRGDKSGTHNKEISVWKKVAGDVPEKQSWYNQTGQGMIATINIAAQQKGVTLTDRGTFIKYEDGLKGNSNMEIISQGDESLKNFYSIMAVNTKNCPKADYENAKEFINWIVSDEAQKFIADFKLMGKPLFTPDAGKRIE
fig|213849.5.peg.906	outer membrane lipoprotein (lipocalin)		atgaagagtatttttacctttttaaaaaataggggtttattagtatgctttacagctttaattttactaagtggctgtaataatacaaatttaactacaccaaaaagagttataaaaggggactttgatatctataaatttagtggaacttggtatgaaatagcttctatgaatgatgcaaatttaacaaattcaactataaatttcagcgtatataataatgagataaaggttataaaaagttctactgcaaaagatgacaaagttgtaaaagatgaatataaggcaagatttggtttagatgataataaaagtatgattgaaatttcaaaatttgggcttgtttatgagccactttatatagtaaaaatagatgcttataaatatgctttaatttat…	MKSIFTFLKNRGLLVCFTALILLSGCNNTNLTTPKRVIKGDFDIYKFSGTWYEIASMNDANLTNSTINFSVYNNEIKVIKSSTAKDDKVVKDEYKARFGLDDNKSMIEISKFGLVYEPLYIVKIDAYKYALIYGKDHKKLYILSRTKQIPALIEAIYLENAKKDGYNVEDIKWINQK
fig|213849.5.peg.28	TonB, putative		ttggtaagtgctttgtttcatggcattttaatatattttatatttttctatgctccaaaactaaacacccaaccgcaagtaaatataacaaagatagatttaaacatctttgaagtaggcggaggaccgaacgatgaggcaccagctgaaacgattgagccaatagcagaagaagaaattagcgaagtagttgaagaggttgaggtaatagaacctgttgaagaagccataatagttgaaaaaaaacctgaaccaaaaccaaaaaaaatagttcaaaaagagcctactcctaaaaaaatagaaaataaaccaaagccaaaacctgcacaaacaggtggatttaacgcctataatccaaatgccaacaatgtcgcctcaagtgctataaatagccaaaat…	MVSALFHGILIYFIFFYAPKLNTQPQVNITKIDLNIFEVGGGPNDEAPAETIEPIAEEEISEVVEEVEVIEPVEEAIIVEKKPEPKPKKIVQKEPTPKKIENKPKPKPAQTGGFNAYNPNANNVASSAINSQNTAQSMNANEKLNIAAQIQAIIAKEAKKNYPTKAKRLRQKGVSIVSFTYSPDGSVTNIIVKKSSSYKILDETVVNAINKVKNKFPKISETTSFEVPVKFTLN
fig|213849.5.peg.182	Excinuclease ATPase subunit	FIG01352973	atgaaaaagttagtcttagctatttttatagcttttggttttacaaatttgagtgcaaaagataagattttatatcttccaattagcgatgttttaaactcaaaagaggcaaaagaagcacttgatccaaacataaaactaagttttggaagcggaacaaaagcaaatattattgccaaaaatttgcaagcaaataaaaaaacaaactctgtaaataaaagtgatgaagaagcttgtaaatgggtacttttatctgctttaaaaacttttcaggatagagccgtaaaagagggtggaacaaaagttgtaaatttaacaggatattttaaaaaacaaccttatgactcaaaagataaatttcaatgcgcagttggttctataatggcaggagtgacatta…	MKKLVLAIFIAFGFTNLSAKDKILYLPISDVLNSKEAKEALDPNIKLSFGSGTKANIIAKNLQANKKTNSVNKSDEEACKWVLLSALKTFQDRAVKEGGTKVVNLTGYFKKQPYDSKDKFQCAVGSIMAGVTLRGDIAK
fig|213849.5.peg.1492	Putative periplasmic ATP /GTP-binding protein	FIG01489997	atgttttataaaaaagcttttactatgattgagcttatcatgataatagtggttgtggggattttatctattgccattatacccagaatagacagagatactttacttgaagcaacaaatcaaatagtatcacacataagatacacacaacaccttgcaatgatggataataagtacaatccaaaagatcctaactggtataaaaaaaggtggatgatagaatttagtgcaaatgcttactctattaataaaaatggctgccaaggaaactgcttaacttatcaaatttatagcgatacaacagtaagtggaaatttaaactcatcaaacgaagtggcaaaagatccgaataatccaaatagatatttaagtgctggttggagtggtatgtcaaattct…	MFYKKAFTMIELIMIIVVVGILSIAIIPRIDRDTLLEATNQIVSHIRYTQHLAMMDNKYNPKDPNWYKKRWMIEFSANAYSINKNGCQGNCLTYQIYSDTTVSGNLNSSNEVAKDPNNPNRYLSAGWSGMSNSDKAKRNPNLNIEKKYGIKEINFSQSCGGGTKNNNKNKSISFDETGRPMQKVATTGNYDKITYEESVQRYLNDNCTITLIDDTDKKAIITIYAETGYVTYNIE
fig|213849.5.peg.659	membrane protein, abc transporter, ATP-binding protein	FIG00773824	atgagtgatgatagatttagtatagatgataatattgtcttagaccctaaaactgcaaaaacaaataatattaaaaaaattttaactggcattgctattttagtagtgctttttttaatagttttaataattatgaaatttataaatagtggaaacatggaagagccaaaaccgcttgttatgccaagcgaagagacaatatttaagcctaaagctaaaaaaccgagtcagccaataagagaaattgatgaagcttcgagcaaaaatgtggaaactaaaaaattagagccgcaaattgttgaaattagaccaattagaatagaagaggctccaaagtcaagagagaaaattgagcatactatagcaacagaaacaaaagatgaagctaaacaaactata…	MSDDRFSIDDNIVLDPKTAKTNNIKKILTGIAILVVLFLIVLIIMKFINSGNMEEPKPLVMPSEETIFKPKAKKPSQPIREIDEASSKNVETKKLEPQIVEIRPIRIEEAPKSREKIEHTIATETKDEAKQTIVKSSPKEEIKQEPKAETTKSKQEVVVVTSKKATPKQEPKKDIKEEKVKKETPKKEVKKQAPKAQKQESKDQTPAQSNVAQTTLQKGSYIQVLATADFKPDADYIKKLKSKGYTYTLYKTTVKGKEYIKVLVGPFNEAKLNSEMSNIRATINKDAFVFRVK
	Porin
fig|213849.5.peg.593	metalloid reductase RarA		atgaaacctcataaatttagcataactttacttattgcactttcaagtatggcgtttgcaaactcaaataacgaaagcttaaaagatgcgttattaaatacaaaatttaactcagaacttaaagcctggtattgggataagacagatgaaactagcaaatttaataacgaaaacattacaaattttgctttagagcttggtcttaaaacaggtgatttatacggtttttatcttggatcaactgcccaaatagcctttgctccaattggtaaaaaaatgcaaaactactttataatggcgaacaaaacactaaaggaattgttttatcacaacttcatttag	MKPHKFSITLLIALSSMAFANSNNESLKDALLNTKFNSELKAWYWDKTDETSKFNNENITNFALELGLKTGDLYGFYLGSTAQIAFAPIGKKMQNYFIMANKTLKELFYHNFI
	Protein secretion system, Type V
fig|213849.5.peg.1464	Channel-forming transporter/cytolysins activator of TpsB family	FIG00001420	atgtttcatttttgtgaggtttttatgagagtattttttatacttatgcttattataattcaaatttttgcaaataccttaaaccaaatttctcaaacccaagccaagcaagaagaagatagactaaagtttatagaaagtcaaaaagaaaactcaaatattattttaactcctaaaaaaaatcaaatttcagccattatctcaaacgaaaaaccctgctttattattaatgaaattttattaatcggtaaagataataataaatttgaaaaatatctaaaaaaatctttaaaaaatgtaaaatttaaaaatggaaattgtataggaaaaaagagtgtaaatattatttataattctttttataatgaaattttaaaagctggattgattacaactgct…	MFHFCEVFMRVFFILMLIIIQIFANTLNQISQTQAKQEEDRLKFIESQKENSNIILTPKKNQISAIISNEKPCFIINEILLIGKDNNKFEKYLKKSLKNVKFKNGNCIGKKSVNIIYNSFYNEILKAGLITTAINLPSQNLKSKTLKFEIIPGKIDTININDKNSTKNRASIFTSFGINKKGDILNLRDIEQALEILQNASNGNVSFELLPSNKENYSDINITKEEKLPLNLSLSFDNLGSKATGKYQGSLNLNVLNLMGFNEILYSSYSKNIFKADKQSVENDTKRGKTDNIYYGITIPYKRFSLDFNEYRYNYDQAIPGAFGVYKYSGKSKRRNLTINYLYHRDQISKNSLFFRLWEKENKNYIEDYELDNQRKKTAGYEIGLSSQIFIENGHVVFG…
fig|213849.5.peg.1465	Putative large exoprotein involved in heme utilization or adhesion of ShlA/HecA/FhaA family	FIG01305407	atgaatttcaaaaaccatctcaacataattttatccttaacacttctttttccaaatctatctttagctgagattttagctgatactaatgtccctaaatctaaccaacctaccattttaaaaactccaaataatgctatacaagttgatatcgttaaaccaaacaataaaggagtatcaataaacgaatactctaaatttaatacaacagatgatggaacgatacttaataattcaagaaatggagcagatactataacaggaggctatatacatgcaaatccaagactaagcgaaggctcagccaaacttattgtaaataagataaactcagataaaaaaagtagcttaaaaggaaatatagaaatagcaggagataaagctgatcttatgatagca…	MNFKNHLNIILSLTLLFPNLSLAEILADTNVPKSNQPTILKTPNNAIQVDIVKPNNKGVSINEYSKFNTTDDGTILNNSRNGADTITGGYIHANPRLSEGSAKLIVNKINSDKKSSLKGNIEIAGDKADLMIANPSGIDIDGVHFINSKSTTLTTGELKFKDGALNNIDVKQGEISISNRGLKDESNYLNIISKTAKISANVYANNLNIITGKNKLDKDLNILSSSSDDTKISIDTSNLGGMYANRIKLIATNKGIGVNNNAKIVANNDISINLNGDLINKADIVSNDNINIKAKDVENSGNNDKKTIVKSQTINLKANNLNNKDSIIQTNSKLTLKSNNLINKDSIIGKDNLNKNTHNNIKNNNNNNKKNTNNSQIVVKNTILNKNSKILSNKLNLEI…
	Type VI secretion system
fig|213849.5.peg.379	OmpA/MotB domain protein		ttgattggaagtgatgaatcaaatctgatcctttcacaaaaaagagcaaattcggttaaaaatgaatttgttaaaaacggaatatcaagtagcaaaatcacaactaaaggagccggtgaaagcgagcctgttaaagaatgtgattcaagtcttgctaaaaataaacttattgagtgtcttgcaccaaatagacgcgtaaatgttgatatcacaacttattaa	MIGSDESNLILSQKRANSVKNEFVKNGISSSKITTKGAGESEPVKECDSSLAKNKLIECLAPNRRVNVDITTY
	Sulfur Metabolism
fig|213849.5.peg.1353	Putative arylsulfate sulfotransferase (EC 2.8.2.22)	FIG00621886	atgaaaaaaattcttagttcggttttagttgctggtatgcttgtctcagttggagtgacaacttcatttgcaattggtggagcaagtggtgccaagactgattatgtagttcaaggaaaaattggtgagttagttgtaaatccttacgatatagctccactaacagctgttattaaaaatggcggatatacaataaaagatgcaaccgttagaatcgtgccaaaaaaagatggccaagagatcaaatacaaagtagcagatggcgagcttaaaactcatggtggaattcctgtttttggactttatcctgattatgtaaatacagttgaagttgaatacacaagaacatataaaggtgccgatgagaagataaaagaggactataaaatttatactgct…	MKKILSSVLVAGMLVSVGVTTSFAIGGASGAKTDYVVQGKIGELVVNPYDIAPLTAVIKNGGYTIKDATVRIVPKKDGQEIKYKVADGELKTHGGIPVFGLYPDYVNTVEVEYTRTYKGADEKIKEDYKIYTAPVFGDVSGMRGQKGVFFDEIKVTKPATDKFKDRLYFVNNFQPKTGKGTKVVWNNPTGGALEWNYTPQIFILDTKGEIRWYMEPSKIYNLKSAFHAGVMMGFKQNDDGDITWGYGQRYAKYDIMGREIFNRELPAGYVDFSHSMDDSPNGHYFLRVANANLKRNDGKNVRTVRDVIVEVDQNGQVVDDWKLYEILDPYRDNVLKVLDQGAVCLNIDAKAGGHTLSDEELAKLDDNDKFGDIVGSGPGRNWAHVNSVDHDAEDDSIII…
fig|213849.5.peg.1354	Putative arylsulfate sulfotransferase (EC 2.8.2.22)	FIG00621886	atgaaaaaaattcttagttcagtcttagtggctggcatgcttttaggcgttggagccacgacctctttagcaatgggtggtccaagtggtccaaaaacagattatccagttcctggaaaaataggtgaagttatagtaaatccttataaaatcgccccacttacagcaattattagaaatggtggttatgaattaaaagatatcaaagtaaccatagtcccaaaagaaaatggacaaacacttagctatcaagtaagtgatgcaaaagcaaagggatatggtggaattcctatttggggactttatcctgattattacaacacgataaatgtagaatatactaaaattcacggctctaaacaagaaaagataaaagagacttatcacatttatgcagca…	MKKILSSVLVAGMLLGVGATTSLAMGGPSGPKTDYPVPGKIGEVIVNPYKIAPLTAIIRNGGYELKDIKVTIVPKENGQTLSYQVSDAKAKGYGGIPIWGLYPDYYNTINVEYTKIHGSKQEKIKETYHIYAAPIYTEVSGTPDQKGSMFSKIEVKKVADKYKDRLYLINHVTNKSGQGTRVVWNNPMGGAIEWNFYPQNFIIDTAGDVRWYIFANPIYDFDKVYGAGVMMGFKQNPDGQLTFGYGQRYAKYDLMGKESFNRQLPLGYNDFSHSFDVSPKGNYFLRVGSSNTKRLDGKNVRTVRDVIIEVDPATGDVVDDWRLYEILDPYRDVVFKTLDQGAVCLNIDANLAGQTLSDEDLAKLDDNDKFGDIIGSGAGRNWAHVNSVDHDAEDDSIIL…
fig|213849.5.peg.1355	Putative arylsulfate sulfotransferase (EC 2.8.2.22)	FIG00621886	atgaagaaaattcttagttcagttttagtggctggcatgcttttaggcgttggtgccacgacttcatttgcaattggtggtgctagtggcccaaaaacggattggcaaacacaaggaaaacttggcgctgtaaagctaaatccttacggacttactccattaactgcgattattatgaacaatggttatattttaagtgatgtatcggttaaagttttaccaaaagaaaatggtcaaactataagctatcaagtagataatcaagttttaaaaacatacggcgggattcctatctttggtctttatccagcgtataaaaatcaagttgaggtaacttatacaaaatcagccgttggttttcaagatgaaaaaataaccgaaacatatcaaattacaact…	MKKILSSVLVAGMLLGVGATTSFAIGGASGPKTDWQTQGKLGAVKLNPYGLTPLTAIIMNNGYILSDVSVKVLPKENGQTISYQVDNQVLKTYGGIPIFGLYPAYKNQVEVTYTKSAVGFQDEKITETYQITTGPVGLTPSGLMTQTGMPFETVKVEKADKEFSDRLYLINNAPGKMPGRSSQAVWNNPMGGALEWNDSSSVFIVDTKGEVRWYFDSDKMLDPGNIYRTGIQMGFRQDIDGALAWGFGQRYVKYDLMGREIFNRQLPLGYNDFSHSLNNAQNGNYLLRVGSSNTKRPDGKNVRTVRDTIVEVDKNGNVVDDWRLYEILDPYRKDVILSLDQGAVCLNIDASMAGQTLSNEDLAKMDADNNFGDIAGTGIGRNWAHVNSVDYDPNDDSIV…
fig|213849.5.peg.1356	Putative arylsulfate sulfotransferase (EC 2.8.2.22)	FIG00621886	atgaaaaaaattcttagttcagtcttagtggctggtatgcttttaggcgttggagctataaatgctacggcaggcgcaagtggtccaaaaagccacaatgcaattggtaaaatcggtgcagttgttatgaatccttacggtgtagcaccactaactgccattataaatgatggtggatatgctataaaaaatgctaaagtcactgtcaaaggaaaaggtgaaaaaggcattgatataagctatgatgtaagcgatctaaaagttcttcaacatggtggaattccagtatttggtctctatcctgactatgtaaataaagtagaagtgagctataaaagagaggttccaagtgttgatggcataaaaagcgaagatataaaagaaacctactcaatatat…	MKKILSSVLVAGMLLGVGAINATAGASGPKSHNAIGKIGAVVMNPYGVAPLTAIINDGGYAIKNAKVTVKGKGEKGIDISYDVSDLKVLQHGGIPVFGLYPDYVNKVEVSYKREVPSVDGIKSEDIKETYSIYAPPVTTYGSGTAQKMALPKAEVVVPASKNVKNNLYLMNHLSSTMSNASQAVWNLPAGGALEWDYESYVWMIDTNGDIRWQLDVSKFRDTYDIRKKGNLMGFDQTKDGNIMWGQGQTYKKYDLMGRKIFDRMLPRSYIDFSHHAEETVKGTYLLRVANSDLKRRDGKNVRTVRDVIVELDKEGNVLDQWDLSTILDPYRDNNILAMDQGAVCLNIDADKAGKTIAKEDLEDESMPFGDVAGVGAGRNWAHVNSVNYDPYDDSIIISS…
fig|213849.5.peg.1365	Thiol peroxidase, Bcp-type (EC 1.11.1.15)	FIG00132548	atgagtgattttttaaaagaagatagagagagaaaagtaactttacaaaaaggagataaagctccaaattttagccttaaaaatcaagatggtgttgagataaatttaaatgattttataggtaaaaatgtaattttatatttttatccaaaagacaacactccaggttgcacaacagaagcttgcgagtttagtcaaaattatgatgattttatagcaaatgatagtgtaatcattggcattagcccagattctgtaaaaagccacgaaaactttataaaaaaacatgacttaaaacacattttactaagcgatgaagataaaaatgttagcaagctttatggtgtttggcaagttagaaaaaactatggtagagagtatttaggtatagttagaaca…	MSDFLKEDRERKVTLQKGDKAPNFSLKNQDGVEINLNDFIGKNVILYFYPKDNTPGCTTEACEFSQNYDDFIANDSVIIGISPDSVKSHENFIKKHDLKHILLSDEDKNVSKLYGVWQVRKNYGREYLGIVRTTFVIDKKGDILKVYKSVKAKDHAAKVLADLTSNLG
	Amino Acids and Derivatives
fig|213849.5.peg.767	Methionine ABC transporter substrate-binding protein	FIG00047509	atgaaaaaaagtttaattagttctttggtggctgtaagcttagctacatctttatttgctgagaaaattatagttggcgctacacctgttccgcatgctgaaattctagaagccataaaacctgaacttaaaaaatctggatttgatcttgagataaaagaatttaatgattatgtcattccaaatttagctacaaatgatggtgaaattgatgcaaatttcttccaacacattccataccttgaagaattcaataaaaacaaaggtacaaatttagtaaaaacagtagctgttcacttggaaccaatgggtatttatagtaaaaaaataaaaaatctaaatgagcttaaagataaagccaaagtctccattccaaatgatccaacaaatgaaagtaga…	MKKSLISSLVAVSLATSLFAEKIIVGATPVPHAEILEAIKPELKKSGFDLEIKEFNDYVIPNLATNDGEIDANFFQHIPYLEEFNKNKGTNLVKTVAVHLEPMGIYSKKIKNLNELKDKAKVSIPNDPTNESRALDVLADAGLIELDSKVELKTPLDITKNPKNLNFIEIDAASVPRTLDDVDIAVINTNFALNAGFNPLKDALQLESKDSPYANIIAVKKGNENSEKIKALDEVITSQTVKDFIEKKYNGAILPAF
fig|213849.5.peg.1389	L-asparaginase (EC 3.5.1.1)	FIG00000376	atgaagattttaaaaaaattagcattttttatgctgttaggaacaactatgctttttgcaaagccaactatttacattttagcaacaggtggaactatcgctggagctggtgatagtgcgttaagtggaagttatacttcaggaacagttacagttgataagttaattgctgcagttccacaaattaatgaaattgctactattaaaggcgagcaaatttcaaatattggttcacaagagatgaataatgaagtttggttaaaacttgctaatagagtaaatgagcttttagcagataagagcgttgacggtatagttataactcacggaactgacacaatggaggaaagttcttatttcctaaacctagttacaaaaagtaaaaaaccagttgttttt…	MKILKKLAFFMLLGTTMLFAKPTIYILATGGTIAGAGDSALSGSYTSGTVTVDKLIAAVPQINEIATIKGEQISNIGSQEMNNEVWLKLANRVNELLADKSVDGIVITHGTDTMEESSYFLNLVTKSKKPVVFVGAMRSGTSMSADGPLNIYNAVNVAMDKNSVGKGVLVVMNDKIHAAREVTKTNTTAVDTFKSVNTGNIGTVNYGIVNYYLAPVRKHTVNSEFSVKGLESLPRVDIVYGHTQDTPDFVETAVKNGAKGIILAGMGNGNPYPSVEKALADAVKQGVVVVRGSRVGSGSTSVGAEVDDAKYGFLTADNLNVAKARVLLMVALTKTSDKDKIQKYFKEY
fig|213849.5.peg.1473	O-acetylhomoserine sulfhydrylase (EC 2.5.1.49) / O-succinylhomoserine sulfhydrylase (EC 2.5.1.48)	FIG00000417	atgcaaaaagatactattgcgacccactttggatatgactcaaaactaggctatgggactatggcagttcctatttattttaatacagcttatgatttcggaagtgccaaaatggcggctgatagatttgcattaaaagatattggacctatttatacaagacttacaaatccaacaaccgaaatttttgaaaaaagaatttgtgcattagaagaaggaagtgatgctatcgctacttcaagtggacaagctgcaacttttatgtcaattgcaaatttagctgcaaatggcgacaatgttatactttcagataaagtttatggcggaagtacaactttgattgcttatagtcttaaaagatttggcataaaaactaagattttcgatcctgaaaatcct…	MQKDTIATHFGYDSKLGYGTMAVPIYFNTAYDFGSAKMAADRFALKDIGPIYTRLTNPTTEIFEKRICALEEGSDAIATSSGQAATFMSIANLAANGDNVILSDKVYGGSTTLIAYSLKRFGIKTKIFDPENPKNLENLIDDNTKAILFETLSNPQISVAKVDEIVKIANKFKIATIADNTVATPTLYNPLKDGVSVVIHSASKYISGQGLSLGGAVIANKNLNNFLKNNPRYQHFNEPDESYHGLVYADLVDSFDIFTLRARFGLMRDFGFTLSPFNAFQLIQGLETLDLRVAKHSQNALKIAQFLENHPLVKSVNYPGLSSSNSNSIIKSKFKDGMASGLLAFEVESYEKARQISDKVKLFSVVVNIGDSKSIITHPASTTHSQLSKDELKKAGIKD…
fig|213849.5.peg.1475	Cysteine synthase (EC 2.5.1.47)	FIG00064110	atgaaagtagcttctagcgttataaatttaatcggaaataccccacttgtaagaattaatagtttttcaaaaaatgctgaaattttagcaaaagtggagtttttaaacccaagtcatagcataaaagacagaactgccttttctatgatagatgatgctataaaaaaaggcaaaattgataaaaatactactattatagagccaactagtggaaatactggcgttggacttgctatgatatgtgcttactatgggcttaagcttattttaactatgccaagttctatgagcatagaaaggcaaaaacttttaaaaatatatggagctaagcttgttttaacagatccatctcttggtatgaaaggagctgttgaagaaagtaaaaatttagctagcaaa…	MKVASSVINLIGNTPLVRINSFSKNAEILAKVEFLNPSHSIKDRTAFSMIDDAIKKGKIDKNTTIIEPTSGNTGVGLAMICAYYGLKLILTMPSSMSIERQKLLKIYGAKLVLTDPSLGMKGAVEESKNLASKTTNSFIPSQFDNPANPKIHELTTAREILKDTDGKVDIFVAGFGTGGTVSGVGKALKNYNPNIKVLAVEPLSSPLLTKKEAGSHKIQGIGANFVPKNLDKSVIDEFLDISDEDAFNTTKNLATKEGLLVGISSGANVFAANLLAKRDENKDKTIVTILCDTGERYLSVFS
fig|213849.5.peg.1390	amino acid		atgaaaaagatagcgtttttatttttacttgcagcaacgtttgcttttggtagtagcttagatgagattcgcaaaaatggcgaaataaaaattggggtttggacaagtcagcctccttattcaaatttggaaaatggagaatttgaaggatttgaagttgatatggcaaaagccataggttcaaacatcgttggaaatagtggaaaggtgactttggttggcattgagagtggaaacgaaagaattaaattcttacaaaacaaccaagttgatgttgtaatagcaagctttactgaaactgatgaaagaaagaagaaagttgatttttcacttccatattttgctgtagcaatgggtgcaataagcagtaaagataagcctttgaattttgaaaaagat…	MKKIAFLFLLAATFAFGSSLDEIRKNGEIKIGVWTSQPPYSNLENGEFEGFEVDMAKAIGSNIVGNSGKVTLVGIESGNERIKFLQNNQVDVVIASFTETDERKKKVDFSLPYFAVAMGAISSKDKPLNFEKDLNYKTIAIQEGTTMEDYVKTIPGTKVIKTKGSMEAFRKLRDNKADAYIDDNLVVMAYAIVDRDYIVPKNMRNLGFNSFLGAAVKKGNNELLDAVNNEMVKLSKQGFFRKIFNETFVPFYKNEVEAKYFLLEDIYKIFG
fig|213849.5.peg.225	Amino acid ABC transporter, periplasmic amino acid-binding protein		atgaaaaagctatttttattgctagttttttgctttagttgcatttttgccaactctttatctgaaattaggcaaagccaagttgtaagaatcggtgtagataaagaccaaatgccattttcaagacttaaagacggggaatttcaaggttttgaaatagatatggcaaaagctatggctatagatatatttggtgggaaaaacggagctataaaatttgttccggttgatttttctgatggaatatcggcattggagcaaaataaaattgatattttcttaaatgaaatgacaattacaaacgaaagagccaaatatgttgatttttcaatgccatatttttctgtaaatataggagttttaactaagaaaagtgaaaatattcaaaaactatctaat…	MKKLFLLLVFCFSCIFANSLSEIRQSQVVRIGVDKDQMPFSRLKDGEFQGFEIDMAKAMAIDIFGGKNGAIKFVPVDFSDGISALEQNKIDIFLNEMTITNERAKYVDFSMPYFSVNIGVLTKKSENIQKLSNLDGKTIITFKDSVAENFFKKRGFNILNCDNAGSCYRMLKNGQGDAFADDNLVVLAFPIIDNSVEVSIKNLGETDFLGMAVQKGNKELLDVINESMIRLSKEGFFKKAFDDTLNPFYKGSAEEKYFLLDDIYRIFG
	Phages, Prophages, Transposable elements, Plasmids
fig|213849.5.peg.158	Periplasmic thiol:disulfide interchange protein, DsbA-like	FIG00004105	atgaaaatatcttcaatttttaaaagtgttgcaaaatcaattgctgttttagctttagtagttggcgtaggagctaatgctttagaagaaggaaaagactacgttttacttgaaagggttattccaaacgctgaaggaacagttataaaagcatttagttatgattgtccattttgctataagtatgataaagcagttacaaaaccagttatggaaaaagtttctgatatgaaatttgtaccttatcatttagctacaaaaggagtttttggtaaatatggtagtgaggttttagctgttgcaattgcaaaagataatgctgatggagtaaacttattagatgataaatcaaaatttaaaaaagcaaaatttgcactttataaagcttatcacgataaa…	MKISSIFKSVAKSIAVLALVVGVGANALEEGKDYVLLERVIPNAEGTVIKAFSYDCPFCYKYDKAVTKPVMEKVSDMKFVPYHLATKGVFGKYGSEVLAVAIAKDNADGVNLLDDKSKFKKAKFALYKAYHDKKERWGADASNQANVDAFLNTALAAAGIDKADFEAALNTDEVKNILNSWGMDNNGDAYMIAKVQGVPAFVVDGKYLIKTSAIKGIDQMADMIKELHSMK
fig|213849.5.peg.1529	phage virion morphogenesis protein, putative	FIG01433653	atgggagttaaaataacaggcattgaagatattcaaaaaagccttttaagcttagagaaaaaaaccaagaatttaaagcctactttaagggcaatcggtgagatggtgcgctcttgcattgatgaaagttttgaaaatgaaattagcccatttaatcagaagtggaagccaatatcatcaaataccgcatttagctatgcaggtggaaaaactaaagcttttaaaaaaggtggcaagtctttaaaaagtggctttttaaagcgttatggggtttatggcgataaaagaattttaatagaaagctcaaatttaaaagatagctggggtgttagagttgataataaaagcgttgtggttgagagctatgcaaaatcacgcggttttccatatggcttaaca…	MGVKITGIEDIQKSLLSLEKKTKNLKPTLRAIGEMVRSCIDESFENEISPFNQKWKPISSNTAFSYAGGKTKAFKKGGKSLKSGFLKRYGVYGDKRILIESSNLKDSWGVRVDNKSVVVESYAKSRGFPYGLTHQFGSAKKGIPARPFLSVDKNGNLERNLKNDILEHIEDDLLKGD
fig|213849.5.peg.1606	Phage protein		atgcatagagataagcttggaagatttaaaaaaggaaacaagccgtggaataaaggtgttaagggagcgatgaaaaacaataaaacaagctttaaaaaaggtaatatgccagctactacaaaaccagttggaactatagttttaagaacaaacataagaagaaaaaacgaaaattattactatattaaagtggctaaccctaataaatgggagttgttgcaccgacacatttgggaaaaagaaaaaggagaaattccaaaaggatatcttgtgatgtttaaagacaatgatagcttaaatgtggatatttcaaacctatgtttaataaaaagaagtgagttagtaaaactcaatagtaaatttagcaatgttgatagaaagcttatcgacacaacctta…	MHRDKLGRFKKGNKPWNKGVKGAMKNNKTSFKKGNMPATTKPVGTIVLRTNIRRKNENYYYIKVANPNKWELLHRHIWEKEKGEIPKGYLVMFKDNDSLNVDISNLCLIKRSELVKLNSKFSNVDRKLIDTTLNVIKLKNEIRKREIKNEATK
fig|213849.5.peg.1568	Mobile element protein	FIG01306568	atgaagttagtgcctgatagtatagtttatgccatagaaagcactttggcaaaaacagcaagtgtgataaagggaaatttgtatttaaagctaagtgattgggatttagcaagagtattttttgaaagggttaaaaaactaagtcctataccaacacctccaactacaaaagaccctgcaaattttgatgaaagagcagatatatttttggcatctttaccaaatttacagattgagttaaatgaaatgatagatgagttaaataaaataagcgcagacaacatcatcataaacaataatttaagtgctataaatttagactttaagccaaatttggaaaaagctaaagagtatataaatgatatgcttataaaaattgagcttttaagaaatgattat…	MKLVPDSIVYAIESTLAKTASVIKGNLYLKLSDWDLARVFFERVKKLSPIPTPPTTKDPANFDERADIFLASLPNLQIELNEMIDELNKISADNIIINNNLSAINLDFKPNLEKAKEYINDMLIKIELLRNDYEKNTAVLAGDNYTYSKEYLDDMFSKCVHVLNHYTKFEIDTILKDKEEKNKELFYLKSQIDEMLKTKVNADEIFKKAEIYTKKEIDEKLSKKANSGDSYKKAETYSINELYTKKQIDEKIKEVNAYKKAESDKRFLGINAKAKDSDKLDGLDSSAFARASEIYSKKESDSRYVLSNSTILPFGAKAVVLVNAGVVVKNIGCEVAQTTKKFGRFTYTMTNIKLSFAPSSVFSYLTHTNEKTVGYTQGGERKDSEPITVTELKVLALTK…
fig|213849.5.peg.827	Transformation system protein	FIG01439400	atgcttgaacattttgaaattatagaattagaagaaaagtggaatgaatataataaaaataaaggaaatttatctaaaaatttaggttttaaaaaatcagttattatagcttttttgactgcatcagtttttttaggcttaatattttggcttgtattttctaataaaaaagaaaatattgaagtaaaaactgcacaaacttcagtaaaatccgaaactttacctagtgtaaaaagcacagaagttgaaaaaaataataccttagacaaaaaaaaatctagcgataaaagaggtgaattaaattttaacaatataggaataaactctagtgttgatgctggtggttttatactaaataatgcctatgagcaagaaaaaccaactgtttttaaagaagaa…	MLEHFEIIELEEKWNEYNKNKGNLSKNLGFKKSVIIAFLTASVFLGLIFWLVFSNKKENIEVKTAQTSVKSETLPSVKSTEVEKNNTLDKKKSSDKRGELNFNNIGINSSVDAGGFILNNAYEQEKPTVFKEEKTFSSIPKDEIIDFGNPPVPPQTVSNRNYTKVENTQKKGKVIIKTAPLKVDKNSLEEKFYASNDILYSLKLAQNAYDNRRYDEAIKWALISNEIDKDSAKSWIIFAKANYKKGNKQDALIALENFNSRVSNPEVIATIKQMKNGDLR
fig|213849.5.peg.592	conjugal transfer protein		ttggatgtgaaaattttattttttatatttttttctataaattcactgttttcatacagttatgaagaaattttatacgccataaaagatgtatcttacaaagaaggaatagctaacaaagttctttacacaatagtaaaaatcgaaagcgatcttaatccttacgctatttcgtttctaacaaataaacaaaatgcaatttattttaaaagtttagagacaaaaaacataaaagtgaaagcaagtccgtattcgctaaataaatcaaaatgggtagtctctataaatccatcaaatgaatcttacgcaatagaaatatcaaaacttcttttaaaaaatggctttaatatagatgttggtcttggacaattaaactctcaaaattttagcataaatgaa…	MDVKILFFIFFSINSLFSYSYEEILYAIKDVSYKEGIANKVLYTIVKIESDLNPYAISFLTNKQNAIYFKSLETKNIKVKASPYSLNKSKWVVSINPSNESYAIEISKLLLKNGFNIDVGLGQLNSQNFSINEVEYIFNPSYNLTKCAKILRKCFNAKNKDMQQTIECYNYGMRHRGSNPYYKRFYKYFMKEFGQN
fig|213849.5.peg.166	Outer membrane protein Imp, required for envelope biogenesis / Organic solvent tolerance protein precursor	FIG00019192	ttgaataaaagaatattttttttaatcttttttataatttcatctgtttgtgccaatgtccaggatgtagagtttttagcagataatgtaaaaaaagttgatacaaaaacccatgcaaatggaaatgttataatgtattcaaaagactatttagtaacttctgatatggctatttatgatgaaaaaaatgaaattgctgagttttttggaaatgtaaatttacttaaaggcaaaaacgaaacctcaaaaacaacttatctaaagttagatttaaaaaataaagaaaattttgccaaagaaaattttatgatggataaagaagctgagatttggatgcaaaacaaaacaagttgtaccgatcaaaaatactaccgaacaaaaaactcagttgtttcaagc…	MNKRIFFLIFFIISSVCANVQDVEFLADNVKKVDTKTHANGNVIMYSKDYLVTSDMAIYDEKNEIAEFFGNVNLLKGKNETSKTTYLKLDLKNKENFAKENFMMDKEAEIWMQNKTSCTDQKYYRTKNSVVSSCNIENPDWKIKYTSGKLNKETKFLHLFNPVFYVGNVPVLYLPYFGFPTDKTRRTGLLIPEVGYISKEGFYYKQPIYFAPYESWDLQLDPQVRSTRGFGIYATFRFADSPYSYGEIRGGVFDNFKRAQERLEYKNEKHHGYEFDYDRSKLLGYLVNGEFKENLWIRFTNINDVEYYDLKEKSGSEEDGDSLATSKLNYYLTTDEHYFGAYARYYIDTDKLNSKNHFKNDDTLQELPTLHYHKFTNSAFLDNLLYSADFKAHNYTRKV…
	Methane metabolism
fig|213849.5.peg.1236	Trimethylamine-N-oxide reductase (EC 1.6.6.9)	FIG00001662	atgtcagtaaatttatcaagaagaaattcacttaaaacaattggtgcggcattttgtgtgccattttttatgaaaatgaacctttttgcggccgaaaatgctactaaaaatttcaagattattagagatggtgaagttataacaggagctcactggggcgttttaaaacttaccataaaagacggtaaaatcgtaaaaagcgagcctttaaacaaaacttcaagcataaaaaatcctcttcaacactacacagctgatttggtttatgcaaaagatagggtcaaatatccttatgtaagaaaaagctatttagaaaatccagatagcccaaaacctgaacttagaggaagtgatgagtgggttagagtaagctatgacaaagctataaagctaattgca…	MSVNLSRRNSLKTIGAAFCVPFFMKMNLFAAENATKNFKIIRDGEVITGAHWGVLKLTIKDGKIVKSEPLNKTSSIKNPLQHYTADLVYAKDRVKYPYVRKSYLENPDSPKPELRGSDEWVRVSYDKAIKLIANELKKTIKASGNTSVFAGSYGWKSPGNMQNARILLHRFMNQIGGFTGTLGDYSTGASQIIMPHVLGTIEVYEQQTSWPLVLENADVVVIWGADPYSTLKIAWTVSDEQGLKYLEELKKSGKKVIFIDPIKNATCKFLNAQWIAPLPNTDVAMMLGMMYELYESKKYDQKFIETYTTGFDKFLPYLLGKTDNTPKTPKWASQICKIDEKTIKELAHTLYDNKTMIMSGWGMQRAHHGEQPHWALVTLCAMLGQIGKPGCGFGLSYHY…
	Nitrogen Metabolism
fig|213849.5.peg.255	Cytochrome c552 precursor (EC 1.7.2.2)	FIG00001537	atgaaaaaatggactttatatacggtggctttttttgttgccgttgttttgggtgcagctatgtttgcactatttgtagatatcggttctaaatttgaggaggaaaaaagctatccgatgatgcttcataaggtaagtgatttggaccctgatgtaaaagagtggggtaaaaatttcccatcacaatatgaaagttttgccgctatggagaatattgcttacgagacaccatacgcaggttcggttccatatagtaaactaattcgctatcctgcggctactaaattttgggatggatatgcttttgcagttgactataaccgcccaaggcttcatttttatacacaaattgaccagattgaaacaaaaaggaatgataaagagtatttaaactctcac…	MKKWTLYTVAFFVAVVLGAAMFALFVDIGSKFEEEKSYPMMLHKVSDLDPDVKEWGKNFPSQYESFAAMENIAYETPYAGSVPYSKLIRYPAATKFWDGYAFAVDYNRPRLHFYTQIDQIETKRNDKEYLNSHGLPKFKGQSGVCVNCHTGHLTAIMKDGDYNLTKDPVESASKDMPFFDVKGEEGKKEKAAWTKMNSIPYFDVMKKVADKHGEDPYKGSHLGSSCADCHSPDDMSLRVTRPAFVNAMVDRGYEADAKSGLKASRQEMRSYVCMQCHVEYYFQGKDSTLTFPWAKWEKDKPFKIEMFDEYYDEMFENGKFKFDYKHKTTDAPIIKMQHSEAELSSAGIHARSGVSCADCHMPYKREGAQKVSSHTVQSPFADITGSCKTCHMQSEDKLV…
fig|213849.5.peg.256	Cytochrome c nitrite reductase, small subunit NrfH	FIG00003784	ttgaaaaaactaattgataaaattaagcgctctccatctgcttttgctactttggttcttgtgataagctttggtttggttatcgggcatgggctttttacatttgtctatgcaaaaggtttttcatattttggacatgattccgaagcctgtaaaaactgtcatgttatgaatcaagtctatgaaagctggatgaaaggtggacaccaacatgttgcaacctgtagtgattgccatgtgcctgaaggctttgtatctaagtggctatttaaggctgaaaatggtcttcatcacggatacgctgttacttttaagcaaaatccagtgtcttttcaagccacagataaaggtaaaaacataatccaaaataactgcatcgcctgtcacagcgaatacgct…	MKKLIDKIKRSPSAFATLVLVISFGLVIGHGLFTFVYAKGFSYFGHDSEACKNCHVMNQVYESWMKGGHQHVATCSDCHVPEGFVSKWLFKAENGLHHGYAVTFKQNPVSFQATDKGKNIIQNNCIACHSEYAAHSIDATMKKGAPGSEPLSCVSCHRQVGHAHNF
fig|213849.5.peg.841	Periplasmic nitrate reductase precursor (EC 1.7.99.4)	FIG01955949	atgaatagaagagattttatcaaaagtgccgcagcagcctcggcctgttctgctattggcataagtgttccatcttctttatcagctaaatcaaacgaagctgaaaaatcatggagatgggataaggcagtttgtcggttttgtggaactggatgcgggatcatggtagctacaaaagatggaaaaatagtagctgtaaaaggtgatcctaaagctccagtaaatagaggcttaaactgtataaaaggttattttaacgctaaaattatgtatggcgaagaccgcttgacaaaaccacttttaagaatgaatgaaaaaggtgagtttgataaaaaaggtaaatttgcccctgttagttggcaaagagcctttgatgagatggaaaagcagtttaaaaaa…	MNRRDFIKSAAAASACSAIGISVPSSLSAKSNEAEKSWRWDKAVCRFCGTGCGIMVATKDGKIVAVKGDPKAPVNRGLNCIKGYFNAKIMYGEDRLTKPLLRMNEKGEFDKKGKFAPVSWQRAFDEMEKQFKKTYNELGPTGIGVFGSGQYTIQEGYVASKLIKGGFRSNNLDPNARHCMASAVVGFMQTFGIDEPSGCFDDIELTDTIVCWGANMAEMHPILWARVSDRKLSDPENVRVVNLSTYSTRTSNLADIEIIFRPSTDLAIWNYIARELVYNHPDLVDMDFVKNHCTFATGPVDIGYGLREDINHPKYKKSELDTAAKQKSKVVSDFEGESLAYLGYKSGDTLEMKNTKSSGKHWAISFEEFKKALAPYTLEYTAKIAKGDENEDIEEFKAK…
	Cofactors, Vitamins, Prosthetic Groups, Pigments
fig|213849.5.peg.308	Flavodoxin	FIG00010844	atgaaaacattagttttataccattcactaactggcaacacaaaaaaagttgccactgcaattgcaaaaagcaaaaacgccgatttaaaaagcatagatgaagagtttgatgtggacaattatgagtgtgttatatttggattttatgtagatagaggtttttttgtgccaaaggctgaaaatgtagcaaaaaatatcaaaaacaagacaatggggctgttttttacgctaggtgctgaaccagatggcgatcatgcaaaagattgcgagaaaaaagcgcttgattattttacaaagctaggcaacaatgtaaaggcaactttttgctgccaaggagcaatcgatccaaaagtaatcgagcaaatgagacaaatggcggcaaaaatgggcgataaggca…	MKTLVLYHSLTGNTKKVATAIAKSKNADLKSIDEEFDVDNYECVIFGFYVDRGFFVPKAENVAKNIKNKTMGLFFTLGAEPDGDHAKDCEKKALDYFTKLGNNVKATFCCQGAIDPKVIEQMRQMAAKMGDKAVHQITPQREARWKRAASHPDENDIKNAVLAFESL
fig|213849.5.peg.348	Molybdenum ABC transporter, periplasmic molybdenum-binding protein ModA (TC 3.A.1.8.1)		atgaaaaaatttttagcgttagcttttagtatttgtgttttaagtgcagctgagattaaaatagctgctgcggcaaatatcggctatgtttttgaagagctaaaaacagagtttttaaaagatagaaaaggcgataatgttgtagcagatcttggaagtagtggtcagcttagtgcaaaaattcaagcaggtgcagactatgctatttttatggcggcaaatatgaaatttgcaaatgacttaaacgaaaaaggttttagtgcaagtggccaagcggttccttacacaagaggtgttttagttgcatttagcgataaaaaaagagatttaagcgatgttatgaatcttttaaaagataaaagtatagaaaaaatctcagttggcaataaaaaaaccgca…	MKKFLALAFSICVLSAAEIKIAAAANIGYVFEELKTEFLKDRKGDNVVADLGSSGQLSAKIQAGADYAIFMAANMKFANDLNEKGFSASGQAVPYTRGVLVAFSDKKRDLSDVMNLLKDKSIEKISVGNKKTAPYGIAAKEAFENARIYNDIEKKLVYAQSISGVMPHVISGAADIGFIPKSGLVGKDEYKKDENFVEVDRALYTPLDQGMILLKGHESDKLAKEFFEFIQSDRAKAIFAEFGYEYE
fig|213849.5.peg.299	Menaquinone via 6-amino-6-deoxyfutalosine step 1	FIG01306706	atgctatttggaaagattgattatttaaatttacttccttttcatgtgtttttaaaaaaatatccgcttccaagttatgtaaaaaagggtattgagtttaaaaaagatgtcccaagtgtactttgtaaaaaactttacaataggcgtgttgatgctgctgttatatcaagtgttgaaagtaggcgaaaaaaatataaaaaattaaatatgggaattgttgcaaaaaaagatgttaaaagtgttttagttagaaaaaactcatctaaaagtttagatccagcttctatgacatcaaatatgttaagcaaagttttaggcttaaatggaagtgttgtgataggcgataaggcattaaaatgttatctggatgagggttttgataaattttatgatatggga…	MLFGKIDYLNLLPFHVFLKKYPLPSYVKKGIEFKKDVPSVLCKKLYNRRVDAAVISSVESRRKKYKKLNMGIVAKKDVKSVLVRKNSSKSLDPASMTSNMLSKVLGLNGSVVIGDKALKCYLDEGFDKFYDMGKIWHERTNLPFVFAVFCLIDSKKAYENLTNSFLRSRVKIPQYILDSYAKSRNVKKSEILWYLNYISYKIGIKEKKALNMFLKKARLLNFNPN
	Iron acquisition and metabolism
fig|213849.5.peg.311	Haemin uptake system periplasmic haemin-binding protein		atgaaaaagtttttaagtgttagttttttaagcgttagtctgctttttgcaaaaggagctattattttagatccagctgttgttgagatattttatctgttaaattgcgaagataaaataacagccattgcaaaaacccaacaaagtaaaatttggccagaggaaaaaactcaaaatttgccaaccgttgggacatatataaagccaaatttagaacgtattattgagctagatcccgatatcgtcattacaaattttcactcaactgagattttggatgatttaaaaagatttaagattgagtataaagatacacaggcaaacagccttgaagatatctacaacaacatcacaattgttggtgagttttgcaaaaaagaagatgaggcaaagaagcta…	MKKFLSVSFLSVSLLFAKGAIILDPAVVEIFYLLNCEDKITAIAKTQQSKIWPEEKTQNLPTVGTYIKPNLERIIELDPDIVITNFHSTEILDDLKRFKIEYKDTQANSLEDIYNNITIVGEFCKKEDEAKKLIDNFKSQISKFKTSKLKGKKAIFFYSSSNLMSFGKETLPSDIFKSLNLINLADKLDGKTPIVTNEFLIEQDPDFMVVVGNLSVDEFLKQNPVLKHTAAAKNNKIIIVSSSSLLRGSPRLVDEIKRLYEEFIK
fig|213849.5.peg.314	Haemin uptake system outer membrane receptor		atgcgtaaagttttagtttatggtattgttttgcaatctttgctttttgcaaatacaaggcttgagacaagtatcatctctacaacgggttttgaggacactttggcaaatgaggtaagaaatgtcaatgttatcacaaaagatgatatccaaaagagaggctataaaagcctaagagatttgtttaaaaatactccaagtgtctatatgtctaaaaaggcctttggcgatgttatcgatatgcgtggtcaaggcgaaaaggcaaataccaatgtccaaatcatgataaatggcgtggcgatgaatatgactgactcatctcatacctctatgccatttgatgctattaatgtagatgatattgagcgtattgagattcttccaggtggtggatctgtg…	MRKVLVYGIVLQSLLFANTRLETSIISTTGFEDTLANEVRNVNVITKDDIQKRGYKSLRDLFKNTPSVYMSKKAFGDVIDMRGQGEKANTNVQIMINGVAMNMTDSSHTSMPFDAINVDDIERIEILPGGGSVLYGSGTQGGVINIITKKTRQDFYANIASRYQSGGSINARFNIGAMATDRLFLRAGVLKDKSNGYRYGEKSNGAYGSFGLDYQLGDNQNLSLDFSHYSGDQTTAGGVSKKELDKNRRVADGSYSTTDIKMTNLNLDYGIKFNDSWQFNTTPFYQKTKFQPKGSVSGFEDKKIGARNKVKYNYESGNLIFGYDFIYNKGINDGHFDYIIPMPSPMPPMRYVSTSKGSTKKITNSFFIQNLFEMTDNFSLTTGYRFDHASYKITKYTST…
fig|213849.5.peg.749	Outer membrane receptor proteins, mostly Fe transport	FIG00014903	atgaaaagtttaacaaggctaagtttaatagctgtttgttttggttgtttaaatgctgctgagactataactttggatactatagatgtcgaagataaagaacttaaagcagataaggaggtttatcaaaaggctaaggcagtaagcgctagggaagatatcgcaacttctacgcaaaacttagatacaattttaagaagtattccaggaacttttactaatcaagataaatctacaggaacaatagccccaaatattcgtggctcacaaggttttggcagggtaaataccatgatcgatggtgttactcagacattttattcatcaggagctgatgatggtagaagtggttcaacttcacaatttggtgccacgatagatccaagttttatagcagga…	MKSLTRLSLIAVCFGCLNAAETITLDTIDVEDKELKADKEVYQKAKAVSAREDIATSTQNLDTILRSIPGTFTNQDKSTGTIAPNIRGSQGFGRVNTMIDGVTQTFYSSGADDGRSGSTSQFGATIDPSFIAGVDVERGTFGGKSGVNSLMGSANFRTLGVNDIIKGDKNFGFLGKYQVGDNAYKSNYMGTFAGRAYYDDGFYVGALIGHSHRDISQDYKVGGGIKINDINKIEFENLHKKFIDYGLKYFYTPSAKKGDIVGYKESWEKDPLCMPWDDPCPLVKVRVPIRGDGPKDEYLKDREKQWKETSEQYDQTPYDPNKLKQEINSYITKFEFGDERNLLTLSFRNLENKIWSRKIEANNYQLNYNLNNDKNIDLNVLFAYNETKQKYNDMAQISG…
fig|213849.5.peg.1238	Outer membrane receptor proteins, mostly Fe transport	FIG00014903	atggggaaaaaacttcttttaattttaacaacaaattttttattcgcacatcaaaattatgagcttaataccatagaagtaaatgcaaatactatcgatccaaaagaaaaaaagattggtaaaaccttaaaatcaaatcaaattttatctaaagaacaagttgcagatagcaaagacttagttaaatatgaaaccggagtttctgttgtagaaagtggcagatttggaacaagtggatataccattagaggagttgatgaaaatagagtagctataatgattgatggtttatcacaggctcaaacaatatcttcacaaggattcaatgaattatttatggggtatggaaatttcaataacacaagaaatggcgtcgaaatagaaactctaaaacaagca…	MGKKLLLILTTNFLFAHQNYELNTIEVNANTIDPKEKKIGKTLKSNQILSKEQVADSKDLVKYETGVSVVESGRFGTSGYTIRGVDENRVAIMIDGLSQAQTISSQGFNELFMGYGNFNNTRNGVEIETLKQATIQKGADSVKVGSGALGGSIVFETKDARDYLLDKNWFYAFKTGYADKNYEFFTSHTIAAKAKWFDLLVVRTDRNSHQIKNYDYHKYDETVGKTRKKADPYKITKDSTLIKFSFNPNDTNRITFAKDMYDVNSKGHDFSYTFTPSNLGTGTVKSNSDGYRFTDDFIKRKNFSVSFENYDENLFYDSVKITLSDQKITTKAKTDEKCRDKDNCETISNKAGISIKDGKIVDKWGKEFKADGNGLDRTITDSKGNKFSSNYFDYYSLIG…
fig|213849.5.peg.1665	Ferric iron ABC transporter, iron-binding protein	FIG00002011	atgagaaagattattttttcggctttaattgttgcaagctctttgtttgcagactctgttgtaaatgtatattcttcaagacattatgactcagataagatggtttttgatgcttttactaaagagacaggcatcaaagtaaatgtcatacaagacaagatagaggcgattactcaaaaacttgagcttgagggcaaagatacaatagctgatgtttttatgacagttggtgttggtgatctttacaatgtaaagcaaaaaggacttttacagccaataaactcaaaaattgtagatgaaaatataccgttagatttgatggacaaagataaagactgggtaggtgtcacatatcgtgctagagttttggtttatgatccaaagaagatagacaaaaaa…	MRKIIFSALIVASSLFADSVVNVYSSRHYDSDKMVFDAFTKETGIKVNVIQDKIEAITQKLELEGKDTIADVFMTVGVGDLYNVKQKGLLQPINSKIVDENIPLDLMDKDKDWVGVTYRARVLVYDPKKIDKKELSTYEALRDAKFKGKILTRSSTSSYNKHLIAFLIAKDGEAKTKEWAKGLVANFARAPKGNDRDQAKAIVSGVGSVAIMNSYYMGRMSVSKDPVEQEVARDLKVFFPNQNDGGTHINLSGAGVTKYAKNKDNAVKFIEFLTTPKAQEIFAKTNFEFPANPKAEPADIVKSWGEFKRSKIDFDEIGKNLTKAQMIADEVMWK
fig|213849.5.peg.271	Periplasmic protein p19 involved in high-affinity Fe2+ transport	FIG00005173	atgagaaaaagtttattaagtgttgcactaagtagtgcggttttaacaagtttagcatttggtggtgaagttccaatcggtgatcctattgaaatgcacggcatggagatagctgctgtttacctacaaccaattgagatggaaccacgtggaattgatcttgcagcaagtctagcagatatccaccttgaagccgatattcacgctcttaaaggcaatcctaatggctttcctgaaggtttttggatgccttatttaacaattgcttatcaattaacaaatttggataatggtaaagttaaaaaaggaacccttatgccaatggttgctgatgatggtcctcactatggtgcaaatataaaaatggatggcggaattggaaattatgagttagtttat…	MRKSLLSVALSSAVLTSLAFGGEVPIGDPIEMHGMEIAAVYLQPIEMEPRGIDLAASLADIHLEADIHALKGNPNGFPEGFWMPYLTIAYQLTNLDNGKVKKGTLMPMVADDGPHYGANIKMDGGIGNYELVYAIQNPEKQGFGRHVDEETGVGKWFEPFTVKYNFKYTGTPDK
fig|213849.5.peg.323	Putative outer membrane siderophore receptor	FIG00022632	atgagtaaaaaaggtctatttttatttggctttctgctgtgcttaagtgcgcaaagcaaagaaattgattttgatacgcttgaagtttcggcaaaagagataaaaagcgaagataaaagttttgtaacaccaggtgcgattagctcaagaagtggtgttggagagagcactcaaagtattgatagtatcgtcagaagcatgccaggaagctacaccaataccgatcaaactcaaggcacagttcaagttaatatccgtggtatgagtggttttggtagggttaatactatggttgatggagttacgcagacattttttggaacctcggccgataatggaaaatatcatacaaatgatggcaatatgggaacttcagcttatggggcgatgattgatcaa…	MSKKGLFLFGFLLCLSAQSKEIDFDTLEVSAKEIKSEDKSFVTPGAISSRSGVGESTQSIDSIVRSMPGSYTNTDQTQGTVQVNIRGMSGFGRVNTMVDGVTQTFFGTSADNGKYHTNDGNMGTSAYGAMIDQNFLVAVDVTKGTFSDGHGGLMGSANFRTIGVDDLVRDGKIFGFLGRYSHGTNGIGYNYMGSVAAKTQLKNGGSIGALFGYSGRKISQNYKVGGGGKIEDQQIPNPDYDPNEPIDEWNKPYLSTRPFHTDELTQRPKSYLFKIEAKPDEYNKAILSYRRYENLLAGRDMINDNYQADYNFNPNNLIDLNLLVAYNQGKQKYLSDAAFFGRTDMADKGDLSATNKALTLNLDNSFSFHIDNFILASKFGVNYLSNEYKNSVDRNLPGI…
fig|213849.5.peg.325	Putative outer membrane siderophore receptor	FIG00022632	atgaatttatataaatttagacttttatttactatttttttagtatttggctacgcttttggggctgaagagttagattttaatactctagaaattttggctaaaaagatagatgatgacaaaaatggctatttaactccaggtgcgattgttacaaaaggcgatgagataggagctaaatcaaccaaagatattgatagcatgataagaagtataagtggcgcttatacacaagttgatgaggcaaatggtggaatttcagtaaatattcgctctcaaactggatttggtagggtaaatactatgattgatggtgtaactcagacctattttggctcatcaagcgatcaaagtgctggagttcatagttttgcgacaaatatcgggacttcagcttac…	MNLYKFRLLFTIFLVFGYAFGAEELDFNTLEILAKKIDDDKNGYLTPGAIVTKGDEIGAKSTKDIDSMIRSISGAYTQVDEANGGISVNIRSQTGFGRVNTMIDGVTQTYFGSSSDQSAGVHSFATNIGTSAYGALIDQNFLAGLEVKKGTFSGANFGTAGSVDFRTIGVDDIVRSGKNFGFLGKYSYGSNKIGPSYMGSFAGKYEFKNGFKFGTLFGYSGKKIEQNYKTGNGDEKQLINKDMLISHPKNTLLKTEFADEKNMVILLHRSYDNHLAKREISSNSYQLNYNFLHNDFINLNLITSYQKTDQDFDKGASLGWFVLDKEGMMESQNKAFSFDINNIAKFNILNNLYYEAKFGMSFLDNDYQRITNDKDWKTFTTEFGLIPEGRQKIYSYYLS…
	Nucleosides and Nucleotides
fig|213849.5.peg.327	Deoxycytidine triphosphate deaminase (EC 3.5.4.13)	FIG00102132	atgggacttaaaagcgataaatggataaaagaaaaaagcttaaaagatgagatgataaatccattttgtgaagaaaatgttgggcttggcgtaataagctatggactttctagctatggatatgacataagggttgcaaatgagtttaagatttttacaaatatcggtggaacagttgttgatccaaagaattttgatgaaaaaaatgtggttgatttcgtaggcgatatctgcatagttccgccaaattcatttgcacttgctagaacggttgagtattttaaaatgcctgaaaatgttttagcaatatgccttggaaaaagtacttatgcaagatgtggaataatagtaaatgttactccatttgagcctggatttgaagggcatataacaattgag…	MGLKSDKWIKEKSLKDEMINPFCEENVGLGVISYGLSSYGYDIRVANEFKIFTNIGGTVVDPKNFDEKNVVDFVGDICIVPPNSFALARTVEYFKMPENVLAICLGKSTYARCGIIVNVTPFEPGFEGHITIEISNTTPLPAKIYANEGIAQVLFLEGDEPCVVSYADKKGKYQNQKGITLPRILK
fig|213849.5.peg.1197	MoeB/thiF family protein		atggtagtttattcaaaagaagagccagtttgtgaaaatttaggaagttttatgggtgtaactgcaacttttggaaattttttagcaagttatgttgtaaaaaaacttttagaaaagtag	MVVYSKEEPVCENLGSFMGVTATFGNFLASYVVKKLLEK
	Stress Response
	Osmotic stress
fig|213849.5.peg.863	Putative mechanosensitive ion channel	FIG01318400	atgagagttttatttttattattcataagttttgtagctatttttgccgatgtgaataaaactgaaaatagcctggatcaaaatttgacaaatttagacttgactcaaacaaaagaagccaatattactaaaaatatcattgaaaatttgcaaaacgatttaaaaaatatcaatgaaactataaaagataatatttggcttactcagtatcaaaatcatctaagttatcaaaaactaataaaagagagaaatgagcttgaaaaacagcttaaaaatataaaaaataaagataaacgagaaactatacttgatgatattaaaatttatgatgagcaaattttattattaagcgaatttgaaagcatgcctttttctaggcttcttgaaacaaaagatata…	MRVLFLLFISFVAIFADVNKTENSLDQNLTNLDLTQTKEANITKNIIENLQNDLKNINETIKDNIWLTQYQNHLSYQKLIKERNELEKQLKNIKNKDKRETILDDIKIYDEQILLLSEFESMPFSRLLETKDIPEYKKISTPFAILSGLSYIKQLNSEKDEYKSKLNQIITLVEKLKEKNDILMTINSYIPNDENTTKSLSELNFTITEFKSAKSLGKTTYDVYGKRIDDRINLVRSDIKIQLKRAFSIAGWIIFILLLSFIFKFIVKKSIKDNERSYMANKFINFLNFTLIILILIFAYIDNVSYLVTVLGFASAGLAIAMKDMFMSMLGWGVIMIGGTFRVGDRIKARKANGEIYVGDIIDISLLRMTIYEDVTMTTRETRRAGRIIFVPNNYIFTE…
fig|213849.5.peg.380	Outer membrane protein A precursor	FIG00003465	atgaaaaaaatttcgttagtagttttagcagttgcggggatgcttttcttacaaggttgtactacaaagttaagcacaaaagtaccaagaaatggcataatgacaaaagatgaagttacttttccaaaaccagaaaaaagcatttataacaaagccttgggtgtaaatttggaaaatataagaaaaatcgaagttggaatgagcaaagatgagataagaaaacttatcggagttccacatttttcagctggacttgcatatgtagttgagtgggattatctttttaatcttaaagaaaaagctggcgataaagatatgatttgccagtataaagtagtttatgactttgatacatataaagcagctagtttgttttggaacactaaagagtgtgaggac…	MKKISLVVLAVAGMLFLQGCTTKLSTKVPRNGIMTKDEVTFPKPEKSIYNKALGVNLENIRKIEVGMSKDEIRKLIGVPHFSAGLAYVVEWDYLFNLKEKAGDKDMICQYKVVYDFDTYKAASLFWNTKECEDFVNKNKKNTKH
	Heat Shock
fig|213849.5.peg.816	Ribosome-associated heat shock protein implicated in the recycling of the 50S subunit (S4 paralog)		atgagaatagataaatttttaaatgcagtaaatttaacaaaacgaagagcggttagtgaagatatgtgtaaaagtggtgtcgtaagcataaatgaagcagtatgcaaaccagcaaaagagctgaaaattggcgatattatcacattgaaattcctaaatggtgagaaaaaatatgaggttttaggctttccaactacaaaaaatacaccaaaaagcgatcaaacaaaatatgttaaagaagtgtga	MRIDKFLNAVNLTKRRAVSEDMCKSGVVSINEAVCKPAKELKIGDIITLKFLNGEKKYEVLGFPTTKNTPKSDQTKYVKEV
	Oxidative stress
fig|213849.5.peg.1070	Cytochrome c551 peroxidase (EC 1.11.1.5)	FIG00007881	atgaaaaagttatctatcattctttgttcggctttagctctaaattttgcttttgcaagctcattaattgatgatgcaaaaaattctggtcttatgcctttaccaaaagatgaaaaaaatttgaaaaagttaattgaggatagttcgccagatgcacaagcttttcctacaacaaaagaaagagttgagcttggaaaaatgctatattttgatccaagactttctaaaagtggaattttattcttgtaa	MKKLSIILCSALALNFAFASSLIDDAKNSGLMPLPKDEKNLKKLIEDSSPDAQAFPTTKERVELGKMLYFDPRLSKSGILFL
fig|213849.5.peg.1071	Cytochrome c551 peroxidase (EC 1.11.1.5)	FIG00007881	gtggaattttattcttgtaatacctgtcacaatttaggatatggcggagctgataatattcctgcttcaacaggacataaatggactccaaacccacatcatgtaaatgctccaacagtttataactcagtgtttaattcagttcaattttgggatggtagagctgctcaccttgcagaacaagcagcaggtcctatgacagctatgcctgaaatggcttcaactcctgaaagagtagaaaaagtaattaactctattcctgaatatgtcgatttgtttggaaaagcatttgatcttaaaaaagacgaagcagttaattttgatttaataacaactgcaattggtatttttgaaagaactttagttactccaacaagatttgacgattttctaaatgga…	MEFYSCNTCHNLGYGGADNIPASTGHKWTPNPHHVNAPTVYNSVFNSVQFWDGRAAHLAEQAAGPMTAMPEMASTPERVEKVINSIPEYVDLFGKAFDLKKDEAVNFDLITTAIGIFERTLVTPTRFDDFLNGDKNALTKDEQDGLKLFLDKGCVTCHNGVNLGGNMQAFEVVAKYKFANVGDFKGDENGMVKTPVLRNVLLTPPYFHNGAIWEIEDAIKEMGSIQLGIKISDEEASSIATFFKSLNGKMPEIVYPILPSSTKDTPKPELDY
fig|213849.5.peg.1430	Superoxide dismutase [Fe] (EC 1.15.1.1)	FIG00133139	atgttaaaacttagagttcttccgttttgtgcaaaaagcaatgcagtagttagtgaacaaacctgtaattttcaccatggaaaacatcacaatacttatgttaataatttcaataatcttgtaaaagatagcgagtttaaagatgcttgtttttatgatattttaacaaaagcaaaaggtggtctttttaataatgcagctcaagtttataatcatgatttttactgggattgtatagctaaaaaatcagatattagtgatgagttaaaaaaagctttagatgagaattttaatgattttaaagctgagtttttaaaagcagctacaacattatttggttctggttggtgctggttggcttatgatccaaactcaaaaaaacttgaaattattcaaact…	MLKLRVLPFCAKSNAVVSEQTCNFHHGKHHNTYVNNFNNLVKDSEFKDACFYDILTKAKGGLFNNAAQVYNHDFYWDCIAKKSDISDELKKALDENFNDFKAEFLKAATTLFGSGWCWLAYDPNSKKLEIIQTSNAATPVTDGKIPLLVVDVWEHAYYLDTQNARPAYLEKFYENINWEFVSQAYEWALKEGVNSVKFYIKDIHPELAKKSCGCSCNA
fig|213849.5.peg.1686	Superoxide dismutase [Cu-Zn] precursor (EC 1.15.1.1)	FIG00001181	atgaaaaaaattattttagcaagccttgtggcttcaaccatgctttttgcaaacgaacatcatcatgatagcgatgcaaatatgataaatgaatttaatccaaaaagtgtcgagcatattgttgttgagatgaatatgcttgatgaaaacggagataaaaaagttggtgaagttgtagctataaatacaaactatggagttgcactatttccaaatatgagtggcttaggagaaggtggcatgcatggatttcatattcatgtaaatgctgattgtggtgcaacagataaaggtcttggcatgaaagctggtggtcactgggatccaaacgatacaaaaaaacactcatttgcatgggatgatagtggtcataagggtgatttaccagctctttatgtt…	MKKIILASLVASTMLFANEHHHDSDANMINEFNPKSVEHIVVEMNMLDENGDKKVGEVVAINTNYGVALFPNMSGLGEGGMHGFHIHVNADCGATDKGLGMKAGGHWDPNDTKKHSFAWDDSGHKGDLPALYVDKNGVANYPVLAPKIKNINELKGHSIMVHVGGDNHSDNPAKLGGGGARMVCGVIK
fig|213849.5.peg.297	thiol peroxidase		atgaaaaaaatagttttaacttcaattattgcagcaagctcaatgtttgcagcaactgatgcagaaattaaaaatttctttgagcaaatggtaccaggtcatgctatgagcgtagaagtagaaaaaagaactccaatcccaggattagatgggtttgaagaggttatttataaagtaagccaaggtgattttagccaaaaagatgcaatttatacaaaaggcgattttatagctcaagatatttttaacattaaaacaaaaaaaagctataaagaagagtttataaatggtatgataaatgaaaacattgctgaaatttataaaaaagaagaggcaaaaaatataatcaagcttggaaacgaccctaaaaaagaaactttaattatgctaagtgacgca…	MKKIVLTSIIAASSMFAATDAEIKNFFEQMVPGHAMSVEVEKRTPIPGLDGFEEVIYKVSQGDFSQKDAIYTKGDFIAQDIFNIKTKKSYKEEFINGMINENIAEIYKKEEAKNIIKLGNDPKKETLIMLSDADCPFCKKEMASIEEHLKENNYEIIMTSIHGPASHAKSAKIYEETSKAKSDADKIKVFKKYYADNIPAVEGVDQKEIDRLNSLAEKYFKAGVQGVPFIVNKKELIK
	Phosphonate and phosphonate metabolism
fig|213849.5.peg.618	Alkylphosphonate utilization operon protein PhnA		atggcagttgttgatgtaaatggagttgagcttcaaagtggggataatatagttgttattaaggatttaaaactaaaaagttctaaaaatagtgttaagcaaggcactaaagcaaaaattcgtttaacaaaaaatgaaaatgaggttgagtgcaaacttgacaagctcggaactgttattttaaaaactgaatttataagaaaagcttaa	MAVVDVNGVELQSGDNIVVIKDLKLKSSKNSVKQGTKAKIRLTKNENEVECKLDKLGTVILKTEFIRKA
	Phosphorus Metabolism
fig|213849.5.peg.438	Phosphate ABC transporter, periplasmic phosphate-binding protein PstS (TC 3.A.1.7.1)	FIG00010508	atggtaaaaaaattagctattttagcagtcgcttcggcatttgttttttcaaatttgagtgcaaatgacaaaatttcaggtcaaggtgcaacttttccaatgcccgtttataaagagtgggcaaagttatattacaaagatactaaaaatcaagtaacttatagcggtggtggaagcggaaaaggagtaagtgctataactgatagaaatggaaatttcggtggaactgatgcagctttaacaaaagaggagttaaaagagaaaaaacttttacaatttccaggagttacaggaagtgttgttttagcttataacataaatggtgtaaaagatcatgaattaaagcttgatggcaaagcagttgcaggaatatttagtggaaaaatcacaaaatgggat…	MVKKLAILAVASAFVFSNLSANDKISGQGATFPMPVYKEWAKLYYKDTKNQVTYSGGGSGKGVSAITDRNGNFGGTDAALTKEELKEKKLLQFPGVTGSVVLAYNINGVKDHELKLDGKAVAGIFSGKITKWDDAYLKELNPNLKLPAADIVPVVRSESSGTTFNFTSYLARADEDWAKNYGAAKTINWGAKVTPAQGNPLVAKTIKQTSNSIGYIEYAYKVQENLAAATLKTKNGDWAEPTKENFDRAALNSNFSIDEHFYDVLAYSAGEKSYPIVAATFIVLPSDNAEDGKKVTKFFKWAFTSQKAKKAAADLGYLPLPDDTVKMIEEYWKKYDIQPNNN
fig|213849.5.peg.1343	Alkaline phosphatase (EC 3.1.3.1)	FIG00000766	atgaaaaaattttcattagttgcggttttatttttaacaagtataagttctgtttttggagcgaaaatttatccgcttgatagagctgaattagttgcagattctaaatttgatataaaagtcgagtttaataaagagctgaatttagaagatgcaaaagttgaaataaacggcaaaagtttaaaggatacatttggtgataagatagaattcatccaaaatgaagaagggcttggctcaactatttgggttagagatattaccttaccaaaaggaaactatgaagtagttgcaagtggcgatggcaaggacgaaaaagtaaaatgggaaatgtttgagagcaaaaaaccattagcaaaaaatgttatttttatcgttggagatggactttcagtagct…	MKKFSLVAVLFLTSISSVFGAKIYPLDRAELVADSKFDIKVEFNKELNLEDAKVEINGKSLKDTFGDKIEFIQNEEGLGSTIWVRDITLPKGNYEVVASGDGKDEKVKWEMFESKKPLAKNVIFIVGDGLSVAHRTAARLMIGGSTEGKVNKNLAMDDMTYAAFLGIGAQDSIGTDSANTMSAFMSGQKSAVNSMGSFTSRSSNPFNHPKFINIGELIKLHSSKSLGIVTDAEVEDATPAAVVAHTRARAKKAEIVDQMFSLKPDVILGGGSAYFLPQSTPGSKRKDDKNYIDEFKNAGYSLATNATELSKIDTKNTDKLLGLFHTGNLNTIVDIKFLKENGVTKNFPDQPELPDMAKTALDILSKNKDGFFLMVESAHIDKASHPLDWERAVMCTIML…
fig|213849.5.peg.1803	Alkaline phosphatase (EC 3.1.3.1)	FIG00000766	atgtctatgcttggaacaaaaaataatcaaactacaatcataggctatgacgatatggaaaatctaattaaagcttccaacaacgatactgttatacaaggtggaaatctaaaagatactatttacggcggaaatggaaatgatgttttaaacgcaaatgcaggtgatgacacagtttatggcggtaacggagatgatgaaatctacggcggcgatggtgatgatactttatatggaaatagtggtaatgacactgtaaatggcggattgggcgatgatatcatctatgcaggtgagggagatgatgaaatttacggtgaagatggtgatgattatttaagcggtggaaatggaatagaaaaaaacacaggaaatgataagctatatggaggagccgga…	MSMLGTKNNQTTIIGYDDMENLIKASNNDTVIQGGNLKDTIYGGNGNDVLNANAGDDTVYGGNGDDEIYGGDGDDTLYGNSGNDTVNGGLGDDIIYAGEGDDEIYGEDGDDYLSGGNGIEKNTGNDKLYGGAGNDQLRGEDGNDYLNGGSGDDRYYYSYGDGFDTIENEGGGSDSLIFFDITRDRLSFSKEENDLIINIDNDANQGVRVKNYFLNDEYALDMIQPSDGYAYTKNDIDNIVNAFDKPTLTEDKNANIIDTKNDEILQGSDKNNTYYYHGGKDLIVDSGGIDTLKFMINGYRLNFSSNGTDLSLSLGNIQDENNNNIVTIKDFFANENSIVETIQLKNGYKFSAKDIYQSFGKEYPKDDSSNITEPETPEIPQPSEDNLVGGDEDNKYIFS…
	DNA Metabolism
fig|213849.5.peg.637	DNA ligase (ATP) (EC 6.5.1.1)	FIG00609745	gtgaaatttaaatggcttttggtttgtttattttttgcaaatttgaatgctgtgatgcttttaagcgagtataaggacgagaatttaagcggctggtttatgagtgaaaaacttgatggcgttcgtgtcacatgggatggtaaaaatctaatttcaagaaaaggaaataaatttgccgctcctaagttttttacaaaggattttcctaaaactaagcttgatggagaactttatacaaaaagagatgattttgaaaatattgcttcaatcacttcaaaactaactccaagcaatgagtggaaagagcttaaattttatatttttgatatgcctgaagtcgaggcaaatttcagcataaaatatgaaaaaatgaaagaaatttctaaaaattctaaattt…	MKFKWLLVCLFFANLNAVMLLSEYKDENLSGWFMSEKLDGVRVTWDGKNLISRKGNKFAAPKFFTKDFPKTKLDGELYTKRDDFENIASITSKLTPSNEWKELKFYIFDMPEVEANFSIKYEKMKEISKNSKFIEVISQTRVKNNDEVFKFLDEVVAGGGEGVVVRDPNLIYENKRSTKILKIKKFKDAECEVVKINPGKGKFEGLMGSIDCKMPNSKVFKIGSGFKESDRKNPPKIGQIITYKYQNLTTNEVPRFPVFLRIRDEI
fig|213849.5.peg.855	DNA-binding protein HU ## epsilon-proteobacterial type		atgaaaaaagcagaatttattgatttagttgctaaaaaagcagatatgacaaaaaaagatacttcagttgcacttgatgcaatacttgaaagcattgaagagtgcttagtaaaaggtgattcaataagctttataggttttggatcttttgatgttgttacaagagctgcaagagaaggtaaagttcctggaactgataaaacttacaaatcaccagctacaaatgttgttaaatttaaagttggtaaacaacttaaagatgcagttgctgcttctaaaaaagcaaagaaaaaataa	MKKAEFIDLVAKKADMTKKDTSVALDAILESIEECLVKGDSISFIGFGSFDVVTRAAREGKVPGTDKTYKSPATNVVKFKVGKQLKDAVAASKKAKKK
fig|213849.5.peg.927	Single-stranded DNA-binding protein	FIG00077620	atgtttaataaagtaatattagtaggcaaccttacaagagatatcgaattaagatatataaacacaggttcagcattaggtagaacaggcatagccgtaaatagaaaatatactgtaaatggtgaaaaaaaagaagaagtttgctttatagatattactttttgggggaaacttgctgagatagcaaaccaatatcttaggaaaggtagtcaagttttagtcgagggaagacttatgtttgaaacttggcaagatcaaaatggtcaaaacagaagcagacatagcataacggttgaaaatatgcaaatgcttggtggaggatcaaaccaaaatagttctcaccaacaaaatagtggatatggtcaaaataactatcaacaaaatagtggtggttatgga…	MFNKVILVGNLTRDIELRYINTGSALGRTGIAVNRKYTVNGEKKEEVCFIDITFWGKLAEIANQYLRKGSQVLVEGRLMFETWQDQNGQNRSRHSITVENMQMLGGGSNQNSSHQQNSGYGQNNYQQNSGGYGQNNYQQNFKPNNNPYQKQQSPQNKNFQQDQNNFNDDGYENIPDVNIDDMGMDGDDELPF
fig|213849.5.peg.1766	Late competence protein ComEA, DNA receptor	FIG00009544	atgaaaagactattgttattatttgtttttagttttagtttgttgtttggtgctgtaaatataaacactgcttccaaggaagaacttatgactcttaagggtattggagaggctacagcagaagctataatagaatatagaaaagagaataaatttacaaaaatagaagatattaaaaatgtaaaaggcataggtgataagaagtttgaatcaataaaagaagatattgaagttaaggataataagaagtaa	MKRLLLLFVFSFSLLFGAVNINTASKEELMTLKGIGEATAEAIIEYRKENKFTKIEDIKNVKGIGDKKFESIKEDIEVKDNKK
	CRISPRs
fig|213849.5.peg.1026	CRISPR-associated RecB family exonuclease Cas4a	FIG00093352	atgagctttccaaaagagcagatctcaggcacacttgtaaattactatgcaacttgcaaaagagaagcgtggctttactcaagaaaaattcacgcaagacaagatgatgaaaatgtgttgattggcaaatccttgtctgaattaaaagaaaatttagatgattttccatactcaaatctgcgatttgacaaagtttcaaggcaaaaaggacattatgaaataacagaatataaaaaaactttaaaaaataaaaatgctgcaaaaatgcaacttcttttttatatctatactcttaaaaacgcactaggattaaaaaaggtttatggaaaagttgtgagttcaaaaaccgttataactgtagatgatagtgatgaaaactttgattttatgaaacggatt…	MSFPKEQISGTLVNYYATCKREAWLYSRKIHARQDDENVLIGKSLSELKENLDDFPYSNLRFDKVSRQKGHYEITEYKKTLKNKNAAKMQLLFYIYTLKNALGLKKVYGKVVSSKTVITVDDSDENFDFMKRILSDMSEFLSLDLPPKAIKTKFCKNCAYNDYCF
fig|213849.5.peg.1023	CRISPR-associated element Cas5		atgtttgcttttaaaatttggagtaaatttggagcttttaaagacccgatgacgattagtcaaaatataactttaaatttccctccaaaaacagccgttgcaggtatgatggctgcgattttaggtgtagatgagtatttaaaagatgatggttttaatagctttaaatatagcgtagttacaaacagcaacactttaaaaaagagtttttcgcaaaattacataaatgactatactaaaaaaacaaactcacatcttgctaacttgcaaatactaaatttaaagcgataa	MFAFKIWSKFGAFKDPMTISQNITLNFPPKTAVAGMMAAILGVDEYLKDDGFNSFKYSVVTNSNTLKKSFSQNYINDYTKKTNSHLANLQILNLKR
	RNA Metabolism
fig|213849.5.peg.1680	Ribonuclease HI (EC 3.1.26.4)	FIG00000542	atgaagcaaatcttactttttagtgatggatcttgtcttggaaatcctggaattggtggctgggcatatatattaaggtataaaaaccatgaaaaaaaagaattcggaacaaatgagcttactacaaataaccaaatggaattaacagcagttttaaaagctttaaaaaaattaaaagagccttgtaaaatcgagctttttacagatagtagctatgttgcaaactcgataaatttatggcttgatggctgggttaaaaaaaattttaaaaatgttaaaaatgttgagttgtggaaagagtatttatctctttcaaaacctcatcaaataacggcattttgggtaaaagctcatgctggacataaagaaaatgaggaatgtgatgatatggcaagaaat…	MKQILLFSDGSCLGNPGIGGWAYILRYKNHEKKEFGTNELTTNNQMELTAVLKALKKLKEPCKIELFTDSSYVANSINLWLDGWVKKNFKNVKNVELWKEYLSLSKPHQITAFWVKAHAGHKENEECDDMARNAALKLKEQLKNG
	Cell Wall, Cell membrane and Capsule
fig|213849.5.peg.728	N-acetylmuramoyl-L-alanine amidase (EC 3.5.1.28)	FIG00001385	atggcgaagacagttagagttgttctattttttttcttagccgtttttttatggggtggggactttgataggaatttttcaaattttgataaaaattttgataattcaagcaaggcggtaaaagaaaaatttcataaagagttaaaagatatttatttgcaaacttccattgataaaaataaaattgatagaataaatgttttaaaaaggctagttcattcatcaaaggccttaaaactaaatcataagggctatgaatcagagcttaatttactaggagataattatgaaagctatataaatcaaaaaataaatttatctaaatttataccaaaaaatagcaaagtagttgatgaaaaagtagcattagaacaagatgaaaaaacaaaaactataatt…	MAKTVRVVLFFFLAVFLWGGDFDRNFSNFDKNFDNSSKAVKEKFHKELKDIYLQTSIDKNKIDRINVLKRLVHSSKALKLNHKGYESELNLLGDNYESYINQKINLSKFIPKNSKVVDEKVALEQDEKTKTIIEKSQNSNKQNDKNLNQKNDNIKEKNTNNKKIIITKESKNYEVNKNIRLRLKSVDKTDAGIKLTFNRNVSEDEIKKFALKSKEYRNVIDIKAVNDAKISKILRHLSDEIRIAQYNPKTTRVVFTQKNSFNINLKFDEKSILIDIKNPSNSVNLTIPPVAKTSSSGKKTTQNKKGPLEIARKQRTIVIDPGHGGKDSGAIGNGLKEKDLVLKISQFLGDELKNMGYKVLFTRNKDVFINLKDRTAFANKKNADMFISIHINAGPKTKS…
fig|213849.5.peg.740	Rare lipoprotein A precursor	FIG00004744	ttgttataccataaaaaaattttaacatttttttttatagctttttttatagtagggtgttcaactaaaacatctcatcctgtggttactcctaagccaagcactcatgctactatgaggccttataagataaatggaaaaacatattatccgcaaaaagttgaagtaggagaaactcaaaaaggactcgctagttggtatggaccaaattttcatggtaaaagcactgcaaatggcgaaagatacaatatgtatgctcaaacagctgcacataaaacttttcctatgaacacaatggtaaaagttacaaatttaaataattcaaaatcaacagttgtaaggataaatgatagaggtccattcgtaagtggaagaattattgatttatctaaaaaagca…	MLYHKKILTFFFIAFFIVGCSTKTSHPVVTPKPSTHATMRPYKINGKTYYPQKVEVGETQKGLASWYGPNFHGKSTANGERYNMYAQTAAHKTFPMNTMVKVTNLNNSKSTVVRINDRGPFVSGRIIDLSKKAASDIGVIASGTAPVVIEVVGFDGHSISKTAPQSERIYIGGTFMVQVGAFRNLNGAKIYQREYDGKGGYRAIIKEFDKDGLHRVFLTGFRSEDEARDFAHSSYHLDGAFIVRQ
fig|213849.5.peg.758	Soluble lytic murein transglycosylase precursor (EC 3.2.1.-)	FIG00002289	ttgtttttaagctttacttttttaaacgcaaatgtaaaaagctacgatgaaattaagaacgagcctaaatctttagcaaaagattattatatttatcgttatattacagagggaaattataaaaaagatgaggtgaaaactttaagtaagcaaatttatagaaatagaggaaaacttaataaagaaatttataaaattatcccaaagccaaaaccttacgatgagtgtaaaaatttttgggttaaaaatataaatgatgcaaacttaacttgcaagcttaaaagatcaactccagcttttttaaaaaaattaaacaagcaaacattaaagtctttggaaaaagactttgcaaatttcccatataaattaagacttttaaaaggtatgagttctgagaat…	MFLSFTFLNANVKSYDEIKNEPKSLAKDYYIYRYITEGNYKKDEVKTLSKQIYRNRGKLNKEIYKIIPKPKPYDECKNFWVKNINDANLTCKLKRSTPAFLKKLNKQTLKSLEKDFANFPYKLRLLKGMSSENPAVYFANNLDIKNFFNYYNSLSQNQKNSDFNIVLSKEFANELGKEKAFNSFIADVIINKRYANLRKSFLDVNASKFNSLGAFYLGINAVLYDDLNKAYEFFKVANSTFKSSIDKDKANLWAYLVSSNEDDLLNTAKSDNINIYSLYAKELAGLNKTLNLVIPNPTKNEAPKGYDPTDPFSWVRLKNKISKMDKASLKNEANKFDTKQTLGEYIYISNILSGYKDNFYPLPFLDYLNGQNLHRKAMILSLARQESRFIQSAISISYA…
fig|213849.5.peg.266	Outer membrane protein assembly factor YaeT precursor	FIG00000667	atgaaaaaaactacatatctagcactgtttttagcaaatttggcttttggcgcaacagctataaagtctgtaaatttcgagggtttaaaacaaatttcaccattagttgcacaaaacatatcaggtcttaaaataggagatactatcacaggctataacacaaacaaagccatcacaaatctttttaatcaaggctattttgatgatgtttacattactgaaaataacggaaatttgattgttcatgtaaaagaaaagcctattatttcaaaacttgatattgaaggtgttgttacaaacgatagaaccgcaatggaacaaataattggcttaaaacttggtcaaacttatgataaggttgccttaaatcaagtaaaagaaagagtaagacagttttat…	MKKTTYLALFLANLAFGATAIKSVNFEGLKQISPLVAQNISGLKIGDTITGYNTNKAITNLFNQGYFDDVYITENNGNLIVHVKEKPIISKLDIEGVVTNDRTAMEQIIGLKLGQTYDKVALNQVKERVRQFYEVKGYFDTVVEIEEEFLDEDKSSLHLTVIVNRGEKITIKNVNLVGAKKLKYSDIRPAIANKQRETFGWMWGFDDGKLKTADLPNDPARIQNEYMKRGYLNATVSAPFVNTYMSNYTADLTYYITEGERFKVSEISIEAPQYLELDTKKIIKDLKLRSGKRFNADWIRRDIAKLENIVADKGYAYVEVNPDLKPDNENNTVKINYIIKPHAQIYVRNVTISGNEKTADSVVRREMYLTEGELYNRTDLVDSKNSLRRTGYFDDVEIT…
fig|213849.5.peg.1510	Membrane protein related to metalloendopeptidases	FIG01312548	atgaattcagttattacatcaaattttggcaatgcaagggtttttaatggaaatttaaaaagttatcactcagggactgattttagagctagcgttggaactcctataaaggctgctaatgacggggttgtaatgatagcaaaagagagattttatgctggaaattcagttgtgattaatcacggtggcggaatttactcacaatattatcatttaagtaaaattaatgtagaggttggaaatttagttaaaaaaggtgaagttatcggacttagtggcgcaacaggaagagtaagtgggcctcatcttcattttggaataatggtaaatgcaaatagcgttgagcctttaaaattcatagaggctataaattatgcactatttgatgagtag	MNSVITSNFGNARVFNGNLKSYHSGTDFRASVGTPIKAANDGVVMIAKERFYAGNSVVINHGGGIYSQYYHLSKINVEVGNLVKKGEVIGLSGATGRVSGPHLHFGIMVNANSVEPLKFIEAINYALFDE
fig|213849.5.peg.473	Membrane proteins related to metalloendopeptidases	FIG00011382	atgtttaaaaaagcatttattttttttatcttaaatttaagcttgtttgcaaatgttagcactgttcaaaaatttaactggccaaatggaaaaacatttttacattttttagaagattcaaacttgccattaagtctttattatgatttatcgcaagatgacaaagaactagccactgaaataggtgctgatgtagaatgtgagaaacttgtagatgaagatggaaatttagaacaaattttaataccaataacagaagaacttcaaattcacatctataaagatgaaaaagataaatttaatcttacttttactccaacaatttttacacaaacagataatactttgggtttaactgtcgaaactatgccatatttagacataaataatgcaactgga…	MFKKAFIFFILNLSLFANVSTVQKFNWPNGKTFLHFLEDSNLPLSLYYDLSQDDKELATEIGADVECEKLVDEDGNLEQILIPITEELQIHIYKDEKDKFNLTFTPTIFTQTDNTLGLTVETMPYLDINNATGDGKLAASFTNAFKGRVNFSRLQKGDQIAINYTQRFRLGKPYGSPQILSAMIEENKKSNYIYYFESKFYDENGKISQNFLFKLPIPGARVSSKFTPKRYHPVLKRYRAHLGTDYAAPRGTAIKAVGSGTVVFVGNKGGYGKTLEIQHQNGYKSLYAHLNGFAKGMKKGRKISQGDIVAFVGNTGMSTGPHLHLGLYKNNKAMDFEKVVKVAKENIELEKEEKKRFKKYIKSQNEILQMAMGGYHNPSKFIDFENFIEF
fig|213849.5.peg.1033	vacJ lipoprotein homolog	FIG01337572	atgagaattttagctatttttatccttactttaagcattggcttttcaaatgcaaatagtgagtttgaaaacaaagccaatgatgaaatttatgacccactaattggatataaccgcgttatgacatctataaattcagcattttataactatatcatgtatcctgtaagctacacatacgattatgtaatgccagatccaattcagggggcttttagcaatttttttgataatttaatgtatccaataagacttgttaataatcttttacaagcaaaatttgaaaactcatggaatgaaacaaagcgttttttgataaatacaactgttggatttgctggttttagcgatgctgctacaatgcattttaacatgcctaaacacaatgaagattttggg…	MRILAIFILTLSIGFSNANSEFENKANDEIYDPLIGYNRVMTSINSAFYNYIMYPVSYTYDYVMPDPIQGAFSNFFDNLMYPIRLVNNLLQAKFENSWNETKRFLINTTVGFAGFSDAATMHFNMPKHNEDFGQTLGVWGFSDGFYIVWPILGPSSLRDSFGLVGDYFTNPISYVNDDAKRLYINIGKEVNQESLDPGAKKRAVEGKEDPYIFIRDSYFKKRRFEILE
	Resistance to antibiotics and toxic compounds
fig|213849.5.peg.1186	putative beta-lactamase HcpC (Cysteine-richprotein C)		atgtttgttttaaaaaaaagagttgttttactattaggcttaataattagcttcagtcttggaaatgatactcttgttgaaaaatgtaatagtggggacgtaaaagcttgccataatgtgggcgtagagtattatgaaagtaaagattttgaaaaagctttagagttttttactaaaggttgcgacggtagagctgcaaaatcatgctatgccatttctgaaatgtaccacaacggtgaaggagtttcaaaaagcacaacaaaagctatcatacatacacaaaaagcttgcgatgaaagtgacgatcctgagttttgtgatcaaatggataaataccaactataa	MFVLKKRVVLLLGLIISFSLGNDTLVEKCNSGDVKACHNVGVEYYESKDFEKALEFFTKGCDGRAAKSCYAISEMYHNGEGVSKSTTKAIIHTQKACDESDDPEFCDQMDKYQL
fig|213849.5.peg.1187	putative beta-lactamase HcpC (Cysteine-richprotein C)		atgaaaaagattattttaactacggcatttatgatttgctcagtttttgccagtgatgcacttattagcgagtgtgaagcaggaaatgcaaaagcttgccataatgtgggcgtagagtattatgaaagtaaagattttgaaaaagctttagagttttttactaaaggttgcgacggtagagctgcaaaatcatgctttgctatttctgaaatgtaccacaatggtgaaggtgtttctaaaagcactacacgagctatcatatatatagaaaaagcttgcgatgaaagtgacgatcctgagttttgcgatcaaatggataaataccaactataa	MKKIILTTAFMICSVFASDALISECEAGNAKACHNVGVEYYESKDFEKALEFFTKGCDGRAAKSCFAISEMYHNGEGVSKSTTRAIIYIEKACDESDDPEFCDQMDKYQL
fig|213849.5.peg.1455	RND efflux system, outer membrane lipoprotein CmeC	FIG00006235	atgtttaataaaaaattacttcttactcctttggtattgttttgtttagcagggtgttcttttaagccagttactccacttaaagacacaagttacacttcaacttacaatgaagcaaatataaatgctttttggtggaaagagtttaatgaccctgttttagacgatcttattgctagtgcattaaaatataattctgatttagcacttgctttgaacaatatagaaacagcgagagcaaatttaggacttagcaaaatagagtatttgccaaatgtaaattatcaaggaaaagcctcaagaggtactccaagtggtgatttaaactcttatgcctcttatagtgcaaatgctgttttaaactacgagcttgatctttggggaaaagtgagaaatagc…	MFNKKLLLTPLVLFCLAGCSFKPVTPLKDTSYTSTYNEANINAFWWKEFNDPVLDDLIASALKYNSDLALALNNIETARANLGLSKIEYLPNVNYQGKASRGTPSGDLNSYASYSANAVLNYELDLWGKVRNSVKAKNSLFKATKYDYEAARLSIASSVANSYFKLLFLKEQESVLRDTLKSYEDTFKFRQNQFSVGAISSIALYQAKTQVDSAKVKLTNVINELSSTNTALAILTGKSYDEILYKDIITDKAHQPTPPEVPNGVPSDLLLRRADVAASLERLKATNFLVGVARANYFPSFSLTGMFGYTSMEFDRLFIENANSWSAGGSLVGPLLDFGRSAKRVEIANLEQNASFINYDKTLKEAFGEVRNALVGRENAISKQTDMANLLNSQEKLYN…
fig|213849.5.peg.68	Penicillin binding protein	FIG01319875	atgaaaaaaatagcactttttttagctttattttttatggttggatgtggttacaggccagtttctaaaataacttctgatattttaggagatagtatttttgtagatgctattatgagtaagacagatccgcaaaatacagttgctataaaagatgctgttagagaaggtgttgtttatagactgcataaaaaattagccccaagaaatgtagctcaaagctatatagaagtttctataaactctcttaatttttcagctctaacttacgatcaatatggttatgttacaagctatagagcaaatttaagtctaaattttaaaactaagctaaaagatggaagagttgtaaatttaaaaggaactggcgatcatgattttagagttacaaagctttta…	MKKIALFLALFFMVGCGYRPVSKITSDILGDSIFVDAIMSKTDPQNTVAIKDAVREGVVYRLHKKLAPRNVAQSYIEVSINSLNFSALTYDQYGYVTSYRANLSLNFKTKLKDGRVVNLKGTGDHDFRVTKLLKSVRDTSSVISDQERYSAIQNASLQAFDEFIAALSIEGLKNENHENIQK
fig|213849.5.peg.744	OstA family organic solvent tolerance protein		atggtttataagaaaataatagtgtttttacttgcgtctttgcctttatttgctgagcaagttgaggttacggccgataatttttttgctgatgagataaagcttcaaagtgttttaactggaaatgtaaaagttaaaaaaggctcatttgatactctgaatagtgataaaattacaatttattttgataaaaataagcaacctacaaaatatattgcaacaggtaatgccaaatttaaaattttgattaatgaaagccactataacggcaaaggagatattttaacctatgagccaaaaactgaaatttatactttaaaaggcaacgcttggattgaagaggttgaaacaaaaagagaggtctttggagatatcataacaataaatcaacttaatgga…	MVYKKIIVFLLASLPLFAEQVEVTADNFFADEIKLQSVLTGNVKVKKGSFDTLNSDKITIYFDKNKQPTKYIATGNAKFKILINESHYNGKGDILTYEPKTEIYTLKGNAWIEEVETKREVFGDIITINQLNGKYEVNSDRSSKKIDKKPAKLIFKIEDKK
	Bacteriocins, ribosomally synthesized antibacterial peptides
	Tolerance to colicin E2
fig|213849.5.peg.1612	Conserved uncharacterized protein CreA	FIG00002840	atgaaaaacatatttttaatactttctattttagcattaaatctgtttgcaaatgatgatgctataaacaaaataggttcggtaaatacggcttggaaactgcttggtaaaaatgacagaatagagataatatctgtaaaagatccaaaaatagatggaataacttgttttttatcttacgctaaaaaaggtggagcaagcgaaatagtaggacttgaagaagatactagcaacgcctcagtttcatgtgtgcaaactgcaaaaaagattatcataaaagaagatatctcaaaagacaaagaaaatatttttaaaaaacgaagctcagttttatttaaaaaaacgcaagttgtaagaatgtatgatgaaaaagataatgcaataatttatctagcctac…	MKNIFLILSILALNLFANDDAINKIGSVNTAWKLLGKNDRIEIISVKDPKIDGITCFLSYAKKGGASEIVGLEEDTSNASVSCVQTAKKIIIKEDISKDKENIFKKRSSVLFKKTQVVRMYDEKDNAIIYLAYSDKLVDGSPNNSISVVPCNQAVGNVCEFINE
	Metallic cation, iron-siderophores and VitB12 transporters
fig|213849.5.peg.1661	Nickel ABC transporter, periplasmic nickel-binding protein NikA (TC 3.A.1.5.3)	FIG00035893	atgaggtgctttttaagatttactttgatttttatctctgtttttggtttgagtgttgcaaaagatactttaaattttgcagtttcaaaaaatgttggtcctttaaatcctcatctttactcaccaaatgagatgtttgcacaaaatatggtttatgagggtcttgttgattatagcgaaagtggagttattccaaaactagccttgagctgggaaatttctaaagatggaactagctacatttttcatttaagaaaggacgctgttttttcaaatggtgaaaaatttaatgcaagtgctgtaaaatcaaattttgatgcgatcatggataataaaaaaagacattcttggcttgaattgactaatatcataaaaagttatgaagttaaagatgaatat…	MRCFLRFTLIFISVFGLSVAKDTLNFAVSKNVGPLNPHLYSPNEMFAQNMVYEGLVDYSESGVIPKLALSWEISKDGTSYIFHLRKDAVFSNGEKFNASAVKSNFDAIMDNKKRHSWLELTNIIKSYEVKDEYTFVLNIDHPYEPTLRELALVRPFRFIAPTAMINGGTKDGIKEAIGTGAYILKESKLGVYDKFVANKKHYEFNPKYDEILAKVIPDPNTKVIALKTGEVDLIYGNGQITLDSFNELKKDYPTIISKPMLTTTLALNSSKFPTSDLSVRTALNMILDKDMINEKLFYKTQKKADFLFNPNLEGANLYVKPYEFNINKANEILENDGWILKGDIRYKDNKPLNLELVYIGSDTAQKGIAEILQANAKKIGANVELIAQESTIFYKRQKN…
fig|213849.5.peg.1385	Zinc ABC transporter, periplasmic-binding protein ZnuA	FIG00021555	atgaaaaaactattttttttcactttaatcagttgcttaggagcttttgcaaagcctttagttacaactacgattttgcctacaaaatattttgttgagcgtatcgcaggagatagtttagaagttgtaagtttagtagagaaaggtgctgacccacatacttacgagccaaaaccaaatcaaatgaaaagtgttgaaaagagcgaacttcattttgctgtaggaatggaatttgatgaaatttggcttccaagactacaaaaacaatttccaaatttggttgttataaatacagatgaaaatataaaaaaaattcctatgatggctcatcatcatcatgattcacacgagcatgaaagtcatgctgatcataatcaccatgatgataatcacgatgca…	MKKLFFFTLISCLGAFAKPLVTTTILPTKYFVERIAGDSLEVVSLVEKGADPHTYEPKPNQMKSVEKSELHFAVGMEFDEIWLPRLQKQFPNLVVINTDENIKKIPMMAHHHHDSHEHESHADHNHHDDNHDAVHEHENHEVKHSDEHHHEDANHEHHHCDHGGVDPHIWLDPSLVKKQAQNIANALIKKYPKNKELFESNLNKFNKDLDSFDKNTAEKLKNLKSNKFMVYHPSWGYFAARYGLVQIPIEIEGKEPKPADLKELINKAKDEKIKVIFVAPQFSKKAANMVAKQTGAKVVEIDQLPENWLSEMQKTVDIFAKFLK
fig|213849.5.peg.98	Additional periplasmic component NikK of nickel ECF transporter	FIG00040858	atgaaaaagactattgtttcattaacagcagtagccgcattagcttcatcggcatttgggcattttcaaatgctttacactccagaaagtgcattagaaaaaggaactactattcctttaaaggttgtttttaaccatccttttgcagatgagcataccatggatatgggtcttcaagcaaacggcaaaattaaacctattgaagagttttatgtagttcataaagaacaaaaaactgatttaaaaaagagtttaaaagagataacttttaaaggtaactcaaactcaggcaaagcttatgaaagcgagtataaagctaggaaaatgggagatcatatctttgtagcagttcctgcaccttattatgaaaaaaatgaagatgcttacattcaacaaatt…	MKKTIVSLTAVAALASSAFGHFQMLYTPESALEKGTTIPLKVVFNHPFADEHTMDMGLQANGKIKPIEEFYVVHKEQKTDLKKSLKEITFKGNSNSGKAYESEYKARKMGDHIFVAVPAPYYEKNEDAYIQQITKMIVNVAGAPTDWDAELGLKAEIVPLTKPYSIWAGSTFSGIIKGDGKPVPFAEIEVEYLNYDVDVKNNKMDEKAHYEAPQDSFVTLTIKADENGKFTFGIPKAGWWGFAALGVGKSNQYDGKELSQDAVIWVQAKEMK
	Virulence associated
fig|213849.5.peg.672	PldA; Phospholipase A1 precursor (EC 3.1.1.32, EC 3.1.1.4); Outer membrane phospholipase A	FIG00001339	atgaaaaaaatagtctatttatcactaatagcaactttgtctttggcaaataattttagtgatgaagtgtatcaaaaatcacttgaaaaagctatggaatttgaacaaaaaggtgattataaaaatgcaatgcttgagtataaaaagcttgctgagttttcaaaaagaaaaaatgaaattttacaaaaagaagtggttaaagaaaatattaatactttaaataaatcacaagatgaggtaaagtttacttatgtagatttgaattctcaaaacctagataattcaaaaactactttggataatgaagaaattaagcccaaaatctcacaaaaatcaaaatccttatatccaaaggcaaatgaagaaaatcctcaatggctttatatgtatgagccaact…	MKKIVYLSLIATLSLANNFSDEVYQKSLEKAMEFEQKGDYKNAMLEYKKLAEFSKRKNEILQKEVVKENINTLNKSQDEVKFTYVDLNSQNLDNSKTTLDNEEIKPKISQKSKSLYPKANEENPQWLYMYEPTYIGYAYDFSKKPDRKKGEAKFQISFQKPIFDDILGLDETWSVAYTQKSFWQISQDSSPFRTTDYEPEIFVTIPTDFLGLDYFRVGFNHQSNGEAGEISRSWNRVFAQTSFNLGNLRITPRVWHSFNFDKTNDDIRQYLGYGDIKFNYDIGNHHLTALWRNNLRFDKENRGAIELNYYFPLPFFKELHGFVQYFNGYGESLIDHNKHVDKVMLGIAFYEN
fig|213849.5.peg.1775	probable hemagglutinin		atgataaaatcgaacaaaataactattaaaataaataaaaaagaattgtctgatgattatttgcccgaactatcaaaggcaaaatcaaaaacacctgttagcggtggtggtgctttaagacctaggtggaaagataacaaaggtgacatgtatgaatgggattctcaacatggggaaatggaaatttatgacaaacaaggaaatcataaaggctcttataatccaaaaactaaagaaaaaaaccagcagttaagggcagaaaggtaa	MIKSNKITIKINKKELSDDYLPELSKAKSKTPVSGGGALRPRWKDNKGDMYEWDSQHGEMEIYDKQGNHKGSYNPKTKEKNQQLRAER
fig|213849.5.peg.1745	Hemolysin-type calcium-binding region:Haemolysin-type calcium binding related		atgccaaatagcgttatagatcaaatccaattcaatgatggaagctatcttaatctaaaagaaattaacgccttagctcttttatcaagcgatgatagcaataattacttaagcgtagttacaaatgatggctatgaagtaaatgctaaaggtggggatgattttatatctactcttggaagagatgataaaatcttatctggtagcggtagtgataagatatatagtggcgcaggaaatgactatatagatgcaggcgatggaaacgacataatagatgctggaagtggaaatgatatcttaataggtggaaaaggagatgatactttaataggtggtagtggtagtgatacttacatatttgataaagaatttggagatgatttaattatagatgga…	MPNSVIDQIQFNDGSYLNLKEINALALLSSDDSNNYLSVVTNDGYEVNAKGGDDFISTLGRDDKILSGSGSDKIYSGAGNDYIDAGDGNDIIDAGSGNDILIGGKGDDTLIGGSGSDTYIFDKEFGDDLIIDGDKDVIKFSSFTKKDISFKANKDDLVINTSDNSSIRVKNFYKNTTIGKIEFSDGSFIKASEILNLSLLKESQGDDIIHMLGDDDYTINSLGGDDDIITNSGNDYIDGGSGNDSIKSGAGDDTIIGGSGNDVLSGEAGNDTYIFHSNFGNDTIINKDSSNTTTDTIWFKEHSLKDLEFIYKESSGNLTIKDSSNNSIVIKDFKNDPIDKFIFKDNTTIFKEDIANIATIIGNDDKVFVNGYTNAGFGNDTYKISLSSNGGVIKDLFTL…
fig|213849.5.peg.1785	Haemolysin type calcium binding protein	FIG00638284	atgacagaatttaataaagaacaagagacacaaaaatttaaaacagctataactgatttttttggcataacagagggtggtgagataaaagctggtggtataaccgcaacagcaaaacatgttatgaacgccatttttgaatttgtacaagcaagtgcaaaagatatggatattacaggatttgagataagttcagctggtattggtataacttttgatttggcaaaaggatacattgaaaccacccttgatggaagggatagaagtggtgctagtcctgaattatacgcaagaccagatattcatttttttaagcttttagcaaaaggtttagttactggaactgctgatttttttatagataaaaaagtaaagttagcaggtgaaaaactaccaaaa…	MTEFNKEQETQKFKTAITDFFGITEGGEIKAGGITATAKHVMNAIFEFVQASAKDMDITGFEISSAGIGITFDLAKGYIETTLDGRDRSGASPELYARPDIHFFKLLAKGLVTGTADFFIDKKVKLAGEKLPKIVRTQFSFLKNLSISQITSKTFDTFFGSQYVTIDFTKDRKSSEVLERKYIIQDNLKQSLKHYWSDIKSDINSLERVIIKTDDSGGNIIYYEDMEKDGNLDNTYEFPTNNKTHLLEFLKRFDVGYERDEKNPVHIKLSSKKQLITNYYANYGAGASQIMGDLTNEKLKHSAQHCLKELVGYTLLGNELNLIEYEDLDIYSNKHLDARVNFFSNLITKETKYGEDKTHTYYLDTKTNKHTGRLNSGGDLLRVYNSMNIFVDGSYSLSQ…
fig|213849.5.peg.381	Autotransporter adhesin	FIG01346470	gtggcttatgacaaaaatgttaataaatttacattcagtgctgatatcaattcaattgctggtaataatgttttttcaaataaatatgcaatgcttgacggaagcaatttgaaagccgctcaaggcttcaaaaaagatgtttggcgagaagctttaggtctaacagatgctaacatagcaaatatatttgaggaaggaaaagatatctctataacaaaaaatagcaataataataaatacactatcgcttataaaggtacaggcacaggaggtattggtaaagatcaagttagggacatcatcagagaatatatcggtggtaataatatcggtagttctacaggttcaactgataatattgtaactcatgatgttaaaaagcaacaaacaacaaacaac…	MAYDKNVNKFTFSADINSIAGNNVFSNKYAMLDGSNLKAAQGFKKDVWREALGLTDANIANIFEEGKDISITKNSNNNKYTIAYKGTGTGGIGKDQVRDIIREYIGGNNIGSSTGSTDNIVTHDVKKQQTTNNKNIIAAINKINQEGIGFVHVNGGKIEPEANGKSRNDSSAEGENAIAIGPRSKAIGNNSIAIGVGNVVKGENSGAIGDPSFIESDGSYSVGNDNTVYTGANGSFILGNHVTIEKDAKQALGLGEKTKVSVAGGVALGSYSQANRKALSDAEKQEVYLAKNTDVANTVKNTKGAISVGKSGEDGFTRQITNVAAGTKDTDAVNVAQLKAVQKVVNQGSKWIAADDRKFDKNGKIVVNDAKAEAEGINSVAIGAGSNTKVVSNGKVVDR…
fig|213849.5.peg.383	exoprotein with autotransporter precursor		gtgccaaatccacaaccaaacccaagtccagcaccaaaaggatctaaaatatttcaaaaaagacttaatgatttaggttacactgctcttttagatatgggaaaaacacttgatgctgcaacagataaggataaaaatggaaattttagatcaagaagtgtgcttgatgctttggcaaatactcttggaggaggtgctgtaaaaaaagaagagcttatttatctacaaccacttctttcagggcaaggaacaaagatagtttctgatatatctaatagtaataaaaattcaattttaaataaagaaaataaaaaagataaaaatttctggggcataatatcaacaaactttgataaaaaagattttagaaatgacggagttttaggctataagggcgat…	MPNPQPNPSPAPKGSKIFQKRLNDLGYTALLDMGKTLDAATDKDKNGNFRSRSVLDALANTLGGGAVKKEELIYLQPLLSGQGTKIVSDISNSNKNSILNKENKKDKNFWGIISTNFDKKDFRNDGVLGYKGDHYSAITGIDGFVDDNINLGIAFAFTKSNVKGDLDHKLDINSYETFLYSDIYPTDKIKFDLIAGAGISKNKGQRNIRLANNLLKSKYDSKFYTFGLGASYTAFENNGMKFMPYFKADYFNIANDAYKETGDNKIALSVDKSKFDSLMLEAGLKSDFMLASNLNLNAKVGVAKGMLDKKTSVDAEFLGFMGQKDSKFNIKSKTDSEVLGVIGIGLSYDVTELFNIDFGYNAKFSKEYKNHNLLLGFEYKF
fig|213849.5.peg.1244	vacuolating cytotoxin paralog VacA		gtgtctaaaccaaaagcaaagcttcctaaagaattagatgatgctaaagatatattaaactcactattgttatctaatgagggaaatataaatacagctatagttacaactataagcttagctttggaaaatgatgatgcagctataagagatgaaagcataagggttttaactaatttagttagagaagttaaaaagaataagccaaatgtgtctaagcctacaaaaacatttaatatcgaaacaaaaagagcagtaaatagagatatgatgcttaatccaactaaaaatagtcctatggtaacagctaatgctatgaaatatttagatggaacaaagcttgcctcgaattctgatgatttaagatatttaatcgatttaatagatagagaaatttat…	MSKPKAKLPKELDDAKDILNSLLLSNEGNINTAIVTTISLALENDDAAIRDESIRVLTNLVREVKKNKPNVSKPTKTFNIETKRAVNRDMMLNPTKNSPMVTANAMKYLDGTKLASNSDDLRYLIDLIDREIYKNSFNISAIGAKNNESGHSHSLAGGVVSFNKMFDSTLVGGYFSYAKADSNNDVSLKSDLYEVGAYARQYLDNNEFDLSIGYGLGNNKADYNLKLLATNLNYKAKFDSSYLTVGTAYGYKFNVNDNFSIKPFIGLDYFDYTQDSFTASTNHKDVGNLTQTFDKSKFKNLQANLGLEMLYNNKNITLYARPYIARDIYQRNNGMRSYFGSSNYYFMLNEEARKRTSFVFDFGIQTEISRNLFINIGGGIYLNKDDKIYNGQIGFTYRF
fig|213849.5.peg.1053	CadF; Outer membrane fibronectin-binding protein	FIG00021012	atgaaaaaaatattacttgcagttagtttatgtgcatcaactgcgcttttagcaaatgatgctgattatcactgggagcttactccaacagttggcggagttttacctgagggaaatacaggtcttaaaaattcattcacatttggcgcaagaatagctaaaaatctaggaaatgatgtttggttagatcaaattgagcttggatatgatagagtaagcgattttagagttaaaggtgatgattcttataagcccgatttaaatagttattttttaaacatcgttaaagatatttatagttttaatgacaattttaaactatatggcttattaggtggtggatatatggattttagcggtggaagcgatgctgatacaggctttggtcaatatggttta…	MKKILLAVSLCASTALLANDADYHWELTPTVGGVLPEGNTGLKNSFTFGARIAKNLGNDVWLDQIELGYDRVSDFRVKGDDSYKPDLNSYFLNIVKDIYSFNDNFKLYGLLGGGYMDFSGGSDADTGFGQYGLGLKYYVTDNFATKLEVRDAITFDHGNHFMFYNLGFGVDFGKRAENVAPVVVAPIGDEDGDGVPDNIDKCPGTPAGVVVDEFGCEKVIRLNLGVHFAFDSAKVNDAAKKEIDKVTDYLNTTDNYKVLLEGHTDSTGNANYNQKLSERRANSVKNVLVNQGLEADRITTVGYGETQPLATNATKEGRAQNRRVDAKFRK
fig|213849.5.peg.718	Putative fibronectin domain-containing lipoprotein	FIG00051361	atgattttcatagctggttgtgcctcacataaagttcctatggtaaaagatagttctttacctgtaataaatgatattagaacagttagttcttcaaaatcaattggacttgagtggagcaatccaaaagatttagatgtgatgggatactacatttatagggccaatttaaacgagtctttaaaattagtgggtactataaaagatcgttttgcaactcattatttagatgatggcttaagccctgctacaacttatagatatgctattaaaacatttggtcaaaatggcatttcagcagatggcatagtagtaagtgctagcacttccaaaggaattgaaacagtttcatttgctcaagcgatatacggacttcctgaaagagttaaacttgtttgg…	MIFIAGCASHKVPMVKDSSLPVINDIRTVSSSKSIGLEWSNPKDLDVMGYYIYRANLNESLKLVGTIKDRFATHYLDDGLSPATTYRYAIKTFGQNGISADGIVVSASTSKGIETVSFAQAIYGLPERVKLVWRPHANLKVGSYIIERRKDEKSSWSKKAEVKGRLSAEYIDNSVKSGEMYQYRIRVKTLDGDISEPSKVLTAQTKELPLGVINLQATIDQPKKIILTWDSPLNDAFSHYQIYTSRGSILPLVPLAKTDKNSYEDLINANGAKRYYKVTLVDKDGLESLAQDEAIMGQTLVAAKAPVLGEPIIEKNSISLNWHTGANYDKFVLIRDGGGSTKTVDNIKTMSYVDREVVKGTKYSYRVYSVDEYSINSNVSNKMSVEF
fig|213849.5.peg.1092	PAL; Peptidoglycan associated lipoprotein Omp 18	FIG00120617	atgagaaaaattttatcaatggtggtttttttaggaaccaccattttagcacaggaagtttctgtttttggagcgggaaatatagcttctgaaaatccttatggattaacagaaaatgaacaagttttattatcaaataaaaaaagagttgatgaagttgagagcaagctaaactcttacagcgaagatatgataggtgtaaagagtgtagtcgaaggagcaaattctcaaatagctaaacttgaaagtagagtttctgatttagaaattagaactactggcaaagttagcaaactagcaaacaaacaaacttctgtcgttacagaacaagacattttaggcttaagaaacgatatagccgatttaaaaagacaagttgaaataattaatcaaaaatta…	MRKILSMVVFLGTTILAQEVSVFGAGNIASENPYGLTENEQVLLSNKKRVDEVESKLNSYSEDMIGVKSVVEGANSQIAKLESRVSDLEIRTTGKVSKLANKQTSVVTEQDILGLRNDIADLKRQVEIINQKLEINVKKNSEVVVATKNQPKKEFTKKQEALPQLNKLETKEIQTKNTNKVVAFDDMKPSEIEKIAHRLFNENKYIESKIHYEYLASKKYNLAKTNFMLGEIAFNQKSYANAIKNYQESIKNDDKADYMPKLLLNAGISLEKIGDKNNADKFFKVLKLQFPNSPQAKSLK
fig|213849.5.peg.918	S-layer RTX protein	FIG01377187	atgataaaaaaatcttttctaacaagttctattttagttgctctacttagcacatcagctttggcttgcactacaatattagtaggcgaaaaagcctcaaaagatggttcaactttagttgctagaagtgcagatagcaaagctataaaagctcaagtatttctaatacatccagagacaaaaaatcaaacaggatttcatagctcaaaagcacatgatggagcaaatgattttaaatatccactaccagaaaatggaatgagatatactacaatagctaactctcacactaaattacatggtgctgttggatataatgatgctggtgttggattgagtggaacagagactatttatgcaaaagatgagttattaaaaatagacccatataatgaagaa…	MIKKSFLTSSILVALLSTSALACTTILVGEKASKDGSTLVARSADSKAIKAQVFLIHPETKNQTGFHSSKAHDGANDFKYPLPENGMRYTTIANSHTKLHGAVGYNDAGVGLSGTETIYAKDELLKIDPYNEETGITEDDIPDVILPRMKSAKEGVLLLGEIVETIGAGEGFGVVFIDENETWYFETGTGHHWIANKLPKDKYFATANQGRLQAYEENNPNYLASKGLIDFAIKHGTYDPKKDGKFNFTKAYTRDDERDTTYNYPRVWWVQKMFNPSMKQKVEDGSNYKVFLEPEKKLSVEDLKAAMRSHYDGTKYDPYVNQNTQDDIYRTVSVFRTYESHIMQVRPWLPTEIGRVTYVALGMADLSVYLPYYYGLDGFIDGYDKGSYESDDESIYWVY…
fig|213849.5.peg.578	CjaC homolog		atgaaaaaatttttaaaaattttattagtcgtgttagcatgtttgaatttggcaaatgctaagagtttaaaagttggaacaaatgcaagttttcctccatttgaatttattgataaaaactcacaaattgttggttttgatatggacttactagatgcaattagtaaaaaaataggttttgaatatgagataataaacatgggttttgatgggctaataccagctttaaaaagcggcaaaatagatatgatagcagctggaatgagcgcaactgagcaaagaagaaaagcagctgattttacaaagccttactattcaacagaaaatgtttttttaaaaaaggctgataatgattctataaagtcaaaagaagatattaaaggcaagattgtctcaact…	MKKFLKILLVVLACLNLANAKSLKVGTNASFPPFEFIDKNSQIVGFDMDLLDAISKKIGFEYEIINMGFDGLIPALKSGKIDMIAAGMSATEQRRKAADFTKPYYSTENVFLKKADNDSIKSKEDIKGKIVSTQLGTVQEIAMRELKDIKVSTMKDPFNVIMALKNGKVDVAVFDSSVAYGYLKENPDLVAFHTEPDGSDGFSFAFNKGKQDELINKFNNAIEELKADGTYDKILVKYDLK
fig|213849.5.peg.1484	CjaA (surface antigen)	FIG00638284	atgtttaagaaaataactgctattttgttgttgtttttttgtgtttttggttttgctaatgacttagctacaattcaaagaactaaaaaagttaggataggtgtgagattatcacagccgccattttctgttttaaacagcaataatgaatttgagggttttgaggccgagttagctaaaaaacttggagaaaaacttgttggagaaaatggatatatagaattagtcggagtaaatgcaaatgatagaataccttttctagatagtaataaagttgatttgctggttgcaaactatacccaaaacgatgaaagagctaaaaaagtttctttttcaatgccttatttatcaagtaatcttgctgttataagccacaagtcaaaaaatataaaaactgtt…	MFKKITAILLLFFCVFGFANDLATIQRTKKVRIGVRLSQPPFSVLNSNNEFEGFEAELAKKLGEKLVGENGYIELVGVNANDRIPFLDSNKVDLLVANYTQNDERAKKVSFSMPYLSSNLAVISHKSKNIKTVKDLYNVKLLVIKGTTSIEWLEEKGISNFDLVYCSNSKDCFEKLTNGEGDAYLHTNILVAYIPLLDPDFEMSIKIVGNIDFIAAAAKKDNKDLIKFVNKSILELSKEGFFKQAYESTLLPFYKGTLDKKFLLLDDIYNTFI
fig|213849.5.peg.1248	Filamentous haemagglutinin family; VacA-like	FIG00638284	atgtcatacaaattatttttaagttcatttgcagcttttatggctttaaactgttttgcaaataatgaattatcggaagtggcaagctacaaggaaatattagataaatcctataacctaattaaccttgatagagttcgacaaaataatcctggaattaatgggaataatgtaaatgtaggaattatggatacttcaataaacattaatcatccaagtttaagaggtaaaaatttgggagttagtggagttaactttgaagcatcatggaataattcaggcggtaaaaatactcatggaacccatgtcgcaggtataattctaggaaaaaaaattaatgattatgaaccttatggtatagcacataattctaatttctataattttggaattatagga…	MSYKLFLSSFAAFMALNCFANNELSEVASYKEILDKSYNLINLDRVRQNNPGINGNNVNVGIMDTSININHPSLRGKNLGVSGVNFEASWNNSGGKNTHGTHVAGIILGKKINDYEPYGIAHNSNFYNFGIIGERNNGFHDVNQAFKNKNIKVINHSWGKSIYPLINTQLDNGYRNLLNNMRSQYPNYWGHKNKIDYELVRWLAGKNTQDLIALSKDDKILNVFAAGNSGIISSSVDSIVPSYDEDIRAWLNVGNLNALNAEKNADGSITLKNDFQISWNDAKSKDYYGRPVRWTGVDGSLISSQLFVGSTNYSLLAPGYQILAANANYQGRGEQKYIPMTGTSMAAPMVTGAAALVAQKYPFLDGAGIADVLLTTANKNLHLPDVVVKPIDNGNSGYY…
fig|213849.5.peg.59	CjaA surface adhesion	FIG00046179	atgaaattttttaaactatttttaggtatattttttgccttaaatttagtaaatgctgcttcgcttgatgagataaaagagcgtggaagtattaaaataggtgtttttggcgataaacctccatttggttatattgatgaaaatggtaaaaatcaaggttttgatgtagctttagcaaaacagatgtcaaaagcactttttggcgatgaaaataaagtagaatatacagttgttgaagctgcaagtagggttgattttttaagggctaataaagttgatgtaattttagcaaattttactcaaacaaaagatagagcaagagttgttgactttgcaaagccatatatgaaagtaagcatcggtgttgctagtaaaaatggtgatataaaaagtgttgat…	MKFFKLFLGIFFALNLVNAASLDEIKERGSIKIGVFGDKPPFGYIDENGKNQGFDVALAKQMSKALFGDENKVEYTVVEAASRVDFLRANKVDVILANFTQTKDRARVVDFAKPYMKVSIGVASKNGDIKSVDDLKGKTLLLNKGTTADIYFTKNYKNLKTMKFDQNTETFAALLDGRGEALAHDNTLLFAWVKNNPEFKVGIESIGEHDVIAPAVKKGNKELLEWINELITKLNSEKFFHKAYDETIKPIYGDSINPASVLVED
fig|213849.5.peg.467	PEB4; Major antigenic peptide	FIG00049336	atgaaaaaagttttatttacagctttaagcctagcagtagctatgagtttaaatgctaaagtttttgcaacagttgatggaaaggacatcactgatgttgatcttgcgcctatgcttgcaggaatgccaggagttaattttgaaactcttccagctgagattcaaaatcaagtaattgatagagcaattgatttaagagttttaatcaatgaagctaaaaaaagcggtattgaaaaagatgagctttataaaaaacagcttgaaattgtaaaagatgatattgctttaagagcttggcaagcaaaagagcttaacaacacaaaagtaagcgacaaagaaatagaggatttttataataaaaataaagataaatttattgagccagcagctattgcagtt…	MKKVLFTALSLAVAMSLNAKVFATVDGKDITDVDLAPMLAGMPGVNFETLPAEIQNQVIDRAIDLRVLINEAKKSGIEKDELYKKQLEIVKDDIALRAWQAKELNNTKVSDKEIEDFYNKNKDKFIEPAAIAVSHILVEKEDDAKKIIADLSKLKGDELKKKFAEIAKEKSLDPSGKQNGGDLGYFVKEQMVPEFGEAANKLKKGELTKTPVKTQFGYHVILKNDAKDKKQLGLAEVKDYIKSIVKQEKFQADFEKKVKDLKSKAKIEYKNKK
fig|213849.5.peg.1619	Cell wall-associated hydrolases (invasion-associated proteins)	FIG01220847	atggttttgaggtggtttttaagcttagttttagttttattttttgctggttgtgccactaaaaatgaaacaataaaccaaaatcaaaaatatgaaattttaaagcttgaatttcctcaaaactctaaaatattaccaaaagttaaaaatcctaaactttttgatagagacttgtttttagagcgcttttttagagtgtgggattttagtcaagaaaatagacccaaaatttctaaaaaagaggctttttgggcattaaatgcatataaaaacacaaaaaataaaaaatattattcaccaagtagaagagtttatgatgataaattctttgataaaatttacgaaaatgcaaacactaataaatttggtgagttattttttcctgcaattactttaaaa…	MVLRWFLSLVLVLFFAGCATKNETINQNQKYEILKLEFPQNSKILPKVKNPKLFDRDLFLERFFRVWDFSQENRPKISKKEAFWALNAYKNTKNKKYYSPSRRVYDDKFFDKIYENANTNKFGELFFPAITLKNTFLRNAPTNEPIFISFKDAGEGYPFDYFANSTLGVNYPVLISHFSKNRDFVFVQTDSAWGWIDARDIKILSQDEINLIKNSKFITILEDKLPLFNLNNKFLLNARVGTLLMVHRYDDKYYYGEIFTKNGLENYKISKKSATVFPAVLNDENIKKVINSILGEPYGWGGFGYYRDCSLFTKDVMTSFGVWLGRNSKAQTVGHKSIDLSFLSSDEKLETIRQNATPYLALIYMPGHIMLYGGIINGEVSVIHNVWGLKTVDNGRALI…
fig|213849.5.peg.1746	RTX haemagglutinin, iron-regulated protein FrpC (N. meningitidis)		ttgactataaaaaaaagagcagttaatgctatatctttaatcaaatttaataatgaaattttaaatttaaaagatatcaatgaccttgcactaaaaagtatctctaatgatggagataagataagtgttgtaacaagtgatgattatgtagttaatggtggaaatggtaatgacactattactacaaatagtggaaatgatattataaatggcggcaggggcaatgacattttaaatggtggaagtggtaatgatacttatgtatttgaaagaggatttggcaatgataccattataaattacaatcctaacttagatagcacagatactattaaatttatagatggcattactttaaatgatttaactttttcacaagatggcaataacttatatata…	MTIKKRAVNAISLIKFNNEILNLKDINDLALKSISNDGDKISVVTSDDYVVNGGNGNDTITTNSGNDIINGGRGNDILNGGSGNDTYVFERGFGNDTIINYNPNLDSTDTIKFIDGITLNDLTFSQDGNNLYITMDDENSVTVKDFFNG
fig|213849.5.peg.1543	RTX haemagglutinin, iron-regulated protein FrpC (N. Meninfitidis)		atgataacaaatatagagtttgataaaagctatatgagtttaagtgatattatgaataaagtaattctttctactgatgatagctctaataatataaatgtaattgatgataatagctacataattgatggtaaaggtggagatgatattattactgcaagtagtggtaatgatacaataataggtggaagtggaaatgatactttaacaggaggacttggaagtgatacatataaatttgatgataactttggaaatgatacgataataaattataaccctactttaaaagatatagatacaatagaatttactagtaaaaatataactaaagagagtttaaatttctctaaagataaaaacgatcttcttatagttaaagatgaactcaactctata…	MITNIEFDKSYMSLSDIMNKVILSTDDSSNNINVIDDNSYIIDGKGGDDIITASSGNDTIIGGSGNDTLTGGLGSDTYKFDDNFGNDTIINYNPTLKDIDTIEFTSKNITKESLNFSKDKNDLLIVKDELNSIRVKDYFLLNYNKEPVNAINTIKFANKTTLSIEDIDKLLISNSSDKNDEISTISSKNFAINAKGGDDVITTNGGDDYIDGGNGNDTVSAIKFKNNLIIYPKDINYYNITKISF
fig|213849.5.peg.357	Major outer membrane protein (Cmb)	FIG01424044	atgaaactagttaaacttagtttaatcgccgcaatggcaacaggtattatggctactactgcttcagctgctccactagatgaagttattaaagatgtagatgcaagtggaatgctaagaatgagatatactcacgatagtcataaagatgctgataaaaacaaagatggaaatggtaattggaattttaaaagcactcttaatctaaaaacaaaaattgacgataacttctttgcagttgcaggcataagatacaatgatactgatagagcagagtcaagaagtgggaaaaaaataaatcagaaaggatttgatttaaatagagcatactttggatatgcggtaggcaatactgttgttcaagttggtcgtcaagatgttggagcattcttcacagat…	MKLVKLSLIAAMATGIMATTASAAPLDEVIKDVDASGMLRMRYTHDSHKDADKNKDGNGNWNFKSTLNLKTKIDDNFFAVAGIRYNDTDRAESRSGKKINQKGFDLNRAYFGYAVGNTVVQVGRQDVGAFFTDDMFGDGIKVLNSDIEGLTLAALWMDALENDSDIKTFDDEDVSKLIKDSTGKNTTDHNLYGVAALGSYDPVSFQVWYAILEDVTDLFAVEFAFSFDVSDDVNLNAKLQYGFSDFDSSFKRDVPAVDDADFYGAELGTKLFGADLSAGYVDFSTDKDKVSLVSFEDSGKFIKPGEELFDYTLFEGKNHYWFVTAGYTIPDTGLRIGADYLDGKNKVVDEKTDMKEVVGRIEYAHSDKLKFQTWYSHVKQGDDKNDKVRFEAKYSF
fig|213849.5.peg.1091	Outer membrane lipoprotein omp16 precursor/ CjaD	FIG00552544	atgaaaaaaacagttttaacttcaatcgctatagttgccatactaatggctggttgtagtaaaaaaagaccagaagttgcagttcaagaagctcctgtaatgtcagatgctcaaatgcttgcacagcttgcatctcaaattcaaaatcaagttcaaaatgtgtattttgattttgataaatacaatgttaaacctgagatgcgctcagttgttaatagcaacgctgcattattcaatcaagcaggtgcagatagaatcaatgtaaaagttgaaggaaactgcgatgagtggggaacagatgagtacaactatgcacttggtctaaaaagagctaaatctgtaaaagatgctttagttgcaaatggcgtaagagcagatagaatttctgttgtaagttat…	MKKTVLTSIAIVAILMAGCSKKRPEVAVQEAPVMSDAQMLAQLASQIQNQVQNVYFDFDKYNVKPEMRSVVNSNAALFNQAGADRINVKVEGNCDEWGTDEYNYALGLKRAKSVKDALVANGVRADRISVVSYGESNPVCKDKSKSCDAQNRRDEFRVFY
fig|213849.5.peg.782	Type IV pilus biogenesis protein PilQ	FIG00010286	gtgcaaaataatcaaactgtaacaagtgatgaagtagagtataaagatgtaggacttaggcttaatataagcagtgtattaattacaaatgatagtgttagttttagtcttgatctttatattgaaaatttactagatgatacagatacacctagaatttcaagcagacatttaaagacaaatgtttttttaactgatagtaattcttttcttattggtggtataaattcaaaagaagttataacaaatgtaaaatcaatcccttttattgaaaatatacctattttaggagatataacaacttataaaagcacaaaaataaatgattatagttttagtatttttatcacgatgttaccaactacaaatgaagtaatggtttttccttgctatttagaa…	MQNNQTVTSDEVEYKDVGLRLNISSVLITNDSVSFSLDLYIENLLDDTDTPRISSRHLKTNVFLTDSNSFLIGGINSKEVITNVKSIPFIENIPILGDITTYKSTKINDYSFSIFITMLPTTNEVMVFPCYLENTPLNSCPNGYFKSTHEPRKGSPLAGNGGRALGYI
fig|213849.5.peg.512	putative prepilin-type N- cleavage/methylation domain protein		atgaaaacagtcaaaaaattggtgttttataggtcttttggtggcataactcatgtcaaaaaaagatctttaaaaaaaggtttttcgttaatagagcttgttcttgctatagttatagttgccataactttagcttcacttccaaagattgtatcgcaaactcaaaaatcaaatgagttggctataaaacaggagcttacctatagtgctaaaacactaatgggtaggattgtttcaatgccttgggatagtacagcctttaaaactatgtgtgaaaatgggggcaggacatgtgagagtaacagctctattcagtcttatttaagaagtaataaaaatgttagaattcctatatataactcagtgccattaaatggtagaagtgggcctggaagtaga…	MKTVKKLVFYRSFGGITHVKKRSLKKGFSLIELVLAIVIVAITLASLPKIVSQTQKSNELAIKQELTYSAKTLMGRIVSMPWDSTAFKTMCENGGRTCESNSSIQSYLRSNKNVRIPIYNSVPLNGRSGPGSRLGSLIANNPAYVNQNRISDADRTKTYTPGNNSYGFNGRNDIDDFRGTLATRNEQVSNEDFISDMLFVTEVDYVSGTISGGATLSFSTSEKGSPIDGGVPTNIKRVKVTVEDTAGNPGTGEYRSTMYFYAPNIGMNKPMVMRY
fig|213849.5.peg.350	Type II secretion envelope pseudopilin protein (PulG,guides folded protein to PulD in outer membrane)		atgaaaaaaggttttacaatgattgagttgatcttcgtgatcgtaattttaggtattttagcagcagttgctatcccaagactagcagctacaagagatgacgcagagatttcaaaagttgcttctaatgttgcaacagcagttagtgatttaacagcagcatatacagcacatgcagatggatttggaactagaacaatagatcaaatgacaaatacaacatctagtggcaatgttcaagcaaaaggtcaaaactgtgttgcaataacaatagataatgctgctggaactataacagtaggaactccagaaggttgtggaagcaacgcagttgttactggcttaacaactgcacttaataaatcaaaacttattggaacccatcaagttggtggtaac…	MKKGFTMIELIFVIVILGILAAVAIPRLAATRDDAEISKVASNVATAVSDLTAAYTAHADGFGTRTIDQMTNTTSSGNVQAKGQNCVAITIDNAAGTITVGTPEGCGSNAVVTGLTTALNKSKLIGTHQVGGNSVQF
fig|213849.5.peg.825	MSHA biogenesis protein MshL	FIG00013373	atgtcaaaattaactaaaaaattagctttatcactgattttagctttgggtttatcaacagggttaaatgcttctacttgcgataagagagcttttaatatctccattacagatactgtaactttaaatgatatattaactcaactttccgatacatgtaattttagtatagttgctaaagatgctattgcagcagaagcattaaagaaagagttagctggtgttagtattaaaaatttatctctaagagaggtttttaatattttaataaacgaaaacaatttaggatatgagtttaataatcaagctcttatggtttcagctttacaaactaaaacttttaaaattgattatataacaagtattagagagggtagtgctatagtaagggcttctaca…	MSKLTKKLALSLILALGLSTGLNASTCDKRAFNISITDTVTLNDILTQLSDTCNFSIVAKDAIAAEALKKELAGVSIKNLSLREVFNILINENNLGYEFNNQALMVSALQTKTFKIDYITSIREGSAIVRASTDSSPKEFDAERNAEIIDDNVIRATEKFDFWANVSDEITYILNNGTEKYEAIPPIINQNAGLVTVTATKAQLKRVDEYIKELQRRLKRQVMLDVTIIEVQLNNSYTKGIDWSKFELGFNTYVDNKKTPSVFNFGNPANGQRTLNIIPDGDANSKYGTLTSQGWSGKASTSNGVWAIGANLNFNINGAINFLETKGKTKVISNPKVMTLNNQQAIITVGDIFNYILIESKNSSDSSTTVSENRKMYSTFIGILLNITPEISDQNKIML…
	Restriction enzymes
fig|213849.5.peg.944	restriction enzyme BcgI alpha chain-like protein( EC:2.1.1.72 )	FIG01503062	atggtaaaaagaaaaaatcaatccgttgagccaaatatcgaaaatcttggaaatggctggcttaaaagttataagcttgattataaactcaagcaagaaagtctaaataatgaaatcgataaagccttaaacgagtattactctaaaaatggtggcgatggtggaaatatacccgatgcaaagcttcttttacaagataaggagatgaaattttatcccattttgatagagtataaaggctacaaagataagttaataaagcttgataattacggcaatgtcgaaaataaaactgccaaaaataagccaaattttaaaaacatcaactcttatgctttaaatggagctgtgcattatgcaaatgctattttgcactatacaagttatagtgagattatt…	MVKRKNQSVEPNIENLGNGWLKSYKLDYKLKQESLNNEIDKALNEYYSKNGGDGGNIPDAKLLLQDKEMKFYPILIEYKGYKDKLIKLDNYGNVENKTAKNKPNFKNINSYALNGAVHYANAILHYTSYSEIIAIGMTGYKDEFDELKHEIAVYYVSKENFGIGQKVGEFSDFSFLKKENFDNFIEKIKELTLSQSELEKLKSQREAEINTSLIKLNNDIYQNEKGLGENDRVYLVAASIMSTLGVAGKVSPLEKEDLESSTEQGNTDGDIILRKINAFLSTKNLPKDKKDLIIRTLANTLTTENINKPHNGESQLKRVFTKIVDDLGIYYKIGLTTDFTGKLFNEMYSWLGFTQDKLNDVVLTPSYIAKLLVKLARVDRNSYVWDFATGSAGLLVAAM…
fig|213849.5.peg.1588	HNH endonuclease domain protein		atgtataagctttgtaagtgtggtgaaaaaatccccctacataaatatcagtgcaataagtgtaaaaagctaagtgctaaattttacaataaaacttatgataatttttcaagagataagctaagtgctaaattttatagctcagttgcttggaaaaaggcaagagcaagagtaattatagaagagccgttttgtagagtgtgtggcaaaaaagccgatgtgatagatcatataattcctataaaatcaggtggaagtaaattagctagaaaaaacctacaatcactttgccataaatgccataatcaaaagactttaaacgacgaaattttatataaatag	MYKLCKCGEKIPLHKYQCNKCKKLSAKFYNKTYDNFSRDKLSAKFYSSVAWKKARARVIIEEPFCRVCGKKADVIDHIIPIKSGGSKLARKNLQSLCHKCHNQKTLNDEILYK
	Nickle transport (Urease activity)
fig|213849.5.peg.1384	Ni2+-Co2+ transporter (linked with urease activity)	FIG01288841	atgaggatatttgtaatacttttaatttttgttaagacgcaaattctagcttgtgcgttgtgtgccttaatgacaccaactgcacatgtttttttaaattttaataccgaagaagacactcttaaaaatatcgaaatttcatggatattttctcaaaattttacagatcttacacttcaaggatatgactttaatgcaaattcaaaacttgaaaaaaatgaacttgatgaagtaaattttgcaatgcttaactatgtaggtgataaaaactttttgatgaattttcagtggtatgatatgccaaatggtgagtcaaatttaatagaaggtaattttagtgatgcaaaaactgtaatggaagatggaagaattgtttttaaatttaagcaaaatataggt…	MRIFVILLIFVKTQILACALCALMTPTAHVFLNFNTEEDTLKNIEISWIFSQNFTDLTLQGYDFNANSKLEKNELDEVNFAMLNYVGDKNFLMNFQWYDMPNGESNLIEGNFSDAKTVMEDGRIVFKFKQNIGVKIQKNRVFKTTAYDENGYFNFTFLNSDAVRVNDDLHIEFNSNLGANFALFESGKVPVKIQKNLKDLVNNSGIDNNTKKLNFIDKTAINSLEKLKAIFTKSTNDLSLKLIISVIFISFLYGFFHAAGPGHAKVLTTSYFLANGGNYLKSFKFALKIGFFHVIGAFLIVLITVFVIDIVAGSISSNTIKLTTQISSLMIILIAIYMFIQKIKFLANNNHPKECGCISCKSANTKKSEIFNSNLNTLNLNNSNISTLKFHPIDFKKNK…
	Miscellanous
fig|213849.5.peg.426	Putative periplasmic protein		atgaaaaaaattttactaatattattgttaattttctcaagttgttttgcaaaaattcaaaaaccttctcctatcccaccagcaagtctttattatctagactttgaacctggaatttgcgatagccaatgtttaaaaaaattaattgatgaaaaaaaagattttagctttttatcaagatactctaaggagtattcaaattcttatcttgaaagctactatatgagtttatctagtggcattgcaaagcttgttgtaacaaaagatatggatttatcacagcaacaaattgctgttttacttcctcaaaatataataggtggatatgctcacatagtttcaaatgcggtgttttcttatataatttctaaagatttaaatgtaaaggttaaattttat…	MKKILLILLLIFSSCFAKIQKPSPIPPASLYYLDFEPGICDSQCLKKLIDEKKDFSFLSRYSKEYSNSYLESYYMSLSSGIAKLVVTKDMDLSQQQIAVLLPQNIIGGYAHIVSNAVFSYIISKDLNVKVKFYLTGNENEASLITAIDKIKNDGISLVIAPFTAKGAEIIAKNSDINMLFFIPTLHYKMVKASKGNIFFGGIDYEDQVLKLLEYSDYKNIVVFEDNSFLAKFLDEYISLSGANIEKKVLVDGAQTSLLGRVDESLKDVDVFLNLPLNATAKIIYELKINNLAPNSFFTTQINYAPKLLSLIDFKDRQNLFIANSITHVPQNIASISSILGVDIYYNWIAYSTAIGLDYLYNAFANTDDERIFKERIVGSSINYDTKIYKTTNHKFESIR…
fig|213849.5.peg.484	Putative exported protein	FIG01200701	atgaaaaaaattattttattatcgtttgcttttttaggatttgcgtttgcaagaagtatagttatcgatgttgcagagcataaacctatctacgagatgaaaactgatacccagtatgtagaaaactgcaataattctataaatgactataatcttttaggaacagcaattggagcagttggtggtggagttgttggaaatcaatttggcggtggaagtggtaaaaaactagcaaccgttgcaggagctatagctggaggctatgcaggaaatagagttgaaggaaatataaaaggaaaccaaaaaagtggttgcgagtataaagagcaaaaagttgataaaaaggttttagtaggatataagaatataggatattacaaaggaaagcaatactcaaaa…	MKKIILLSFAFLGFAFARSIVIDVAEHKPIYEMKTDTQYVENCNNSINDYNLLGTAIGAVGGGVVGNQFGGGSGKKLATVAGAIAGGYAGNRVEGNIKGNQKSGCEYKEQKVDKKVLVGYKNIGYYKGKQYSKITEEKQSKIRIELK
fig|213849.5.peg.1405	Putative integral membrane protein	FIG00732228	atggctaaacaaaaggctgttattgcacctgtttttttaagaatgaaagcttttattatagatatatttctaatttctatgccgcttttatactttactacctatgccgttttaggctcaaaggaaaattttcaaaaaaatcaaatagctattttgttagtttggcttgtttacggcattataacttcacttttctttagtttaaaagctcaaactcctggctataaatcacaagaaatttatttaatagatataaaaactggtaagaaaataggtttttttagagcttttttaagatatcttatttttatttttggaagtacttttttatttgggatattaatgtgcttttttagaaaagatagattaaatctgcacgatattttaacaaattctact…	MAKQKAVIAPVFLRMKAFIIDIFLISMPLLYFTTYAVLGSKENFQKNQIAILLVWLVYGIITSLFFSLKAQTPGYKSQEIYLIDIKTGKKIGFFRAFLRYLIFIFGSTFLFGILMCFFRKDRLNLHDILTNSTPAKKK
fig|213849.5.peg.1047	membrane protein		gtgaaaaaattaataataggtgcaattttttgcaccttttttttgaataatttatttgcaaataataatgtaattattgaaaatgatggaattttagaaagtatcactacttctcaaatgcaacttattggcgatgagctttttgaaaaaacaggagtttttttaggcgttgcggcttttaaagacttaaacggctcaaatatacataaaatttcagatgaaatttcaaaaagtttaaaatctccttatgcttttataattatttctacaaatgataaaaaaatcgacattgtaactgatgtgaattttgacaaagacgcggttttaagcccgtatcccaacaaaggaacaattatcccgcttttagtatctacaaaaaaaggaaaagattcttttaat…	MKKLIIGAIFCTFFLNNLFANNNVIIENDGILESITTSQMQLIGDELFEKTGVFLGVAAFKDLNGSNIHKISDEISKSLKSPYAFIIISTNDKKIDIVTDVNFDKDAVLSPYPNKGTIIPLLVSTKKGKDSFNPALLNGYADCAEKIAKVYSVKLENSFGNTNRIILDLIRLFVYGSIVLVIASRFYYKRIKKHEEK
fig|213849.5.peg.160	putative periplasmic protein		ttgcaaaagctggaccaaatttataagcttttaattgctttctcgctgctttttttactaagtgcatgtgatgataaaaaagatcttaaaactccactggaaccaactggtggagttgtttcaaataatgcattaagctacttaaattctttaaggcttaactcaaatctaagcacactttcaaaaaatgatattttaacaacctcagcacaaaatcatgcaaaatatacttttacaaacaaggtcgattcgcataatgaagtttcaaatttgccaaatttcacaggcgcaaccccaaaagatagagcttttagtgtaggatattttacgcaaattagtgaaaatttgtcagttggcgcagaagatgaagttgcctcaattgatggattaatgagtgct…	MQKLDQIYKLLIAFSLLFLLSACDDKKDLKTPLEPTGGVVSNNALSYLNSLRLNSNLSTLSKNDILTTSAQNHAKYTFTNKVDSHNEVSNLPNFTGATPKDRAFSVGYFTQISENLSVGAEDEVASIDGLMSAIYHRFGFLDTKINEIGYAKFGDEKSQNFVYNMGNSKLNDFCKKAKSDDGYGKFYTKVCKNENVAISGDKYNSLNRINRNEYVYFPNSSQTKAFFSRETPDPMPECKITANPVSIEFNEFRKPVKMKSFKVFENENELKNSKILTKQNDPNSIFNEFQFAFFSKDVFKFNQDYKVLFSYIQDNKEKNLEWSFKTSSPKFPYFIVKDGDKIGVEANKWYSIFFEPNDCNDVFTSYKTTYRFMKKPLIESVDTNLININLSGSKNAKLT…
fig|213849.5.peg.1194	Conserved protein	FIG00514618	atgaaagctttaatacaaaatttaaaagctaatggctttgaagttttgcaggcaaaagatggcaaagaggcactaagcattgcaaaaacctttataaaagatagtcttaaaattggccttggtggctctgaaagtgtaaaagagattgggcttttggattatttagtgggcttaaaaaacataacattatttaaccaatatgaagctggaatttcaatggaagaaaatttaaatcgccgtagaaatgggcttttaagtgatctttatatcacaagctcaaatgctatcacattaaatggctggcttgtcaatgtcgatggcacaggaaacagggtcgcagcacaaatttttggtccaaaaaaagttcttttgatagttggaaaaaataaaattgtttta…	MKALIQNLKANGFEVLQAKDGKEALSIAKTFIKDSLKIGLGGSESVKEIGLLDYLVGLKNITLFNQYEAGISMEENLNRRRNGLLSDLYITSSNAITLNGWLVNVDGTGNRVAAQIFGPKKVLLIVGKNKIVLNLEKAIERIEKIAAVKNADRINKTAIKYGKTRAYTPEELCNKYSIMKRDESGRTTIILVDEELGY
fig|213849.5.peg.1192	Opacity protein and related surface antigens	FIG01316507	atgaaaaaaatagttttgaaaagcttagttgcaagttctttgctttgttcatcattgttagctgatagttttgttggtgtttttggcggatatagtttaaaatcggaatttgaaataaaagacaatagcgactttgatagggaggaaggtgatatagataaattaaaattagatgataaaagagtaaatttgggtgtaaaagctggatatgactttgatagttttagagcctatggagcttatagatataattttaaggcaaaagatagttattttatagataattttttaggaaacatggagtggaagagccatgatttcttgataggtgctgactatactccaaacataacagatagctttaagtttagtttaggtatttatggcggtatttcaagg…	MKKIVLKSLVASSLLCSSLLADSFVGVFGGYSLKSEFEIKDNSDFDREEGDIDKLKLDDKRVNLGVKAGYDFDSFRAYGAYRYNFKAKDSYFIDNFLGNMEWKSHDFLIGADYTPNITDSFKFSLGIYGGISRLNMRLEGIDYDDNSKDSFSKDKTGFIYGAKIGGIYELDENNEVEFGYQIDESDYGKIEDVKIKVRDHGLYLGYNYKF
fig|213849.5.peg.56	Probable lipoprotein	FIG01219975	atgaaaaatttaatttttacagctcttattggagttgtttttttgtgcggatgcgcaagtgagagccaaagagcaataaacgttccaaaagttgccattgcaaatacaaattatagcggccaaaaagtttctgtttctataggcagattttcaaatcagagctcttataataatggagtttttagcgacggtgaagatagacttggcaaccaagctcaaactatcctaataactagtttgcaacaaactggtagatttgcggttttggatagaacaaatttaagagcgatgaaagaagaaagcgcaattagcaaaaaagctcaaaacttaaaaggcgcaagatatgtaataacaggcgatgttgttgagtttggtagaaaaactcatggtgatcatcag…	MKNLIFTALIGVVFLCGCASESQRAINVPKVAIANTNYSGQKVSVSIGRFSNQSSYNNGVFSDGEDRLGNQAQTILITSLQQTGRFAVLDRTNLRAMKEESAISKKAQNLKGARYVITGDVVEFGRKTHGDHQLFGILGRGKTQVAYSKVNLNVVDVSTSEVVFSAQGAGEFELSNREVIGFGGTAGYDSTLNGKVLSLSINEAVNNLASAIDSGEWKIK
fig|213849.5.peg.58	lipoprotein, putative	FIG00947911	atgaaaaatagcatttttataactttgatattatcttttatttttataggttgtgctaaaaagcctgaaatttatgactactcggcatttttggaatcaaaaccaaaatcaattttagttgtaatgccaacaaatgaatcagttgatataaaagcttctcctgcaatgcttgcaaatgcaactatgcctttggctgaggctggatattatgtatttcctgtagctttagtaaatgatacttttaaatttaacggaatatatgaggcaaatgatatcaaaaacattcctttaaacaagcttcaagagatctttggtgctgatagtgtgctttatataaatatcacaaaatacggcacaagctatgccattttaaacagtcaaaccacagttgaagcagat…	MKNSIFITLILSFIFIGCAKKPEIYDYSAFLESKPKSILVVMPTNESVDIKASPAMLANATMPLAEAGYYVFPVALVNDTFKFNGIYEANDIKNIPLNKLQEIFGADSVLYINITKYGTSYAILNSQTTVEADVKLVDLKTGKTLWDKRTLVSNNSANANQGLIGMLITAAIDQIANTIADSGYDMSVIASNSVFATDCHDCILKGPRSPSYGQDKQLTQD
fig|213849.5.peg.360	lipoprotein, putative		gtgaaaaaagttttatttttaatgtttgttttgttaaattttgttttggctgatggttttgtaacagtttatggaaactcaaatttaactctttcgccaaatagagcagttttaaatttagatatctactcagatggtggaaatttgctaagtgtaaaagaaaaaaatgataaaatcacaaaaaaaactaatgatttattaaaagaacaaaacatttcaaaaagcagcattcaaatacaaagagcttttataagctcacgagataaatatagcaaaaatggcgaagttgccggcaaaatttactctgtatctaaaaatgcaagaattagtataaatgatataaataaaactcactcgctaatagatgcattgataagtgcaggaatttcaaatatcaat…	MKKVLFLMFVLLNFVLADGFVTVYGNSNLTLSPNRAVLNLDIYSDGGNLLSVKEKNDKITKKTNDLLKEQNISKSSIQIQRAFISSRDKYSKNGEVAGKIYSVSKNARISINDINKTHSLIDALISAGISNINISYENNEIKTYENKALKEALNLAMQKALKLAEASNKELGEIIEVEELGANSQNYFMNAKSLNAADSFGNLDGVISVGASVKVKFNLK
fig|213849.5.peg.1031	Putative outer membrane lipoprotein		atgaaaaaatatattatttcagctagcataattggtgcaatatttgtgagtggttgttcaacaacatcaaacccagttggtggaaatgtttatgatgcctcacagcttaaccaagaacaaaatgctcaaaatgttcaaatcgtgcatatatcgcctgcaaaaatagctgttgataatagcgaaaatagaaggttggctcaaacagctggcggagttcttggtgcggttgcaggtgcagttataggatataatgtaggaagtggtggaagcgtggctggaacaacagctggcggtgtagcaggtgctgctggtggagcagtagctggaagcatggtaggagataaaaaaatagttgatggagtaacgatcgcatataaaaccagtattgatggaaaaata…	MKKYIISASIIGAIFVSGCSTTSNPVGGNVYDASQLNQEQNAQNVQIVHISPAKIAVDNSENRRLAQTAGGVLGAVAGAVIGYNVGSGGSVAGTTAGGVAGAAGGAVAGSMVGDKKIVDGVTIAYKTSIDGKIKTSTQGGKLCEFQTGKALMIITKQNETRIQPNSVCPEK
fig|213849.5.peg.1483	Putative periplasmic protein		atgagaaaaattttattttcacttgcggcttgttcgcttttaacatttagtcttgcaaatgcaaaagaatacgtagttgatacagctcacacagatgttgggtttaaaataaaacatatgcaaattagcaatacaaaaggaaattttgctgattttaaaggagttgttgattttgatgagcaaactatgaagttaaacaaactcgaagcaacaattcaaacagcctcagttgatacaggaaatgaaggaagagatgagcatttaagagatactgacttttttgatactaaaaaatttcctgaaatgaaatttgtaatgactgagtttaaatttgatgatggtgaaaaagatgaaggtattgtaaaaggtgatttaacaataaaaggcgttacaaaacct…	MRKILFSLAACSLLTFSLANAKEYVVDTAHTDVGFKIKHMQISNTKGNFADFKGVVDFDEQTMKLNKLEATIQTASVDTGNEGRDEHLRDTDFFDTKKFPEMKFVMTEFKFDDGEKDEGIVKGDLTIKGVTKPIELEYEFGGISKGDVEKIGFNLSGKIDRTDFGVGEKSLAIGSEVKLDIEIEADAK
fig|213849.5.peg.1448	Putative flagellar motility protein	FIG01388762	atgaaaaaaaattttggtaaagtaaaaaaaatagcagcttatagtttagttggtggtttaggattagttttagctgggggattaactggatgtggcaataatgttgtaaatgaagaacaagccgttaaaggtgcttttgtagtcatcgaagaaacctcacctgggaagtataaaattttagaggaatttccaagcgctgaaacaagaatagttttaaagcaacttgatggaactgaaaaagtcctaacaaaagaggaaatggatgcattaataagagctgaaaaccaaaaaatagaaaatggaacttcaaatttaaccaatccaaatgcccaaattagtagtggcggaatgggacttggagaagttattttaacaagtatggcagctggaatgatagga…	MKKNFGKVKKIAAYSLVGGLGLVLAGGLTGCGNNVVNEEQAVKGAFVVIEETSPGKYKILEEFPSAETRIVLKQLDGTEKVLTKEEMDALIRAENQKIENGTSNLTNPNAQISSGGMGLGEVILTSMAAGMIGSWIGSKLFNNPAYQSQRQNAYKNPSAYQRSVNSFSNAKKTGASSKKSTGKSGFFGGGSKQKSAAS

## Sheet: Secreted Hypothetical proteins
Colour code: Red: SecretomeP, Yellow:SignalP, Green=identified by both SignalP and SecretomeP
feature_id	function	figfam	nucleotide_sequence	aa_sequence
fig|213849.5.peg.120	FIG137478: Hypothetical protein	FIG01303938	atgaacaaaaatttagaacaattaatacagctatcaaatttcgataaaaatattgatggtttttcaccaaaaatcgcagctatccaaaaagagcttaatgataaacaaaatgaaattacagaagttcaaaaagaagttgaaaattcaaataaagagatagaagatttagctgatgagatagaaaaaactgacaatcatataaaagatttaaactcacaactaaaagcaggtagtaaaaaacactcagctataaaaaccgaaaaagagttaaaatcacttcaacttgaagaagagcttacaaaagatcagttaagttctgcaaatgatgagatagaaagacttgaaaatttgatggaaaataaaaaatcaaaccaaaatgagcttttagacaaagaaaaa…	MNKNLEQLIQLSNFDKNIDGFSPKIAAIQKELNDKQNEITEVQKEVENSNKEIEDLADEIEKTDNHIKDLNSQLKAGSKKHSAIKTEKELKSLQLEEELTKDQLSSANDEIERLENLMENKKSNQNELLDKEKTLKDEFENIQKNTEDELKNIESQREKFYLEKDKLVKKMDQKIISFYEKIRKWAGNTAVAKVKKQACYGCFMHINDKTYSNVIRSDEIVTCPNCGRILYKDFNDEEK
fig|213849.5.peg.146	hypothetical protein		atgtcaagtgcagttttaaactacatcgaaaaaaacacaaatttaacctttagttttgacaatcagttcaaaagattttcatatataacatttttccctattcaagcaaattctagcaacgatatagatgaacaaggtaaaaaaaccttttggtttcaattagtatcaacatataaatcaacttatcaaagcataaacgaattaggcgaagtaagccaagataacgcaacagtaaaaaccttatatgtaaaatttcctatgcaatatcttttagatcaaaaactcacagccgataaagttaggaaattctttactgataattttgtaggtaaaaagttcatcactttaccagtaggtgaagaaatgccagtttttgaattcaaaaacaatgttagaaat…	MSSAVLNYIEKNTNLTFSFDNQFKRFSYITFFPIQANSSNDIDEQGKKTFWFQLVSTYKSTYQSINELGEVSQDNATVKTLYVKFPMQYLLDQKLTADKVRKFFTDNFVGKKFITLPVGEEMPVFEFKNNVRNIVKNCSQVNIDENFDLQVFINEFEKPKTTK
fig|213849.5.peg.147	hypothetical protein		atgaataagttaaaaaactttttcaaatcaacaaaagctaaagttggcacacttgctgtggctggtttagttggtgtatctagtgcaaacgctgctggtgtaactgttgatcctgctactggtgtaatgactggatctattgaccctgctccatttatgtccggagcagctattatccttggtgctcttggtgctttttggtgcgtaagaagagtaatcggtctttttggcagataa	MNKLKNFFKSTKAKVGTLAVAGLVGVSSANAAGVTVDPATGVMTGSIDPAPFMSGAAIILGALGAFWCVRRVIGLFGR
fig|213849.5.peg.150	hypothetical protein	FIG00638284	atgaaacctatatttaaatttatatctatatttttcatattattaaattttaatctttttgcagattgcaccccaaaagatagaaatgataagtatttaactagttctaaaagggaatctgtttcatctcgcaatgaagcctatacagatcagttatgttttagtacttatcgacattctaatcaaagttttatagttgttgatttaattgaagattataatgttggtaattgtggttatgctggtggaaagttttacgaccatataaataaagcttatttttattatgatgtttattctggaaatttaaaagcttattctgtaaaagaagttgatagatgtcttactgaatgccctgaaggttatattatagatttaggctctagacagtgtataaaa…	MKPIFKFISIFFILLNFNLFADCTPKDRNDKYLTSSKRESVSSRNEAYTDQLCFSTYRHSNQSFIVVDLIEDYNVGNCGYAGGKFYDHINKAYFYYDVYSGNLKAYSVKEVDRCLTECPEGYIIDLGSRQCIKECQENEIYNPETKQCDVNLCLSGGFGNFKEAINLFGSSKTYSVITNDPNSLGLNCYDAFNKKTYCDDKYSCVLECDTGSIALSDEDVCSSYYPYNKPDDGKGGDDGKGGDDGKGGDDGKGGDDGKGGDDGKGGDDGKGGDDGKGGDYDHDSDTPPVPKPDDNSSGNDFNNENLKKIKDRLDDLLDSKDYEDFDKKDLDFQVKDGENILKQLSDGMSEIKKSTETIIKDIKNEGLKFKSSLDSAISKLKNPLGVNISNYKTCNCLYS…
fig|213849.5.peg.188	hypothetical protein		atggctatttttattagcggatgtgctataaaatatgatgaaaatttaaatttaaatttttctcaaaaatcttttaatttaaattgcaaaaatcaaaattacattatgatagttaatcaaaacggtgaaaattttgcaatttttgatagtatgatgacgccaatatctcaaaaactttttaaaaatggtaaattcaaaaataccaaatttcttccacctagctcaaaatttgatgatttatttttttatactcttaaaatgataaaaaaaaatattttaaattttgattttaaagataaaaaattaaattgtaaagtgaatgagttttga	MAIFISGCAIKYDENLNLNFSQKSFNLNCKNQNYIMIVNQNGENFAIFDSMMTPISQKLFKNGKFKNTKFLPPSSKFDDLFFYTLKMIKKNILNFDFKDKKLNCKVNEF
fig|213849.5.peg.217	hypothetical protein	FIG00638284	atgataagaagcttaaccgtttttttatttctttctttatttgtttttgcagacgagccaaatttacagttaggcttagatgaaaatttatctacaaaattagatgatttttcatcctttagtgcaaaacctttaaaaaattgcgttagaacggcatattttgcaaagctaaaaagtggtgaaaatttacagtattgcgaccttggagagctttcattccactctatggatgaggatattttatttagttctataaaagtgactgataataaaaccttgtacttaatacctgctttaaaagcaaattatgtagcgaatgaaaaaggcgagtttgcttttgaaaaaagtgctgatgctttggaatttatcactaaatttggcggtgaaattctaagcttt…	MIRSLTVFLFLSLFVFADEPNLQLGLDENLSTKLDDFSSFSAKPLKNCVRTAYFAKLKSGENLQYCDLGELSFHSMDEDILFSSIKVTDNKTLYLIPALKANYVANEKGEFAFEKSADALEFITKFGGEILSFNDAFDKAYKRQSKAKKEQINIKKAKKIYEKRCEKLSKNDYRFINELKADAFKKCKNLYFDENLENYENLSGILEESFDEKKADLVTNFIWFFDEKNENLKIEFSKSTRCPICGMFVYKYPKWAVSLSFKDEKFAFDGIKDMMKFILKDERFKSGEILVRDYYTQKIIDAKNAFFVVGSDVLGPMGNELIAFETMKSARTFRLEHGGTEIYKFDEITNSVTCALDGRSCE
fig|213849.5.peg.224	hypothetical protein		atgagagtattactttgtattttaattactgtagtttttggaaatgctgatattattgagcgttttacaaaacctgaaaattgtaaatcatgtcacaatgaacaatttaatgcgtggaaaacttcacttcactcactttcgcatgaaaaaaataatgagctttatgaaaaaagtgtgaaatttgtagctcttgagacaagcaaaggacatggggaagttatagtatcttgttcaaattgtcacaatccaagacttgaaataaaagaaattgatgatgtctacacaatagcaaaaacctttgatttaaaaacccaaaaaactgaaaaaatagataaagctttggatgttgaacatatacaaaatggaataagttgctatatttgccacaacgtagatagc…	MRVLLCILITVVFGNADIIERFTKPENCKSCHNEQFNAWKTSLHSLSHEKNNELYEKSVKFVALETSKGHGEVIVSCSNCHNPRLEIKEIDDVYTIAKTFDLKTQKTEKIDKALDVEHIQNGISCYICHNVDSIKPKSSQNQVGYKNFEWTKDETIVGPYEDPDNRAGFHKSSQREHFINGNNLCLSCHQGVAFDNPLAIYNTGDEHLQSGDAQRCVDCHMKPATKGIISPHSKPESAKERELRAHLFAGVRNSFELLDDSLKIDLKKTAQNKANLNVVNLTSHNLPSGFSGRNMTVKVTFYDKNAQELNSKDINFEKIYHNKFGVVTLSYSADKLISDTTLKAYEDRNIEIDAPLHVSSAKVEVLYYVLSPKLQERIIVNDEKYIKPYQIYKATFSLN
fig|213849.5.peg.252	hypothetical protein		atgggtgatacaccgccctcatttatcacttcattttccaaagaaacctccttagttttagtttgggttcagtatatcaaaaagcaatataaaagtgtcattaaagttatttttataagttataaaaaacaaatttgttacaaaaagtaa	MGDTPPSFITSFSKETSLVLVWVQYIKKQYKSVIKVIFISYKKQICYKK
fig|213849.5.peg.74	hypothetical protein		atgaattctaaaaacaaattattaaaaattccaccaaaattttcagataaaaagcctaaaaatataaaatttgagataaaaacagatataacaaagccttttataatttcatttgtggtaaaataa	MNSKNKLLKIPPKFSDKKPKNIKFEIKTDITKPFIISFVVK
fig|213849.5.peg.82	hypothetical protein		atgaaaaaatttgcaacttttgttttattggcttgcttaagctcatcacttttagctcacgatctttgggtttggggagaaaataatggtgataaattcggtgctgatttaatttatggacatgattttccaaatcctgaaaaaatagctgatgaaagaactgttttgtttgataatgtcaaggttatatcaaatgaaggtgaacaaattttatcccaagctggtgaaaactatcactttgagggaaaatctttaaaagatggagtttatatcataaatgcttactataaaccaactccttggatacaaaaaagtgatggaagttgggatatgaataaaactagaaaagataccaatgacgcggttaaatattgtggtgtttctacaatgcaaagcaaa…	MKKFATFVLLACLSSSLLAHDLWVWGENNGDKFGADLIYGHDFPNPEKIADERTVLFDNVKVISNEGEQILSQAGENYHFEGKSLKDGVYIINAYYKPTPWIQKSDGSWDMNKTRKDTNDAVKYCGVSTMQSKALIKLGDSKDSKIITKPLKRGLEFLPLFDSVDEIKEGNLIKFKLMLNGNSVKNASVYASYGGYATNDMAQAGYAKTDLDGNFEFRPLKKGLWYLKATVNTNSNNKDCEINNDKATIVFEVK
fig|213849.5.peg.87	hypothetical protein		ttgaaaaaagcaaaaacagagattaaaaaaccttttttagatgatatgagcaagaaagagcttgctaaaattggtcttagtgtctcaatgggacttactgtgttaagtgcattttcattaagaagtagattttctaaaaatttacatgttatttctggagctttaatggttgggtttgcattttatcacaattcactctatgataataaaactcctgcaaaaaaagattaa	MKKAKTEIKKPFLDDMSKKELAKIGLSVSMGLTVLSAFSLRSRFSKNLHVISGALMVGFAFYHNSLYDNKTPAKKD
fig|213849.5.peg.88	hypothetical protein		atgccattttttatactaaatgcagttttatttactgcgacaacggtgatgacttatgatacaatctcaaaagcaaaaacaaaatttgatagaaaaagaagacgaaagcttgaaaaaagcaaaaacagagattaa	MPFFILNAVLFTATTVMTYDTISKAKTKFDRKRRRKLEKSKNRD
fig|213849.5.peg.92	hypothetical protein		atggcacttccatttatagcaggtattgcagtaggagcaggattaatagttgcttataataataaaagcaagataaaaaatactatcttagaaaaggctcaaaaaacaaaagagtttgcaagtgatttaaaagataaagtttgtgatagtaaatgtgattgcgaggaagtaaaagatagcgttatcaaagattgcgagaaagcaaaagatgatgttataaaagatggtgaaaaagtaaaagaaagcgttaaaaaagctgtaaataaaacaaaagatactatctcaaaagaagtagataatttaaaagaaaaagttcaaaacactaagacttcaaataagtaa	MALPFIAGIAVGAGLIVAYNNKSKIKNTILEKAQKTKEFASDLKDKVCDSKCDCEEVKDSVIKDCEKAKDDVIKDGEKVKESVKKAVNKTKDTISKEVDNLKEKVQNTKTSNK
fig|213849.5.peg.97	hypothetical protein		ttggaagcactatttgttttggtagttgcaattttagcaggattttttttatataaaaattttaaaaaaacaggtggatgtggatgtggcaaaaaagattgtccaagtaaaaaacacaactaa	MEALFVLVVAILAGFFLYKNFKKTGGCGCGKKDCPSKKHN
fig|213849.5.peg.99	hypothetical protein	FIG00638284	atgaaaaaaatttcattagttttagcatttgctataagttcaatgtttggccatacagctttaatgagttgttttgataatggtgataaaacaattacttgcgagggtggttttagtgatggaagtagtgcttatggagttaaatttagagttgaacaagatggaaaagttttagttgaagataaatttaatgaagacagtgaagttacttttagtaagccagaaggtgattatactgctacttttgatggtggcgagggtcatagcgtggttgtaaaaagtcaagatattgctgaataa	MKKISLVLAFAISSMFGHTALMSCFDNGDKTITCEGGFSDGSSAYGVKFRVEQDGKVLVEDKFNEDSEVTFSKPEGDYTATFDGGEGHSVVVKSQDIAE
fig|213849.5.peg.105	hypothetical protein		gtgagatattatataggttttattttatcaattttaggaattgtattgattttattttataaataccctgagttttctagtgttttaaaagcaaaagaaagttataatttaggagattataaaacagctgctgaaatttataaaagtttaaatttgccaaaagcaaaatataacgaaggtgtggcaaactatgaagatggaaatttcagtgagtctttgcaaaattttaaagatgtaaaagatgataatttaagttttgagagattgtataatttaggcaacacgtatgcaaatttacacgattttaacaaatctattttgtcttttaaaaaagctttagagataaaagatgataatgacacaaggtttaatttagaacttgttgaaaaaataaaagat…	MRYYIGFILSILGIVLILFYKYPEFSSVLKAKESYNLGDYKTAAEIYKSLNLPKAKYNEGVANYEDGNFSESLQNFKDVKDDNLSFERLYNLGNTYANLHDFNKSILSFKKALEIKDDNDTRFNLELVEKIKDQNKTQNNQNSDNNKEQNQDKNQNSNQNSDKNKEQNNQNNSEQNNQNSKDENEQNKNQQNSDKQNSEKNEQQNDKQNDNKSNENQEDKNNQEIEQNNEKQENKNKQENEQSNESQENRQNENSNIAQKSIANDQKKDEQREDENKENQNVGKQVENKKDDKIDEIPADIKPISDMEEAKWQKALEHRNIGTFLMPIGEKNHKSEDKNVKPW
fig|213849.5.peg.298	hypothetical protein		atgaaaaaaattatcttattttttttattttttaattttatttttgcagaaagtgacttaaatgttagcaatataaataaaaatgaaagcaataaaacaaaatttagtgagtttttaaaagatcaaaacagcactcaagcagttaaaattccaactcattag	MKKIILFFLFFNFIFAESDLNVSNINKNESNKTKFSEFLKDQNSTQAVKIPTH
fig|213849.5.peg.18	hypothetical protein		atggattctaaaagaagagattttttaaaaaaatcagctattagtacagctgttggagttggcacagttggcgctttagaggctagagagccaagtaaaaagataaaaaatagcagtggtaaaaaacctgaaattttataccaagaaaccaaaagttgggaaattttttataaaaattcaaaataa	MDSKRRDFLKKSAISTAVGVGTVGALEAREPSKKIKNSSGKKPEILYQETKSWEIFYKNSK
fig|213849.5.peg.25	hypothetical protein		ttggttttatcaagcatagctgcacttgttctgtgtggcagtgtatttgcagaagatactgttagacttgatacgatacaagtaaatagcgcagttgcaaacactcaaacagtggatgcctataaagcaaatacaagaaatgctggacttttaaaggacgttttaagagatatacctggcgtttatatgagtggaacaaacggctttaaccaaaaaatttatatgcgtggtatgaacgatagagctttaaatatcacaatcgatggtgcaagacaaaaaggaaatactttccaccacaatgcagacttgctagttgatccagctattttaaaagctgttgatgttggcgttggtgttcatagtgttgttggaacaagtggtgcgatgggcggaagtgta…	MVLSSIAALVLCGSVFAEDTVRLDTIQVNSAVANTQTVDAYKANTRNAGLLKDVLRDIPGVYMSGTNGFNQKIYMRGMNDRALNITIDGARQKGNTFHHNADLLVDPAILKAVDVGVGVHSVVGTSGAMGGSVAFKTVDSSDLLESDETIGAKINTGYASNNDEFSQGLTIYGSDKNRIFDALAYINHRGYGFGKDGKNDPMGGDGNDYNYLLKLGVKAGDYGKLTGSYEHMEYKGIYPFKAEWANLLNKQGERDLSDNKYERDTFTLGYEYNPNDYIDLTLNTYYTDHELDMTKKNPAGINTGVKTWGLKAINKMKFETGVINHTLVYGIEYYETKAYNNTKSNPKGNKFKTKSANDFGLADDKVKSLSVFLEDRVRHGGLTFVPGVRFDRYELNTLG…
fig|213849.5.peg.33	hypothetical protein		atggcaaagtatgttgaaaaaaaagtaggcttattatttagtagaagagattttttaaaagttgcaggagttggagtatctgcaatagcaattagtggatatgtgctaacagatatagttaagaaaagaaaatcatatatttcaatgcgtcaagcaggactttataatgatgataaaagacttcaaaaggtcaatttaactgcatctcatcaaaacccaagtgctttaagagcctataaggacttaaacactgagcctatgggggaagttgcggaagagcttttacacacaaacgtttatgtagatagaatgaatttgaaattaggagtaaaacatgcgtga	MAKYVEKKVGLLFSRRDFLKVAGVGVSAIAISGYVLTDIVKKRKSYISMRQAGLYNDDKRLQKVNLTASHQNPSALRAYKDLNTEPMGEVAEELLHTNVYVDRMNLKLGVKHA
fig|213849.5.peg.36	hypothetical protein		ttgaaaaaaataatagttgttttatttgtcgcagttttaactatttttggttatgtgatatttgtatctatggactcaaaagatgttttgagtaaaaagataagttgcgtttttaataaagaaaaaagttgctatgatttaggagctcattttttagaagaaaaaacttatgatttaaattcttcgattatgttttttgataaatcatgcaatcttaataacccacttgcttgtaaccacttaggatatatttatcaaattggtgcggcaaataagccagatattaataaagcaaaagagtattatcaaaaaggttgtgataaaggtcttgcgctagcttgtaacaataacggttatctttatgaatcagttgataaaaatctaaaaaaagctttagag…	MKKIIVVLFVAVLTIFGYVIFVSMDSKDVLSKKISCVFNKEKSCYDLGAHFLEEKTYDLNSSIMFFDKSCNLNNPLACNHLGYIYQIGAANKPDINKAKEYYQKGCDKGLALACNNNGYLYESVDKNLKKALEYYNKSCDQNNTFACNRAGIIYQGDEKDLVKSINAFIKSCNNGDPTGCNNLAVFYQNGVVVEKNLNLAAELYANSCEAKNYTACNNLAIFYQNGIGVEQNPATAIKLYDLACANNEGYACSNLGYLVQNGIGIEQNIELALNLYQKSCQLGNQTGCNMLNSLAKAIEEFKKQNRSQTNLETKEESSPAIVR
fig|213849.5.peg.282	hypothetical protein		atgaaaaaatatataattttattttttagcattattttattttttggttgtgctggtaaaacctataccgatagaagtgttgtaaaaagttcaaaaccaatttttataaaaaatactcctaataacaacttagcttatgttgattttacaaatacaagtagtgttgatagtaatctaacacaggcagtttcactaaatttagctaaaaatggctatgaaatagtcagtgataaaagtgaggcttccaccaaaattagaggaaatttaaacttttttaggagaaattatataaaagatattgatccatttgttgtaagtggtataaattttagatattttggatacgatagattggatgctttggatgattattactcatcagttactaatagctatgtt…	MKKYIILFFSIILFFGCAGKTYTDRSVVKSSKPIFIKNTPNNNLAYVDFTNTSSVDSNLTQAVSLNLAKNGYEIVSDKSEASTKIRGNLNFFRRNYIKDIDPFVVSGINFRYFGYDRLDALDDYYSSVTNSYVYDAEISLQINIDGEIYETNLYFQSDKNTNSTSTMMEILNTKISNQILNYLKFLN
fig|213849.5.peg.283	hypothetical protein		atgaaaaaatatattatattgtttttaatgtcatttttatttattggttgtgctgctaataaggctcaaaatgctagtattttgagtcagagtgagcctgtttttatagatgaaaagccaaaaagccaaaaagtttatatcaaatttacaaacacaagccaaactagtagtaatttagataaaaaactagctttaagtttatcgcaaaatggttatagcgtaatagataatgaaaatcttgcagatactattataaagattaatttaaactattttaaaaaaataaatgtatcaagtggctcatctccaagagttggtgttggtttaggcagtggtttttcaaattttggtattggttttggaacaagtgctgatatttttgatagtgctgcttatgaa…	MKKYIILFLMSFLFIGCAANKAQNASILSQSEPVFIDEKPKSQKVYIKFTNTSQTSSNLDKKLALSLSQNGYSVIDNENLADTIIKINLNYFKKINVSSGSSPRVGVGLGSGFSNFGIGFGTSADIFDSAAYEAQISFFAKVKSLKDIKTYQTLFNYQSKEGSSFESALNELEEKVSNQILRYLNL
fig|213849.5.peg.305	hypothetical protein	FIG00638284	atgaaaaaaaagttaatttttttacttatgcttggctttagtgtagccaatgcaggtatggtaaattgggttgttgcaaaggtaaataatgaaccaattacgaattttgaagtttttgatacaatgaaaaaaataaaaacttccaatcaagatacagcattacaatttttaataaatgaaaaactacaagcctcagaaattaaaaaaagagatataagagttgcaccttacgaggttacaaatgcaattgaagaaattgctaaaaaagagggaaaaacacctgaagagtttaaaaatactcttataaaacaaggagtaaatttcgatgagtttagatcaaatttggcaaaagatatacaaactcaaaaacttttaggcggaatttttgcaaaagctgat…	MKKKLIFLLMLGFSVANAGMVNWVVAKVNNEPITNFEVFDTMKKIKTSNQDTALQFLINEKLQASEIKKRDIRVAPYEVTNAIEEIAKKEGKTPEEFKNTLIKQGVNFDEFRSNLAKDIQTQKLLGGIFAKADKKITPESVKQFYESNPMLFMSFESVNATRFAAKTKKEIENVIRGKVGASVYSHKITIPKSSLNEQTAFAFLNMKNGEFTPIMDHPQGFYEVLRIDSKNGVKKVDFETAKDQVFEMFAKNERRKTVDDYFEKLRANAIIEVLPPKK
fig|213849.5.peg.332	hypothetical protein		atggctttttggaataaaaaggaaaaagaatcacctaaaaatgatgtaatagattatggcggtcaaaaaaacgatggcggtcatgatcacagaactaatagacaagaggatagaacaccagctcaaaaagaaggtgataaaaagcgcagaaagtcttaa	MAFWNKKEKESPKNDVIDYGGQKNDGGHDHRTNRQEDRTPAQKEGDKKRRKS
fig|213849.5.peg.333	hypothetical protein		gtgagaaatttactttttttaatgctagttttgtgtttaaatttaaatgcttttacttatgatgagcttaaaagtttgtattttaaagatattgattgttccaaatttgagtttagaaaaagcgagagtaaatttagcgtagatgagttaaataaagctattgaaaataatgacgagagcaaggttttagagattttgggaagtgataaaacactaagttttcaaaacgatagtaaaggcattggcccttttgtaaaaaaccacaaaactacaaatagcatcttgatagaagatatgcttttttgcgctgatgaaagggcttttaaatttaatgtttatgtgccggctgttttgacagataaaaatataggcgaagatgaaactatcgctattttaaat…	MRNLLFLMLVLCLNLNAFTYDELKSLYFKDIDCSKFEFRKSESKFSVDELNKAIENNDESKVLEILGSDKTLSFQNDSKGIGPFVKNHKTTNSILIEDMLFCADERAFKFNVYVPAVLTDKNIGEDETIAILNKFFDEGLDKNTVFYYEDTGLLNLALGEEKFKVFDYLLDKNCLISDRLGMDIWFCFTKIFRDENIALNIKTPRSKELLNLLSSQKYKTHREFWLNLTEKVVKKGLNPKNLKYLYVTFEYLGDENSKEKILIFFKY
fig|213849.5.peg.288	hypothetical protein		atgactgaaaatcgtagggattttttaagaaaatctctaaaaatcggtgcagttgcaggcgctacagcagcgattgcaaatgagggattaaaaaattgtgcgacaactttatcagatgattgtgccacaagtgcaagtagtggtgtagtttgtggaaaagctgtcaaaaaagaggttctttataagaaaaataacttatgggaacaatactatagaattgctcattaa	MTENRRDFLRKSLKIGAVAGATAAIANEGLKNCATTLSDDCATSASSGVVCGKAVKKEVLYKKNNLWEQYYRIAH
fig|213849.5.peg.378	hypothetical protein		atgagatttattttagcctgttttatctcattttttttattaggatgctcaagtgatagtaaaaaaactgatgaaaaaactcaagccgtaaaaaccgaaaatgaaataaaaaataatgaaacaaaaaatacagttaaaacttcacaaactaatgataaatttactaaaaatataaatatttttagcggcaaaagcgttgacgagtattatgactttaaatgtgcgtcttgccatggtagatatggtgaacaaagtgctttaaaagctagtaaaattataaatgagcttgatgaaaatcaaataaaagcagatcttatgggatataaaaacgatataaattatggtggaaatctaaaagccacaatgcacagaacggcaagtgagttaagtgatgatgaa…	MRFILACFISFFLLGCSSDSKKTDEKTQAVKTENEIKNNETKNTVKTSQTNDKFTKNINIFSGKSVDEYYDFKCASCHGRYGEQSALKASKIINELDENQIKADLMGYKNDINYGGNLKATMHRTASELSDDEINALAKFISTL
fig|213849.5.peg.382	hypothetical protein		atggatatcaaaactgatgatgtttatagctctgagatagcgccatctttgcactcttacgcaagttttgaaaatctgttagaaggcaaaaaagtctatcgggacaataacaaaacttggcaaagaaaaaagagagcacttggcatagagtttgactatttttgcgataaattttatgatgatttgctaaatttagaaaatattttagttcataaaccggttgttaaccatacttcatacgacaatgaaagatttcaaaaatatatgggtaattgcctttcaatgcttcattatgcacaacaaaatcaattaattgaagatagccccgattcatatagtttatatgacaatataaatattggatatggcagtcaaatttttataattgagcataaaaat…	MDIKTDDVYSSEIAPSLHSYASFENLLEGKKVYRDNNKTWQRKKRALGIEFDYFCDKFYDDLLNLENILVHKPVVNHTSYDNERFQKYMGNCLSMLHYAQQNQLIEDSPDSYSLYDNINIGYGSQIFIIEHKNSDTVVTYEKDYCDNFKDRANLYYVPTRYNDEYYANTDNSLQDLYFGIIKYKNEDYILQISKPDIAMKNYDVIYVEIKNDIPVGWRWNMGDVCSRTYLLKKK
fig|213849.5.peg.399	hypothetical protein	FIG00638284	atgttaaattggatgcaaaaaaatagaaaagcactaattccaactatttggataagcactattgcttttgttggagcaggttttgttggatggggtgcgtatagttttaaagcagatagctcatcttctgtggcaaaagtaggaaatactcctataacaataagagaatttcaacaaaaatataataatatttatagctatttaaactcactttcaggcggaactatgactagtgagcaagctgataaaatgaatcttgatatggttgctttatcacaaataatacaagacacattaaaactaaattttgcaaatgatttaggtattggtgcaaacaatgaagatgttgctaagtatttggtttctatgccagagtttcaaatagcaggaacatttgat…	MLNWMQKNRKALIPTIWISTIAFVGAGFVGWGAYSFKADSSSSVAKVGNTPITIREFQQKYNNIYSYLNSLSGGTMTSEQADKMNLDMVALSQIIQDTLKLNFANDLGIGANNEDVAKYLVSMPEFQIAGTFDEEIYKNALARVGIKPKDFESDLRKSVILDKLTHALNLSVSKEEIQALASAYFMQDRVKIDIKTLNFDDVNATDEEIKAFWEKQKDSYKTKTNYELESYFVKLDQDIDEDKIKKYWEDNKNLYINNDDTIKTFEEAKEDVLKNYKLDITKKDANKAYIALKNGDLKTNKKLNIKEDDLDFPVNEIIGKNVNEFLKPFEYKDGYLVVKIAQINSPKTMDFEQAYEYAKNDYKDEKAKIELENLAKESLNSFDTNDKVKDLGYISRDSK…
fig|213849.5.peg.594	hypothetical protein		atgggtgatgaaagcggaaaatatccaaaatttaaagatagaatcactcttggtggagttggtccaaaagctcataaatttgatgggctttactatttaggtttaacaaataaaagttttgaaaatttagacttaacagctcaatatagttatttgaataatgttgaatttgcaattcccaatatgaaagataaaaatggagatattcatctttactatactgaggcaaactataaagtgccttttgaaaattttagccttaaatttgatgcaaattttagaggctctaaaacttcaggtcaattagaagaaagaaattttaatggtcaaatgtatggtataaaagctggagtttataacttaaatggatttaactttattgccgctgctacaactgta…	MGDESGKYPKFKDRITLGGVGPKAHKFDGLYYLGLTNKSFENLDLTAQYSYLNNVEFAIPNMKDKNGDIHLYYTEANYKVPFENFSLKFDANFRGSKTSGQLEERNFNGQMYGIKAGVYNLNGFNFIAAATTVSKNKSVIMSAGLGGNSYTFLPVRGGHLFTSTAGMTTYKFQTDYDLSKIGIKNLKTSAAYVFSKHSTPNKQAGMNPANVKREYNGYSLALNYKVPCLEGFSTNLMWVSLNEEKTLNNKTNKSKIDELWVKLSYKF
fig|213849.5.peg.474	hypothetical protein		atgtatgtaaaaaattatcaatactttttaacatcttttaaaaatttcaatttttcttattttattcaaaacaacaataaatttgattatattttaaaaaaatatatttatagttattttatagtttaa	MYVKNYQYFLTSFKNFNFSYFIQNNNKFDYILKKYIYSYFIV
fig|213849.5.peg.475	hypothetical protein		atgaaccaagaaaaaaatagaactaaaaattgccaatttttaatggataaaacattttttatcctagccatcaaagatgttaaaaatgtggatgcagaacaatttaaaaattcacttaagtga	MNQEKNRTKNCQFLMDKTFFILAIKDVKNVDAEQFKNSLK
fig|213849.5.peg.508	hypothetical protein	FIG00638284	atgaaaacaaatgtgttttttaaatgcgtattaggagtttctacttttttaagtttgactcttgcgcaaggagttaatgagtatggtatgcttccatgcccagatggcacaaacaattgcccaccagcaggatatggcgcgccaagaggtgatttgataagaacaaaagatagcactaataatgttgtttattatcaaactaatttgtctttttctccagaagttggttcttactcatcttttactggtaatccgcttgataataatggattttcatctttagtatatggtgattactccattacaggtaatactattatgaattttaataaaaaaactgatttggataactctagttcatacatgcttactgaattaaacaataaatatttaaatagt…	MKTNVFFKCVLGVSTFLSLTLAQGVNEYGMLPCPDGTNNCPPAGYGAPRGDLIRTKDSTNNVVYYQTNLSFSPEVGSYSSFTGNPLDNNGFSSLVYGDYSITGNTIMNFNKKTDLDNSSSYMLTELNNKYLNSSMASLYLPDSIEPKYIKYATLTWIGSIHKNNLTGKINKQSLVYSCSKEDNIVVRKQDKARIDHQDLIEVCLNSQFKNNVSCDEIPYKIKDGIYYPNPTTNDNRFNLNDYYKNITYNPNANVNNNFKFACLEPGRQKMRKVDLKLIDDDVIKNCKEKYNNNKKCNDIFKVSNSGYYTPISYNNQKNSKLDFKCTAESYTSIQKKNLNKAYYNPKMVQECKRQFPDQASQCDNIISTKYYTPTLSYSIDNYEQAQRRNKYILKNQIHY…
fig|213849.5.peg.661	hypothetical protein		atgagaaataaaattttaagtagtttggctatatttactgctttaattttggctggttgctcccatactactccaaagactccggttgcaagcaccccatctaatggtggcggtgtggtgattccagcagcacaaaaagatgttgtagttgtgaactcacctgcaaactcaagtcaagcagccaatatctacaataggctaaatcaattaagcctagagcagtgtatttcagtagctgatggatattatcataatgccaattttgtgaatgcacttttagcgtatgattatacttgcgtaagatttcaagatattccaacttgcatgaaacttggtaagatgtttgaaaaaggcgagggatcagcagttgataaagtaaaagctttagatatttatcaa…	MRNKILSSLAIFTALILAGCSHTTPKTPVASTPSNGGGVVIPAAQKDVVVVNSPANSSQAANIYNRLNQLSLEQCISVADGYYHNANFVNALLAYDYTCVRFQDIPTCMKLGKMFEKGEGSAVDKVKALDIYQRACFGGYDPGCKEMKRLQ
fig|213849.5.peg.669	hypothetical protein		atggaaagaagaaatttcctaaaaggaactggattagtttttttagcaggaagtattggttttagtccaaatctttttgcaaaaatgaatatgggtgaagttgattttagagaggtaaaacccgaggaggccactattttacaagatggagatggtaaagagttttgcgtagtttgtggtatgagtttaattaagttttataaaacttctcacgcaagcgattatgatgtaaatggtaaagatgaaactcatcaatactgctcaattcactgcatgtttgaagaggcaatgagcgaaaaagtggaaattaaaaatccaaaagtagttgatgctaaaactttaaaatttatagattcaaaaaatgctttttatgtttatggctcaaataaaccagcaaca…	MERRNFLKGTGLVFLAGSIGFSPNLFAKMNMGEVDFREVKPEEATILQDGDGKEFCVVCGMSLIKFYKTSHASDYDVNGKDETHQYCSIHCMFEEAMSEKVEIKNPKVVDAKTLKFIDSKNAFYVYGSNKPATMATVSSYAFASQDDAKEFKNNFGGEILSFSEVSKKVEESLADDIALIDKRQKMAALKGEEIYKASCADIKETFSTSGRAKAYLIKNKPCGDLNLQELSQVAHYLKRR
fig|213849.5.peg.785	FIG00470376: hypothetical protein	FIG00470375	atggagcttatagataaaaatccttgtgagcttgtagaacttcctaaatttgataataaaagatattttgattattctgtgaatttacaaaaaagatttataaaagcaattgtaacaaatcaaggttataatgctgatatatttttctttttacttcacggaagaagaaaaaacgaggtcctaagtcttaaatggcaagatataaatttaaaaactaaaacttatgaaataccagctttaataaataaagccaaaagaaatatgatctattctatgagtgatgatctttatgctagactttataaaagatatatcaaagctaaaaacaataacgatctaaacaattatatttttataaatccaaatactaatactaaatttaaagatttaaggaaaagt…	MELIDKNPCELVELPKFDNKRYFDYSVNLQKRFIKAIVTNQGYNADIFFFLLHGRRKNEVLSLKWQDINLKTKTYEIPALINKAKRNMIYSMSDDLYARLYKRYIKAKNNNDLNNYIFINPNTNTKFKDLRKSWNSLLKRNNLPKIRLHDIRHLVATYSINYLNLPVEQVSFTLGHTNITTTQRYITTDIKNSKKTIESLINSV
fig|213849.5.peg.591	hypothetical protein		atgaaaaaatttgctttttacctaggtttgagtgctttagtatttacacaaggttttgccaatgagaattttagtcaaaattatgaaagcacacttaaaaatatagttaagaatgttgaaaaatttgagataatgtcagttgataggcttgaatcaattgatgggctaaattttgtaattacaaatataaatggagaaatggtgccgatgtttgtaagcaaagatggaaagagtgtaattggcttttcaaatttagtttttataggagatgacaaagataaaattttaattgaaggaagaatggataaacttcacgcagatataaaagcaaatcaagacaaaatagcctataaaataataaaagaaattcctaaagatagatttataaatatagagtct…	MKKFAFYLGLSALVFTQGFANENFSQNYESTLKNIVKNVEKFEIMSVDRLESIDGLNFVITNINGEMVPMFVSKDGKSVIGFSNLVFIGDDKDKILIEGRMDKLHADIKANQDKIAYKIIKEIPKDRFINIESFDKNNKFMTYIVSDPECPDCREHLTKMVKYLRNANVRIIFAPVHGKSAYTKSAVMLKEASKINPDNQEAIIKLLNKYYDVNATVSDDQASDEERDRVLQDAKKLFSKGVIKGVPFSFTVEKE
fig|213849.5.peg.699	hypothetical protein		atgagatttattttatctgtatttgtggcattgttgtttttaacaggttgttctagcacttggcatggtgttaagagtgatactaaacaaaatgttgaatggacaaaagataaagtccatgatggagcagagtgggtctcagaaaaaactgaatag	MRFILSVFVALLFLTGCSSTWHGVKSDTKQNVEWTKDKVHDGAEWVSEKTE
fig|213849.5.peg.702	hypothetical protein		ttgtttaaaaaagcccctactaaaagtggagccgacatgcaaaaacctgtaaaaaatgcaagatgccaagttgaatcatctttatttatttctaatattttatttatttcgtaa	MFKKAPTKSGADMQKPVKNARCQVESSLFISNILFIS
fig|213849.5.peg.712	hypothetical protein		atgcaaggttatgtatatacaaaagataataacagaacaaaggaagcagtagtagttgataaaaatagtggaaaaactatagcattatcaagttttagtgatggcaccattagtgaaggaatgaaaactgttgcagaaactgctaaaggtgtggcacgagaactattgctggtaaagtattttaataacttaaaggtctctttatga	MQGYVYTKDNNRTKEAVVVDKNSGKTIALSSFSDGTISEGMKTVAETAKGVARELLLVKYFNNLKVSL
fig|213849.5.peg.768	hypothetical protein		atgacttatgatgtgaagttatcaaatattgatagtaactttttagaagttttaaaatcacttattaaaatttatccaaattcaaatattgatattaaaaatagtgattatacatttgatgatttaaatgatgaaactaaaaaatcgattttagatgataaaaatgtttctaaatcttttaattctattgatgaacttatgaaagatttaagaagttaa	MTYDVKLSNIDSNFLEVLKSLIKIYPNSNIDIKNSDYTFDDLNDETKKSILDDKNVSKSFNSIDELMKDLRS
fig|213849.5.peg.773	hypothetical protein		atgaaaaagactaaatcatttctacaatctacaaaggctaaagttgcagcaactggtgctgccttattaacagcaagtcttttaacagctgccgatgctcctgttattccaactgaaccattaaaagcagattatgcaatgtttgattatgttttcgctggaattattggcgtttgcttcatttttatggttgctggtagagttaaaagatttatcttttag	MKKTKSFLQSTKAKVAATGAALLTASLLTAADAPVIPTEPLKADYAMFDYVFAGIIGVCFIFMVAGRVKRFIF
fig|213849.5.peg.776	hypothetical protein	FIG00638284	atgaaacctatatttaaatttatatctatatttttcatattattaaattttaatctttttgcagattgcacaaggttttcaaatgttggtcttaaagaagaaattttaaaagttgattatccagaattatataaaaaatataatttatcaggtaaagattttatctttattaaagataatgaatggtttaaggctacttattatttctctagtcaaggatttgatggtagtgatactcatctttgtggtgaaaatgatagatcttttgatgaggattctttttatatatcaggttcatcaatgtattatattgtttcttttttaggaaatttagattctggcggaaaacctaaccctagatacaatgcttattcttatgaattttataagattgaatct…	MKPIFKFISIFFILLNFNLFADCTRFSNVGLKEEILKVDYPELYKKYNLSGKDFIFIKDNEWFKATYYFSSQGFDGSDTHLCGENDRSFDEDSFYISGSSMYYIVSFLGNLDSGGKPNPRYNAYSYEFYKIESISNPCQENEVYNPENKKCESCPEGFFLDPYSKTCESKQERPKWCPEPMIYKERQGNWKTEGHRTIKECLPDPNINEDECKQRGMKYHGPCADLYGVELNACLKYPTGCYANETSKHFGAQEQLDNDLFSWSGFMFPLPIDAIKNGWNSLSNFMKSLFKSPNPKTPNPNLLEYRPQIVDMKATKNGPEPIFDLRAVKNNDIFTNHIFKILVKLI
fig|213849.5.peg.777	hypothetical protein		atgcaaaataatcaacttgttgccgcaaaaatgaaagatttaaataagcctattcctacaaaagaaataactatgccaaatgtcaataaagaaataagtttaaattatgatctaaattctatgttgaaagataatcctactaaaaatttacctatggtaataaaacaaacctctaaaaatggaaataaaactaattataaaggcgttattacaactcctgataatagtattgtaaatgttgaaataatagaaacagatactagtaatggttcaaaagttcaagatatagatttaagttttgattatgatacgccaagcggaaaaaagaaatttaatactggctatgttataactattgataacagtggaaaagttgttaataatatttataagtcaagc…	MQNNQLVAAKMKDLNKPIPTKEITMPNVNKEISLNYDLNSMLKDNPTKNLPMVIKQTSKNGNKTNYKGVITTPDNSIVNVEIIETDTSNGSKVQDIDLSFDYDTPSGKKKFNTGYVITIDNSGKVVNNIYKSSTVTDPSTGKTNLNNNNQTPAPSNNPDLSSLENAINRTNSKLDDINKNVSDIKAEQKAQWEYKPNIDTATSFSSFKTAMSNFDVSINDAFNFANGVKDDIDDLMNDFDNALDIFKGGIDEPKIPNGKCPFKISGPAPGSGKTNIFEIDPCRLVSPYKSILTIFFTFWFSFEIIMFSLKYLFKVGGNS
fig|213849.5.peg.823	hypothetical protein		atgaaagaaaattatttagataaaattgataacgcactgttatccaagcagcaaaatgaagttcaaatgataaatttgggattagctgttgttgtcttattatttggatatttgcttgcttttgggcctgctcaagattattttgatgcaaaacaaagtgctttggataatgttgaaaaaaagctagatgaagtaaataaatatcttaagaataataatgatactacaatagctcaatatgaaaatacattaagacaagaagatgataatcttaaatatgttcgagctcaaaacgattattttgataacaaattgagagagctttcttatattacatataatgaaaaaaattgggctaaatttctagattttttaacaactgctgctaaagaaaataat…	MKENYLDKIDNALLSKQQNEVQMINLGLAVVVLLFGYLLAFGPAQDYFDAKQSALDNVEKKLDEVNKYLKNNNDTTIAQYENTLRQEDDNLKYVRAQNDYFDNKLRELSYITYNEKNWAKFLDFLTTAAKENNIKVFSLESKNLKVVEKEVQPMLDVSLNMEGGFHNVLKYINSIEESEMVVDLNGMDINSTLPNLIGGNIKISVWGMKYQ
fig|213849.5.peg.824	hypothetical protein		atgaaaaaaatattaatattagctgttttggcagctggagtttatgcggctcctgatatgtcagcatatgaagataaatttaatgctctaagtcaaaaaagagttgggcttagtgataaggatattttatctttaaagagtccttttccagtagaagatcttaaaagtaccatatcggatgatataaaagatactgacttggtcggaaaagaactaaatgcaattgttgctgatagggttagaataaataaagattggtataaaataggcgatagtataggtacttttgaaataaagaaaattaatgaaaaaagtgttattattgaaaatgaaaagaaaagcttagaattaaaactaaaacaaggaaataaaaatgtcaaaattaactaa	MKKILILAVLAAGVYAAPDMSAYEDKFNALSQKRVGLSDKDILSLKSPFPVEDLKSTISDDIKDTDLVGKELNAIVADRVRINKDWYKIGDSIGTFEIKKINEKSVIIENEKKSLELKLKQGNKNVKIN
fig|213849.5.peg.858	hypothetical protein		atgaatgatttttttaatgatttaaaaaatataaaaaaagatatgcttaaaaatgaagctttgaaacaaaatacaaaagaaacagcagaaaaagcaaaattagaagatgatgaatttaaagttgagtttgataaagaaagcattaagcaaagagtaaaaagacttcaagacgagtttttagaatatgcaaaagatgaaaatataaaaaagatctga	MNDFFNDLKNIKKDMLKNEALKQNTKETAEKAKLEDDEFKVEFDKESIKQRVKRLQDEFLEYAKDENIKKI
fig|213849.5.peg.849	hypothetical protein		atgaaaagagcagttatactatcactaacgcttagttctattttgatggctgagaatttagccagcacaactcaagttggcccgttaaagagcttttcgccgccaaagcccatagcgccaaatatagcgcaaggttatatggtggaaaatcaatttgatcgtccaaatcgccaagactatttttccgcttcaagtttggtttatagaaatttagataagtttcatataagttcgggagtttatggaaaaagtttttacaattcagcgctttttaaataccgcggtggcaacttctatacaaatttaaacatcaaccatacaaaggcaaatagctacaaagatggcggcggcaacagagtttggtttggatatgaaagatttaatcaagctgttgtttta…	MKRAVILSLTLSSILMAENLASTTQVGPLKSFSPPKPIAPNIAQGYMVENQFDRPNRQDYFSASSLVYRNLDKFHISSGVYGKSFYNSALFKYRGGNFYTNLNINHTKANSYKDGGGNRVWFGYERFNQAVVLGYLPNEFLEHRLVFIHDNIDDDKQPHNPADAIKTERYITKFKTRVGEQDLSNTVLFDLSHIHLKRESNNFSLRKAAKNKVFVDVGRDIYEFLLSYERDLDSFHNSFGGSFAYDKHIAKRYLKTPNRDVLNGYRFPDVVQKTYKIYNSTSYEPSQNHKFSLGFEYIHNDAKAKKFDAMIPNPKVSGTFFQAQRLYGDKLMELILMVA
fig|213849.5.peg.1059	hypothetical protein		atgaaaaaaataatttttagcatttttgtgctatttagttttttaaactcagcaactttgatgaaatatgatactgttgaaaacgataatgatgtagttttaaaactttttttcgactcagcttttgaaggtggaatatttgaaaaaaaagataaagataatcttattatcatacttgaaaacactcaaactaatgagaaatttacaaaccaattaaactcaaatattataaaagaatttgtaattcaaaacaataaaaataatgccgaaataagcataaaaggtagtccaaatttagaaacaaatgcttctatcttacaagatgggttagagctaaatgtcaaatttacaaataaaatagtaaataacactagtaaagttttaaaagatgataaaaaa…	MKKIIFSIFVLFSFLNSATLMKYDTVENDNDVVLKLFFDSAFEGGIFEKKDKDNLIIILENTQTNEKFTNQLNSNIIKEFVIQNNKNNAEISIKGSPNLETNASILQDGLELNVKFTNKIVNNTSKVLKDDKKSSEKSSGIYKFLIAIVFLIFIIAFIIYKKIKKQNEEFDTFSNAMENRQDKEEANETSNDLDDYDDIKDDKPDKEENFEEKMLNKEIKTHNELYKNEYQSNASIIYQEKISDEKEVLLIKSDGKVYLSFILLDSEIPQNIYENMIVDKDKFREFLKICKSKNEI
fig|213849.5.peg.1067	hypothetical protein		atgtttaaaaaaataattttttgtgcttttgtagggctatttttggcaggttgtgcaggaagcaatggtgcttataaaaattactacggtgtagttgctccaaaaacaacactagaagtttttaaagatgtaaatggaaatttatacaaaattttcagtaatgataattttgaaaatgcaattttaagcgtgacagatcttggaacttatgatttgaaaagagctgttagtgcaaatggtataagacttgttacaaaagatgaaaaagttgaaattttctataaaaacaacgaaggaattttcaatataaacggtaaagaaaaaccaatttttaaataa	MFKKIIFCAFVGLFLAGCAGSNGAYKNYYGVVAPKTTLEVFKDVNGNLYKIFSNDNFENAILSVTDLGTYDLKRAVSANGIRLVTKDEKVEIFYKNNEGIFNINGKEKPIFK
fig|213849.5.peg.1069	hypothetical protein		atgaaaaaaataaatcttagtgtctttatgatagctctttttatatctggatgtagcgtttcaaactggaatattggcaaaactacaatgcaaaatacaaaaaaagaagagatatccaaaccaaaagaagtaaataataataaaaacaacttccatattgacacaataataaatacttggggaaatccaacctcaactagacaaaactcagctggaaataaaatctatatttgggaaaactgcaagccaacaggtgctatggttgatgtatgcgatgatgatggctgctcaacaattcctgaaaaaaactgctgtgaaagagctttagtaactgataaagatggatatgttcaaaatctaaaagaggcagtaaatagctgcatttaa	MKKINLSVFMIALFISGCSVSNWNIGKTTMQNTKKEEISKPKEVNNNKNNFHIDTIINTWGNPTSTRQNSAGNKIYIWENCKPTGAMVDVCDDDGCSTIPEKNCCERALVTDKDGYVQNLKEAVNSCI
fig|213849.5.peg.1437	hypothetical protein		atgagatttagattatgcttatttttaataatttcttttttaattacaggttgttttaatagtgaggaaaatgaagctttaacacaaaaattaaattcacaaattttaaaagatatgggctatttgtcaaatttagaggctttttatgggattgactttacaaatacaagtaaaaatttaataagaagtaatgatttttatgtaagagttgatgatgttaggatattttacggatatccacttgataagataaaagtaaaagtctatggcagtgataaaaaaatactttatgtaaaacttccaagaccagagcagatttcaatagatagaaaaatagcacatttaaaaacaagaagagaaaaatattccccaattgatgaaaatggaactgagttcgat…	MRFRLCLFLIISFLITGCFNSEENEALTQKLNSQILKDMGYLSNLEAFYGIDFTNTSKNLIRSNDFYVRVDDVRIFYGYPLDKIKVKVYGSDKKILYVKLPRPEQISIDRKIAHLKTRREKYSPIDENGTEFDVEKKMLEALNSTLRKYEPKMLEMTQNISKEYFEMIAKNNNMDLKLELEYRE
fig|213849.5.peg.1438	hypothetical protein		ttgccaagtccacaaataatatccacaaatccagtttcatcagaaatttatggaaaatatacgagatcggagtgtgattcatatgatataaaagaggcaaatggttcaaaaagtgagatagaaataagaagacatatatatcaaaattatggaaattctatatcaaaaaatggtaaaaatatgctgattacatttttgaaaaattattgccctaacaacatgcagaccagtcaaaataaagcaaaggataatttatga	MPSPQIISTNPVSSEIYGKYTRSECDSYDIKEANGSKSEIEIRRHIYQNYGNSISKNGKNMLITFLKNYCPNNMQTSQNKAKDNL
fig|213849.5.peg.1247	hypothetical protein		atgagaatttttctgtttttaatagtaagttttttcatatcttttgcaaatgaaattttagatgaaaattcactttcaccacaagaacaaaaatatataaaatttgatcaaaattgtactaaaggcgattcttggtcatgttctgaaataggaatgacacattacaaacaaggcgagttaattccagcttatgtttattttgacaaagcttgtaaaattgagtttggagtagggtgtgaattgaaagcttttgttttaacaacttatgaaagttatgatgaagcctttgatatttttaaaaaagcttgtgataataatagttcatatagttgtttaaatttagcaaaactttatgatgatggaaatggagtaaataaaaacaccacaaaagcaactgaa…	MRIFLFLIVSFFISFANEILDENSLSPQEQKYIKFDQNCTKGDSWSCSEIGMTHYKQGELIPAYVYFDKACKIEFGVGCELKAFVLTTYESYDEAFDIFKKACDNNSSYSCLNLAKLYDDGNGVNKNTTKATELYLKACKLGENGACHMLNLR
fig|213849.5.peg.1257	hypothetical protein		gtgaatgaatgtgaaaagaatcaaattttattttttaacaaaaatacgataaaatcaaactttaaagcagatattcacataagttgtaatcctactacggctgctactaaaatttaa	MNECEKNQILFFNKNTIKSNFKADIHISCNPTTAATKI
fig|213849.5.peg.1288	hypothetical protein		atgagtagaaatgaaattttaaatgcaaacaaagacaaaagaacaaaatgcgttgtttatacaagagttatgggttatcacagaccagtagagagttttaatattggtaaaattggcgaacataatgaaagagttaaattttgtgagaatcccaaaaaagtaaaatcggcctaa	MSRNEILNANKDKRTKCVVYTRVMGYHRPVESFNIGKIGEHNERVKFCENPKKVKSA
fig|213849.5.peg.1291	hypothetical protein		ttgaaaaaaatttttatatttttgattttagccttgaatttggctttttcaaatgtctttgaagagtttggtgaagaagctattaaaaaaataacaaatacaaatttagaaaaatgcaaaaatggcgatgatgaaatttgtgatttaatagctataatgacaaacaataacgatagtgaagatatagatggaactaatataagtccgcaaaaaatggcagaatttcttataaataaagatactattaagctttgcgaaaatggcgacaaaggtatatgtatatttttatcacttggaatggcattttatagtgacaaaagtttagatgatgcaaaagaatttgctttaaaaagcgagaatatacatttaatagacttgctagataatcaaaattttgaa…	MKKIFIFLILALNLAFSNVFEEFGEEAIKKITNTNLEKCKNGDDEICDLIAIMTNNNDSEDIDGTNISPQKMAEFLINKDTIKLCENGDKGICIFLSLGMAFYSDKSLDDAKEFALKSENIHLIDLLDNQNFENIINSCQNGYKSCEYLSIMQKYGIFVKKDEEKAKILKEKACKDEVGFFCSKYDTGILNIFSAFCDKRSIKACILLFPAFEETYQIPYAILAQNRLLNLYENSGINLGENLFEKALNDKKFVKFLNENLDIFLALFGTNEEYNLIKDSDLPKYYGLLAKNGFDFNKEIDTINVMEFTIYYTKDEILVEIFKNILPKIDLNSPILLRQAKDFDKKQSFKFLIENDANIDDVLLFSVIRKLASPFDRDGEVHFLKAGKLGDHDKEILKS…
fig|213849.5.peg.1296	hypothetical protein		ttgtccgcttttacgttttgtaatctttcgtttagttgtcctaaatttacagcttcatcatcaagttctgctctggcgacgttgccaaggcgaatttttccgtctttattttctccgacttttcttttgccgtcttttacttgttggtcatcggcagtgtatgtttgtggagctgttttaccgtcttttccgaccaaactaagacgctctggagaattggaaaaaatatcatcacctggtttaattccaagattatcaacttcattagcccctgatccgctggtagtatacagtcctgtgactgtatccataataggttcccctttcttttttctaatttcactccatttgacatatcgtatttttctatctggatcagttgtccatacagcaggatat…	MSAFTFCNLSFSCPKFTASSSSSALATLPRRIFPSLFSPTFLLPSFTCWSSAVYVCGAVLPSFPTKLRRSGELEKISSPGLIPRLSTSLAPDPLVVYSPVTVSIIGSPFFFLISLHLTYRIFLSGSVVHTAGYSFSPFA
fig|213849.5.peg.1151	hypothetical protein		atgaaaaaagttatagttttgctatcttttgtctgcgccgtattgcttggctatgaacttgaaattgctgatacagcttatgaagcaggagactatcaaaaagcttttaaatactctaaaactgcttgtgataatggagagtatagaagttgttttaatcttggacttttatataataacggtcaaggtgtggagcaaaattacaatgaagcttttaaatattataagttagcttgtaacaatggaaagtatagaggttgtttcaatcttggaggtttgtatgtcaatggtcaaggcacaaaacagagttatagcacagcaaaggagtattatggcaaggcttgcgacttgggagataaacttggctgcgatgcatttgcaaagctcgacaaaaatggc…	MKKVIVLLSFVCAVLLGYELEIADTAYEAGDYQKAFKYSKTACDNGEYRSCFNLGLLYNNGQGVEQNYNEAFKYYKLACNNGKYRGCFNLGGLYVNGQGTKQSYSTAKEYYGKACDLGDKLGCDAFAKLDKNGY
fig|213849.5.peg.867	hypothetical protein	FIG00638284	atgaagttactcaaatatttgggtatttttttaatacttatcgtagttgttttatacggcttattatttacaggttttggtaataacttagtaaagccttatattgaaaaaactgtaaaagataaatcaggatttgatttaaaacttacaaaatttgatctaaattttaaaagtcttgatataagtgctattgtaaatggtgaaataagtgctgatgttaaaggtaaatattcgcttttttcacaaagttttgacctagactacagtgttgatgttcaaaatttaaatagctttaaaattaagcttgatgaacctatgggcttaaatggtaaaattagaggaaaaataaaagattttagcgcaaatggtgttggcaaaatgcttgatagcgatgttaga…	MKLLKYLGIFLILIVVVLYGLLFTGFGNNLVKPYIEKTVKDKSGFDLKLTKFDLNFKSLDISAIVNGEISADVKGKYSLFSQSFDLDYSVDVQNLNSFKIKLDEPMGLNGKIRGKIKDFSANGVGKMLDSDVRFLAVLKDLKPFDVDLDAKGLNVQKAMKLANQPAFITGKINAVANIQNGFGEANITSNDLAINKDGLKDKNITIPNNIALYLNSDITLKDNIITASSNLNSKLANIEAKETKFNLDNKNLESDFSLDILDLANLEPFTKQKLNGNLKVDGFTKVVDNKPEFVKFNLVGFGGEVNANLQDKILDAKINSIKIAELMGVASMPKAISGLINGEIKINDVYDFNNIQGSAILNVIDGKINPVELKKMANLDFPQNNNFEIASKTLIENGI…
fig|213849.5.peg.1010	hypothetical protein		atggcaattaatgaaaacgcgtttttagatgagttagctttacattatttatacaaagcagaaagtatttctactgacagaatagaaaaggttttatctcccaatgataaacagcttgtaaataatgttatttgcaatagaaaaaatttaacttcatatgttaataacaatattggttatttagcctatgatgaagataaaaaaattttaagtataacctctaaaggtaaaaaatgtatcgaagatagatattctgaaaaaagaaaatcataa	MAINENAFLDELALHYLYKAESISTDRIEKVLSPNDKQLVNNVICNRKNLTSYVNNNIGYLAYDEDKKILSITSKGKKCIEDRYSEKRKS
fig|213849.5.peg.1014	hypothetical protein		atgattaaaaagttatttttagcatgctttgtattgtcttttttattttctaacgagacaaatagttcaaattttaaagaattttttggtgaaaatagagaatttaaacatccacaaatggatttttgtcaaagagataaaaatctattagatcataatattacaaaatcagacttaaaaaagggtgaggtttttatacatggtggaaatactgtgaaaaataaatttttagttttaaataaatttatagactctaaaaaagttatagataatctaaatgatgttttaaaagaagagtttaaaaatgataaatttaaagagtttgaaaattcacttagctatgaaatttttgcctttaatataagagaaaaaggctctaaaacagagtttgaatttgta…	MIKKLFLACFVLSFLFSNETNSSNFKEFFGENREFKHPQMDFCQRDKNLLDHNITKSDLKKGEVFIHGGNTVKNKFLVLNKFIDSKKVIDNLNDVLKEEFKNDKFKEFENSLSYEIFAFNIREKGSKTEFEFVIKYKTTNPLNKKELKEKEISNIVNLKENSSDEIYKEALNIIMLEIKNTNNK
fig|213849.5.peg.1016	hypothetical protein	FIG00638284	ttgagtgatgataaaagagaaaaacttagagaatatttaagaaacaatagacctaaaaatagagtgaatttaggcaataactctgataataaagagaattctaataaaaatttgaaaaatgaatcaaatttggataatttaaatttaaacaattctcaaatttcaaacaatgaaactaattctaacaaaaacagcaacccatcaaattctccaaacaaacgcgattatgataaagagcctttaattatttatgaatatagttcggcaattaatttattttttggaataattgttctagttgtgtctgtttttttttgtttttatttggcatattacaaaaatcatcaacagtga	MSDDKREKLREYLRNNRPKNRVNLGNNSDNKENSNKNLKNESNLDNLNLNNSQISNNETNSNKNSNPSNSPNKRDYDKEPLIIYEYSSAINLFFGIIVLVVSVFFCFYLAYYKNHQQ
fig|213849.5.peg.1017	hypothetical protein		atgaatttattagataggcaaataaaagctaaagagaagcttgataaggcagaaaaatatataaaattaaatttaaaatcatctttaaactcttataatgataaactaaacactcttttttatattaaatctttaccataa	MNLLDRQIKAKEKLDKAEKYIKLNLKSSLNSYNDKLNTLFYIKSLP
fig|213849.5.peg.1029	hypothetical protein		ttgaaacaaagaactaggattaaacgacttgcaaatcgctggtataaatttgatcctatggattttgaaactcaatatttaaaaagtattttatctcattatcaagtcgtataa	MKQRTRIKRLANRWYKFDPMDFETQYLKSILSHYQVV
fig|213849.5.peg.1030	hypothetical protein		ttgaaactcgccactgtcggtcttataaagagcagctatacttgtataaatttgatcctatggattttgaaacctcaaaaaagtgataaaagaagtgatggaatgaagtataaaattgatcctatggattttgaaactaaatttggcaaaagcatactttga	MKLATVGLIKSSYTCINLILWILKPQKSDKRSDGMKYKIDPMDFETKFGKSIL
fig|213849.5.peg.932	hypothetical protein		gtgataaaaaaaattataattatgtttttttgctgttttttaacccaaatttttgccaatgaaaaatgtgacaaaacagatgatattgtaaatttaaatgaactctttggaaaaacttgctctatagaaaattcaaacaaaaaaagtatggaaataagtaataaaaaagatgcaaatatcgctaaaaagagcgaaaaactcgctcaaaatgaaggaaattttagtaaaactgataaaagtgatttattggattaa	MIKKIIIMFFCCFLTQIFANEKCDKTDDIVNLNELFGKTCSIENSNKKSMEISNKKDANIAKKSEKLAQNEGNFSKTDKSDLLD
fig|213849.5.peg.1157	hypothetical protein	FIG00638284	atgagatttgtaactgtttttttactggttttaaatgtcgtttttgctaatgccatagatgagataaaagtttataaagatagagttgagttttatagtaaaacgtttgataactccaaaattggtaaagtttttagggatgattttataacttgtgagcctaaaattgatggtatttttcatcaagaaagtaatgagcttataaccttttactcaaaaacaacactacctacatcaactacttttaactgttcatacaatgacgaaaaaattagttttaaaagcgataaatttcaaatagaaaagtttcaaaaaatggataaaaatagatattttatctcttttaatgatgaagttataaatttaaaagaaaatataaaagttataactctagatgaa…	MRFVTVFLLVLNVVFANAIDEIKVYKDRVEFYSKTFDNSKIGKVFRDDFITCEPKIDGIFHQESNELITFYSKTTLPTSTTFNCSYNDEKISFKSDKFQIEKFQKMDKNRYFISFNDEVINLKENIKVITLDEKIVPFKLHILSSSEAIIEVLSSDSYTLKISKNVKNPKNSSLENDAILNSFGQSDDELKSSKTLELDTTLIKPLSYPDKMLGFRLYMDDYLWLNNVLVSCDDTQNFKVIDSGYENSKSYFDIVSSDLKDNSEYEITLKKGFGEKNYKVLKKDLKFRLKTADFAPEIWFLDDKPYISSKEKIALKSINLKEIKTVLSKVEDENLRYFLNFDDDTNTFSDEKSQNFHLDFEPNKEIKTLLEFDFDKDGIYNLEIFYKDKDERLKSINKF…
fig|213849.5.peg.1468	hypothetical protein	FIG00638284	ttgagtgatgataaaagagaaaaacttagagagtatttaagaaataatcgacctaagaatagaacaaatttgggaaatagctctaataataaagaaaattctaataaaaatttagaaaatgatttaaatttggataaaaatttaaattctaaaaaagatgagaatttatataattcaaatttaaaaaacaatatagatgataatctaaaatcagatgagaacttaaatttaaaaaataatttatcaagctcaaaagataatttaaacaatcaatcaaatttacaaaacaacacaagtcaaaattttaaaagctctagcaaagatttaaattgtaacaaaaacagcaactcatcaaatttcataaataaaagagactacgataaagagcctctggttatt…	MSDDKREKLREYLRNNRPKNRTNLGNSSNNKENSNKNLENDLNLDKNLNSKKDENLYNSNLKNNIDDNLKSDENLNLKNNLSSSKDNLNNQSNLQNNTSQNFKSSSKDLNCNKNSNSSNFINKRDYDKEPLVIKDFRKEILFYCFIPAIFYVILNKILFDKGIITFRIISVSHDTYSSDFGYITTIIFIIIVALYVKKI
fig|213849.5.peg.1511	hypothetical protein		atgaaaaagttaattttaacattatttattacattaggattttgctttgcaaacagcgtcgatgaaattaaagttggagatgtagattcattatcaaaagcagggtttgaaataaagaaaaaagcaagtgttgatgggcttgatatgagcaaagaatgcttaagttttcataataaaatgaaagaaaatttaaaaggaaagtcaaaagaagaagcaagagtttttaaaaatgaaatttatataaaaacttatgatgaattagccaagttaagcaaagatgatagagctaaatttgatatgaaaatttgctcaaaatatctaaaaaatgactttcatgctaaaagaaactcttgtgcgcatagccaaaacatagcgggaaattttgaaggttgtcaaaat…	MKKLILTLFITLGFCFANSVDEIKVGDVDSLSKAGFEIKKKASVDGLDMSKECLSFHNKMKENLKGKSKEEARVFKNEIYIKTYDELAKLSKDDRAKFDMKICSKYLKNDFHAKRNSCAHSQNIAGNFEGCQNNLKGCNKGFECPKTGKKCQKMDQNYSCKKHNDCTKDFDNCPKKQRKCGC
fig|213849.5.peg.1202	hypothetical protein		atgaaaaaactagttatttcactacttattttatctggattttttgctggatgctcacaaactgctgaatataataaaaatcttgaagtaaaagatacatctcataatatcgctgttaaaaagccactacaaaaaacatatatttatatggatgcttcagcacttggctcgcaaagtatcaagtcaagcacatctttaggtgaagacaatttaaagatagatattggagagtttgtaaaaaacgagagtttaaatttctttaaaagagctttttcaaatttagaatttagcacaaacaaagaaattctaagttcaaacgatcttatagtaatgcctgaaatttatagatttggttatgggttttatagtgctgatggatttaatgtagattcaaaacct…	MKKLVISLLILSGFFAGCSQTAEYNKNLEVKDTSHNIAVKKPLQKTYIYMDASALGSQSIKSSTSLGEDNLKIDIGEFVKNESLNFFKRAFSNLEFSTNKEILSSNDLIVMPEIYRFGYGFYSADGFNVDSKPFVNYTLNLKIYKNGMEIYNKVISKSDRIYGEKTFFGMGNTSYAQIGPIFQKALANDYSNNAVDILKAINLAN
fig|213849.5.peg.1508	hypothetical protein		atgaaaaaattattagtttttgcttttgcattttgcttaagccttagtgcagatgtttttcaaaacgagcaagtttatgctgctgcaaatgttgtaaaatcttttggttgtgataacaacaacacagtttctgaaaaatatctagaaaacgtcaaagctgttgcaattatccctgatgtaactagaacaggtgctattgcttcaactcaaagaggaaaaggtgtattttctatgagagatttaaatggaaactggacaccaccaatcatgataacatactcaagttttggagcaggtccacaagtaggaatagaatcagctgatatgatactacttttccaaacaagcaaatcttttagagatatttttaaaggacaagacttacttggcttaaatgca…	MKKLLVFAFAFCLSLSADVFQNEQVYAAANVVKSFGCDNNNTVSEKYLENVKAVAIIPDVTRTGAIASTQRGKGVFSMRDLNGNWTPPIMITYSSFGAGPQVGIESADMILLFQTSKSFRDIFKGQDLLGLNAGGTIGEGSMAGRTTDLPEVSAYIVKTGKTSGVYFGASLDFGRIIIDDQATNDYYERIYDYQDILNGSPRDSKYTKMLKHALNVYLANDREKFRCDIDKFIVK
fig|213849.5.peg.1509	hypothetical protein		atgaggaaaatcatcattttactagctattttgctaagtttaaatgcaaacgagattataaatggagagactgaaattctaaaagttaatagagagtttgcaggagaactttttataaatgataaaaaagcatttggcttgataatcctgttaaaaaaggtgaaaaaatag	MRKIIILLAILLSLNANEIINGETEILKVNREFAGELFINDKKAFGLIILLKKVKK
fig|213849.5.peg.1695	hypothetical protein		atggctaatgtaggcaagataaatttaagcgacaaagatattagagaattaccagtaaaagatagaaaatattttaaaaccgtaggaaatccaactgaattatatataagagtttatccaagtggaagaaaaagttttgctataagatacaataataaatttaccactattaaagaatttagacaatatcgccaaaattacgcgaagttaaaaagctaa	MANVGKINLSDKDIRELPVKDRKYFKTVGNPTELYIRVYPSGRKSFAIRYNNKFTTIKEFRQYRQNYAKLKS
fig|213849.5.peg.1707	hypothetical protein		atgcataggtgtaaaacaattataaaatgcctttttatatcacttttttgtctaaatttaaatgcctttgatacgaaatcttacgatgaaagcttaaatgtatttaaagcgcttttactagaagaaaaagacccaaaagattcagtttcaatttttacatatttatatgataagacaaaaaaacctgagtatttaaaagaggtcataaagatactttataattatgaagattttacaaatttaggtttttatcttgaaaaaggaagtgttttattaaaagatgatgatgagtttttaaggataaaaatagcttatcttttatctaaaaatagtctttatgaggctttaaatttagcaagaaatcttactaaaatagataatagcgcaagaagttttatt…	MHRCKTIIKCLFISLFCLNLNAFDTKSYDESLNVFKALLLEEKDPKDSVSIFTYLYDKTKKPEYLKEVIKILYNYEDFTNLGFYLEKGSVLLKDDDEFLRIKIAYLLSKNSLYEALNLARNLTKIDNSARSFIILGKIEEVLNLQNETFKSYKKAYELDENEINFLRYVKVLLSMKQTDEALKELESYKKENGCSLAVCSMLVDIYRQQNDFDMVVKICEELYEDTKNSKFLDYILSFYITFEEYDKAVDLLKKYDYKNKMLVELYGFLKQNDKAIKLSKEFFKKTNDTEFLALEAMNLYEKNAPNVNQKLLKEILDKFDKSIKDLNNATYENYYGYLLIDHDIDYKKGIEFVKKALLKEPDSPYYLDSLAWGYYKLKECKKADEIMKQISYKFSDFLN…
fig|213849.5.peg.1719	hypothetical protein		atgaaaaaaactattattttatctattttattatcacttagtctaaatgcaagtgaaaaggcaagagattattttagtgaaaatttaaatattgatgatggacatcaagcatttgttgaaaataaatatgaaaaatcaaaagaaatttggactaaactttgtaatgaaaacgatggcaaaagctgtacaaatttagcatggcttttagataatggtttaggtgtagaagttgataagcaagaagctataaagttttacgaaaaaggctgtgagctaaatagtccagaaggttgctcaaacatagcaatgatgtattttagaggtgaagttgtagaaatggactttgaaaaagcttttaaatactatgaaaaagcttgtgagttaaaccaccctttatca…	MKKTIILSILLSLSLNASEKARDYFSENLNIDDGHQAFVENKYEKSKEIWTKLCNENDGKSCTNLAWLLDNGLGVEVDKQEAIKFYEKGCELNSPEGCSNIAMMYFRGEVVEMDFEKAFKYYEKACELNHPLSCAQVGYMYEFGDGVETNIHKTFEYYDKSCQLGYGEGCTNLGALYANGNGIKIDIEKASEYFAKGCDLGHEQGCKYETQLKELKLKGEI
fig|213849.5.peg.1721	hypothetical protein		atgaatttattagataggcaaataaaagctaaagagaagcttgataaggcagaaaaatatataaaattaaatttaaaatcatctttaaactcttataatgataaactaaacactcttttttatattaaatctttaccataa	MNLLDRQIKAKEKLDKAEKYIKLNLKSSLNSYNDKLNTLFYIKSLP
fig|213849.5.peg.1722	hypothetical protein	FIG00638284	gtggtattttggagtgagggaaataatctcatttttgacttaggaaatggagatatggtaactgttataaatcactctaatacagcttctaactccatagagaaaatagagcttaataatggatattatatagataaaaacagtttagatgttgctatatctgaaatgaagttaaaatcttttgataacggtatagttttgaatagagaaaatatcttaaaaaacggtgctttaaaagatatcataagttcatcttggaaaaaagataatgattttactcctcctttagttttagatctaaactcaaacaatacaacttctataaatttaaataactcatatgcttattttgattatgataatgacggtgttagagaaaaaacggcttggatagaaaaa…	MVFWSEGNNLIFDLGNGDMVTVINHSNTASNSIEKIELNNGYYIDKNSLDVAISEMKLKSFDNGIVLNRENILKNGALKDIISSSWKKDNDFTPPLVLDLNSNNTTSINLNNSYAYFDYDNDGVREKTAWIEKGDALLAVDLNNNGLIDNGSEIFGNYFKLQNGKFAKDGYEALAEFDSNKDGKIDKHDDHFSDLLVWKDSNQNGISEDGELVSLKSLGITEIKLPKNKNKSVLENGNVISNSSTFIQNGKEKTMNDVWFKIDLNEAKSDISNDILYDNDFEDSKIDNTLHVDKIKILSQAGIKEIILRSGYTGISINGTSAITSANNGEMSFENVWYRSDNTDTIYDEESNSYISGSGTVRGLDDAMKDNDTLKNSVDEYKNSLDLAFDDLNSNMDNI…
fig|213849.5.peg.1731	hypothetical protein		atgccatatatacaaattcacgagttcgaaagtcttctttttagtgatattaataaaatagttttagatgatccggcatggaatagcagtaaaaataattatttgaataaacttaacaatataataaatcaatataaaaatcctgaacttatcaacaactcaccaaaaacaagcccatcgcatagattagaagatatttttataaatcccaaatatcgtaaagtatctcacgaaaatagcattgctaagaaaataggtatagacaatatgctgaaatcttgcccgcattttaatgagtggtatgataaaataagtaagttaaaatga	MPYIQIHEFESLLFSDINKIVLDDPAWNSSKNNYLNKLNNIINQYKNPELINNSPKTSPSHRLEDIFINPKYRKVSHENSIAKKIGIDNMLKSCPHFNEWYDKISKLK
fig|213849.5.peg.1733	hypothetical protein		ttggataattttaagcaatacattaaaactttaaaagaaaagtatgatgaatgtcataaaattataggtataacagatcaaatcttggctaataaaaaaactcaggagaaagaattcaataatagcaaaaaacattga	MDNFKQYIKTLKEKYDECHKIIGITDQILANKKTQEKEFNNSKKH
fig|213849.5.peg.1734	hypothetical protein		ttgagagaattaactataaaacaggcaaaatttaaaacctatgaagaccaaaaaaagcaaaagaatatggaaaataaaaaaaacaaatttgaaaaagaacttaaaaatttaaatagcgaaataaataagcttgaaaacaatataaaaatagatcaagaaaaagcaaaacctgacataaaagttattaatgcctacctaaaatcgctaaatttatcaaaatattccataaattcaaattatcagttagtcttaaataaaaaccgatataaaaaatga	MRELTIKQAKFKTYEDQKKQKNMENKKNKFEKELKNLNSEINKLENNIKIDQEKAKPDIKVINAYLKSLNLSKYSINSNYQLVLNKNRYKK
fig|213849.5.peg.1743	hypothetical protein		atgatagagaaaaaagttttagaagatattgtaaatgagtatctttggggtcaaagtaaagcacctagtagtagtgagttagcagataataaatttacagacagagataaaaatattacccttaaaattttaaaccaataa	MIEKKVLEDIVNEYLWGQSKAPSSSELADNKFTDRDKNITLKILNQ
fig|213849.5.peg.1534	hypothetical protein		atgaaagctaaaaatagtgtgattaagaaagaaagtgcggcgaaaaaagtagaggttgaagataacagtggcggggagatttatctgcctgatataaatgaagttttaaaagaatttgtgggataa	MKAKNSVIKKESAAKKVEVEDNSGGEIYLPDINEVLKEFVG
fig|213849.5.peg.1535	hypothetical protein		gtgagcggtaacgagaacctaggtgatgcggtgcatgatagcatgattagtgatagcactcagctaaatttagagcctttagacacaaataaaaaggctttaaatttagatgataaatgcagtgtgtggtggaagttatag	MSGNENLGDAVHDSMISDSTQLNLEPLDTNKKALNLDDKCSVWWKL
fig|213849.5.peg.1537	hypothetical protein		atgaaaaacactacactcgcaagagctgttaagcgaaagacaaagtatgatttaagagcgtgttgccagataaacaaacttagtcttagtagcttgtataagggttatgtaagcaaaagagctatgaaaatactacaaagagatgggataaaagtagataattatgtggctaagcagtaa	MKNTTLARAVKRKTKYDLRACCQINKLSLSSLYKGYVSKRAMKILQRDGIKVDNYVAKQ
fig|213849.5.peg.1538	hypothetical protein		atgctaaatttagtaccatctaatacaaactataatgtccatccacttattataaaaaataaaaaagatatgtattttctcattatgtttatagctttatttttttatctcatattaatttgcattttttatccaagtgaagataattttaaaagctttttttaa	MLNLVPSNTNYNVHPLIIKNKKDMYFLIMFIALFFYLILICIFYPSEDNFKSFF
fig|213849.5.peg.1546	hypothetical protein	FIG00638284	atgagtaaatcaggaacaatagtagtcaaggggaagaaaaaatctaaaaaaattttatctaatgatgaaaaaattaatgaagtagttgatactgctagtaatataaaagacaaggttgataaagccaatatcttaatagatggatatcattttatcataaataaagataaggattcagcagttgtattaatcaataatattgctccaccatatgttgatactggaaaattaactaaaagattgaatgatcttactgataagatagggtgggaggaatcaaatagatataacttggatgaggctgagaaaaatgcggtcggaataaattggggcaacaatcaacccaaaccaccttccgaagagataaaagacaacgctaacgaaattaaaaaagatata…	MSKSGTIVVKGKKKSKKILSNDEKINEVVDTASNIKDKVDKANILIDGYHFIINKDKDSAVVLINNIAPPYVDTGKLTKRLNDLTDKIGWEESNRYNLDEAEKNAVGINWGNNQPKPPSEEIKDNANEIKKDIDFKEKLEKSETKNKHTEEASKNIDKFLKEKLDKLSNKVKELKENINEKLPNEEDIDKIIKNLDNLKSKNEVSKKDIDEMLKNIEQLSKGLDRKDPADKDTPNDKEDTGNSDTTETNTNTGKNDKGGNSGNNGNTGNNSDSDGGSDGNSDNGNNSGEGNTGNGNGSGNNTPPEDSNTNEDTPEFPNPFPPRKTCPVPNPFPFPFPNPFKPNLGGKCYRIEVYDPLVLDLNKDNKISITSSKDSNVYFNHTNDGVNIKTSWIGKEDGI…
fig|213849.5.peg.1558	hypothetical protein		atgataagaaatgcagtaacagctcaagcagtaaccggtggaaacctttttgttgatggtattggtatgtttggtgagcttacaaattttgagccaccagcttttgaacatgaaacagtagagacttcatcacaaattggaaaatacgagcatgttttaccgaccttaaagccacttagtgctagttttacggtaaataaagtagataaaatttattttggtcttttagataccacaaaaccacaaaaaatttatatcaaaaacaacctttcatcaatgaatggcaaagaaacaggtatcgttgtaacctttgagggtaatatcaaggtattaaacgctccaaaatttgagatgaatagcgaagcggaagtaagctttgagatgagtgcaacagttgtg…	MIRNAVTAQAVTGGNLFVDGIGMFGELTNFEPPAFEHETVETSSQIGKYEHVLPTLKPLSASFTVNKVDKIYFGLLDTTKPQKIYIKNNLSSMNGKETGIVVTFEGNIKVLNAPKFEMNSEAEVSFEMSATVVKYEIDGETSLLYDVVNSFYEVNGKDIYEPIRKNIL
fig|213849.5.peg.1560	hypothetical protein		atgagtaagataaagcctagaagaaagatagttgttataacagaggggcaaacagaagaaaactatctaagaggcttttgtagtgaatatttaagtagtgatttttcatttgagtttataaactcaaaaagtggaaattatagtgctattaataaaaaaataaaaaaatatcaaggaactgaacaaattatatttgtagtggctgatttggatagactagatgataaaaaagagtttcaatcatttgaaaaaatgataaaaaccttaacctatgtaaatgatttttgtaatatttttttaagttatagaaattttgaaactttcttattggcacattttttaccaaaatcaacaaatttagttaatgctttacataaaaatggcactgatgatattaaa…	MSKIKPRRKIVVITEGQTEENYLRGFCSEYLSSDFSFEFINSKSGNYSAINKKIKKYQGTEQIIFVVADLDRLDDKKEFQSFEKMIKTLTYVNDFCNIFLSYRNFETFLLAHFLPKSTNLVNALHKNGTDDIKNDKDIYNCIKRNNGCYENTIKNLNQNNICYKKTNKNFPKLDKTKITLTQSSLINLKSYYEFIKSSY
fig|213849.5.peg.1668	hypothetical protein	FIG00638284	ttgcataaagatgagattgagtttataaataataaccatgaagagtttaaaaaatattacaaaactaaaataggtaaaaacataactaaagatgaagcaaaaaagctacttgatttttcaggtaaatatatgattgattatgaaaaaaatggatggtataattttaaaagtctatttggtaaagaagaatatagcaaagatgaaataaatacagcaatgggatttttaattgataaatcaaaggggttgaaatttatagataattataaagaagaatttactcctacaaattattttggtgttacaaaagaacagttttatgataacaattataatccaaatgaagcacaaggtttaggtgatatgagttcatggctttttccgatgggtaaaattggc…	MHKDEIEFINNNHEEFKKYYKTKIGKNITKDEAKKLLDFSGKYMIDYEKNGWYNFKSLFGKEEYSKDEINTAMGFLIDKSKGLKFIDNYKEEFTPTNYFGVTKEQFYDNNYNPNEAQGLGDMSSWLFPMGKIGGSIAKETGGIIYEGSKVILQNGSNKVSSLTIPTAVVGLSDYVNAPTSNNDKLYNGPTDATLIIGAGLLSNQGTKMLSQTILKQNAKTSIKYGLEAGVFDGALQIGSQITDQMIDVGGSVDFRKISLDWDNISRSIISGAVIAPNFFDSSKTIIHSWKANKNLEKQLSNANTINRQNKIQGRIDKNNNKLKNHIYFQTTNKMLNKAIDYEVENLQGDNK
fig|213849.5.peg.1670	hypothetical protein	FIG00638284	atgttatcacaaacaatacttaaacaaaatgctaaaacatcaataaaagccggtttagccggtgcaggacttgatgctagcagtcaaataggaactcaaatttatactcaagctattaataataacggatatgtaaattttaatgatataactttagattatgacagtattgcatttagtggtgtggctggagcaactacagtgccgagcatgatacaatctggtaaagatgttttttattccataaaagctattaataaaaaatggaaagattttttaaattcaaatactataaacaggaaaaataagaattttgataaaataatttatcatggtgaaaatataatgaggcattctgttttccaaggagcaaatattgaacttggcaactccattaaa…	MLSQTILKQNAKTSIKAGLAGAGLDASSQIGTQIYTQAINNNGYVNFNDITLDYDSIAFSGVAGATTVPSMIQSGKDVFYSIKAINKKWKDFLNSNTINRKNKNFDKIIYHGENIMRHSVFQGANIELGNSIKNATIDSQYE
fig|213849.5.peg.1672	hypothetical protein	FIG00638284	atgttatcacaaacaatacttaaacaaaatgctaaaacatcaataaaagccggtttagccggtgcaggacttgataccggtagtcaagtaggaactcaaatttatactcaagctattaataataacggatatgtaaattttaaaggtaaatttaatgtcatcaaatga	MLSQTILKQNAKTSIKAGLAGAGLDTGSQVGTQIYTQAINNNGYVNFKGKFNVIK
fig|213849.5.peg.1674	hypothetical protein		atgtttgtaaataataaatccatatcaacaacaaaaccattaaattataccattcctaataatgcttattggtttggaaatactatatcagatcctagagtttggatatatggaacagctgggtttgaaattgcaaatgatatatttaatgatagcacaacgccagggacacaaaaaggaacattgggagctattattaaaaatatgtatcaaaatattaaaaaacgagatgaagaataa	MFVNNKSISTTKPLNYTIPNNAYWFGNTISDPRVWIYGTAGFEIANDIFNDSTTPGTQKGTLGAIIKNMYQNIKKRDEE
fig|213849.5.peg.1625	hypothetical protein		atgctaaaaccaaatcaacaaaaagataataagtcttataaatataatattattgatacattctatagggcagacaattttacaaaaggaagagcttttaaaaaattttttagcaatttttgtcaaaaggtttttgatataaactataaaatgttaaaaaataaagatttacaatattttccattaggatatagtgaaaataacgcctattcaagcatttctcacgcattacatttactaacaccttatgtgtggagtgaaatgttcattaattataaaaatagaaaaaatattaaaattttaaacagtgcagatataaatagtaaagattgtgatgataaatggaggtttgtggatttttggtttatgagcaaagacaaagaatttgaagtatggcta…	MLKPNQQKDNKSYKYNIIDTFYRADNFTKGRAFKKFFSNFCQKVFDINYKMLKNKDLQYFPLGYSENNAYSSISHALHLLTPYVWSEMFINYKNRKNIKILNSADINSKDCDDKWRFVDFWFMSKDKEFEVWLEVKRLSFNVGKNANLDFDQKTIKRIEDALYQIYNIKNSNKDNPCQDSKQANLKVAFFITPLWCKKSQKPTNKSIKYIPNKIANLLNDFIDYRRNMGVLCAVFELDSQFEKENLIYEGEYTPYFMLNAIILE
fig|213849.5.peg.1626	hypothetical protein		ttgaaaagcgatatgaaagttatttcaaaagagcttgggtacccaaaagagcaaaattttaaacaagcacttataaatttaaaaaaatcaaatagcctttttgagtttttatcaaatggacattttgattggactcataattctagaacgcttattttagcactaagtaaatattttaaaaaagacattaaagatgagtttgaaaaaactgaaagatactatgaagaaaggttaaaatttaaaggttcgtatgtttatgtaaatacagattttaagccaagagatatgactcagttaaaatatgcagcattgagtttaagcaggcaaagatatataggattagaaccttattggggtgagttattttttaaaagtttaacctatcaactaaattttata…	MKSDMKVISKELGYPKEQNFKQALINLKKSNSLFEFLSNGHFDWTHNSRTLILALSKYFKKDIKDEFEKTERYYEERLKFKGSYVYVNTDFKPRDMTQLKYAALSLSRQRYIGLEPYWGELFFKSLTYQLNFISKIVKDHYKNQKILSIYGNITVNITSYTLHFSGKTYELDTDGKFV
fig|213849.5.peg.1630	hypothetical protein		atgaatttattagataggcaaataaaagctaaagagaagcttgataaggcagaaaaatatataaaattaaatttaaaatcatctttaaactcttataatgataaactaaacactcttttttatattaaatctttaccataa	MNLLDRQIKAKEKLDKAEKYIKLNLKSSLNSYNDKLNTLFYIKSLP
fig|213849.5.peg.1642	hypothetical protein	FIG00638284	ttgagtgatgacaaaagagaaaaacttagagagtatcttagaaataataaacctaaaagtaaaataaatttaggcaataactctaataataaagaaaattctaataagaatttagaaaatgatttaaactcagataatttaaatttaaatagtaactctcaaatttga	MSDDKREKLREYLRNNKPKSKINLGNNSNNKENSNKNLENDLNSDNLNLNSNSQI
fig|213849.5.peg.1570	hypothetical protein	FIG00638284	atgggcataggtgtagtaaaatcaaaaattgaagttgatgcaagacaaggagttgctgggataaatgcttttaaaggtggtttgcttagcctcagtaaagtaagcgagcaaacaagaaaaagcattgacttattggctcatagcactcaagcattaagtggggcaattaaaactgcaaattggataaaagaccactcaaaacaactaattgaggcaaatgtaaactatgaaagacttcaagttcaactaactggattaattgctacaaacactaaaaacattgatagtatgggtaagatgttagatgcctctacaaagtgggcattatccacaaaagaagcagatagagttttagcaaaattaaatgaaacaaatttaaaaaccaaatttagccttaat…	MGIGVVKSKIEVDARQGVAGINAFKGGLLSLSKVSEQTRKSIDLLAHSTQALSGAIKTANWIKDHSKQLIEANVNYERLQVQLTGLIATNTKNIDSMGKMLDASTKWALSTKEADRVLAKLNETNLKTKFSLNEVAAAFSMFYATASNQGSRDDALKAFDSIALAAQAVGKNMRDLVPMFDSLATGTVIASSEMGSFMKMVGLTNEELKKANQNGEVFTLISEKLAKYKDLSNEAAKGYDIAMGNLKNSINELNKELGKPIFEAYIKGLNSFSKLLDKNKDLIVVYYKELASVAKAGLVAYTSFKTMTIGAYALNKAIVLINNIALPDYTIKNGVATVATSRLTSAVASLKMAFKTFLPVAVITSLFEYYSTMKEIKNATKDSRIEISNWQLYTTEAVQ…
fig|213849.5.peg.1579	hypothetical protein		atgaaagtaaaacttttaacttgtttaagtggaaataatacatttcaagaaataggcgatatcttagaagtagatgaagaaacagccaatttgatgatagaaagaggtattgcttctgaagtaaaaactacgaaaaagaaaaccgatgaaactaacaaaaacaccactaaaagaggtattgcttctgaagtaaaaactacgaaaaagaaaaccgatgaaactaacaaaaacaccactaaaaaacgataa	MKVKLLTCLSGNNTFQEIGDILEVDEETANLMIERGIASEVKTTKKKTDETNKNTTKRGIASEVKTTKKKTDETNKNTTKKR
fig|213849.5.peg.1585	hypothetical protein		atgagtaaaaaacttaaatattttttagttggttttagagatgcattttctccaaaagtagaaattgattatattaaagactatggtgaaatagcaaagaaaacttcaaaaaggttaaatattgcaagagatagacaagaaaatatcagaactccaaactcacaaagaagctga	MSKKLKYFLVGFRDAFSPKVEIDYIKDYGEIAKKTSKRLNIARDRQENIRTPNSQRS
fig|213849.5.peg.1768	hypothetical protein		atgcaagatgatataccacctatagaaggaaaaaatcaagacataaacttagaagcttttccaaaacaagaagaaaatataaatgataatgttttagttacaccaaaagcagataaaaatgataaaataacaaatgaaggcatacaagcaaacaattctcttaatgaaccttatgttggcggaatagaaggaaaagagcgaggggttgatgttgtttatgcagaaaaagataaaaaactatcaaattatgaaataaataaattaaaagaaggcggtattcatccgcacgatttaaaaccacattcggattatgatctatataaagataaaaaaggaaatatttttgtaaaattaaaaaacggcaaaggtcaaggtgaaccaactggttataatataaac…	MQDDIPPIEGKNQDINLEAFPKQEENINDNVLVTPKADKNDKITNEGIQANNSLNEPYVGGIEGKERGVDVVYAEKDKKLSNYEINKLKEGGIHPHDLKPHSDYDLYKDKKGNIFVKLKNGKGQGEPTGYNINDF
fig|213849.5.peg.1773	hypothetical protein		atgaaaaatttttatagaaatttaacatacgataaaagatataatgcaaggtcttgtttggatactaaatggcaatttatacacgcatggtgcttattttgcagcgttaaaaacaaagataataaaaacagtaaaaaatattttacacctattttggcaccaacagcagatgatagactaaaaaggcttaaaaatactgatactttatatcgcttataa	MKNFYRNLTYDKRYNARSCLDTKWQFIHAWCLFCSVKNKDNKNSKKYFTPILAPTADDRLKRLKNTDTLYRL
fig|213849.5.peg.1780	hypothetical protein		atgtccaattgtgtcaataacaaaaacttagctcaacaaaacggatataaccttgataatttagaagttaaatttatagatgataccaatacattaggagcaaacaatcaaaaatttaaaggaaactacaatcaacaaaataacacaataactctaaatttagctaatataaaaaatttaaatgagtttacgaatacattaggacacgaactaactcatgctataaaatctcatcaaaatagttttattccacaagataatcttcaaaacaactatgcaaacataaaaggtgaaattttaagtaattatttaaataaagctttaaatttaaaagatgaaaatgtaaatttaaaaaacttaaatacaacacttgatatctataatccacaaacaactaaa…	MSNCVNNKNLAQQNGYNLDNLEVKFIDDTNTLGANNQKFKGNYNQQNNTITLNLANIKNLNEFTNTLGHELTHAIKSHQNSFIPQDNLQNNYANIKGEILSNYLNKALNLKDENVNLKNLNTTLDIYNPQTTKILKNNLVKFNYQDMSKSDNRINLFDPNEPLVEKEKSSPADKIDISGNWRMHNSADISAFWSEVFDNSTLYIDGHGGFGIIGDKGSDFTPIRFYKERLIYDSTWQKGNVKIIEIRSCYAGADIIKDDSFAQQLANIIYEKTGKSIVVRGSTGKMLVPTIPINYLYKPEKVLL
fig|213849.5.peg.1782	hypothetical protein		ttggaaaatgcaagggaaagtgtaaatttaataaaacaagattatggaaacaatgtgggtttaataaataatgctacaggtaaatatttaggcataatagaagatgctgctgagtgggtatcaaacttcactactacaaaagatgtattaaatgcatatagcataaagcaactatcaaaagatacaattataataactcacagtgcaggaaatgaagatatattcaaagcaaataaaataaataaagaaataggagtaaaaacgccatacaatctaataagtgtaggttcaccaaaatcagcaactgatttaaaacaaagcactaaaaatgtaggtgcaaatttcataacacagataaatcataaaaatgatcctgtggcaaatggatggttaaataag…	MENARESVNLIKQDYGNNVGLINNATGKYLGIIEDAAEWVSNFTTTKDVLNAYSIKQLSKDTIIITHSAGNEDIFKANKINKEIGVKTPYNLISVGSPKSATDLKQSTKNVGANFITQINHKNDPVANGWLNKDASYEFDIKEPFKHSFKTYYPIIQNLLPKSITNETK
fig|213849.5.peg.1787	hypothetical protein		atgattgaaaatttcaaattttccgatggaaccgtattaagttatgaagatattcaaaaactatcatatgagggtgatgaaatgaaattattagctcaaaatcaaaactatgattttcaaaaagctgagtattccagtcttgatgataatagttttatcacaaatgatcagataaataaagttattcaggatcttaactcgtatggcgatagcgacagtgtagatataaatttttcaggtgattttaaaaatcatgatattatgcaactttataatgcataa	MIENFKFSDGTVLSYEDIQKLSYEGDEMKLLAQNQNYDFQKAEYSSLDDNSFITNDQINKVIQDLNSYGDSDSVDINFSGDFKNHDIMQLYNA
fig|213849.5.peg.1797	hypothetical protein		atggatgaaattaaagaaatacaatattactatccacaaaagaagttttatagaacaattagtcaaatagtcatagatagtaattacttagatgtcaaatataaagattatatcttggaggaaaattgcgataatagcggaataagtaggtcagcttttgagataatggattatcttactacttttaatttatacaatacagcaagagttatattggaaagtggttataagccatatacttaccgaggcaaaggtgaatctgtaattgctagtaattctatacaggatatatttacaaaagaagatgttgaaactggggaaataaatccatatgattatacagtatataagaatttagaatacatcccaaacttcgaaccaatgctagatttgctactt…	MDEIKEIQYYYPQKKFYRTISQIVIDSNYLDVKYKDYILEENCDNSGISRSAFEIMDYLTTFNLYNTARVILESGYKPYTYRGKGESVIASNSIQDIFTKEDVETGEINPYDYTVYKNLEYIPNFEPMLDLLLEHNVSGQPGKEFLKSEYEKCYKDKKSDELFYEYYEINKKKFDEDDIKVGKTPEKENQFFPLQKYMWLRHYYIYCKDENSTFNNTKEYIDWKNANNLLKAVSPKLENNNPKIIFKNTSQDEVMNCYRKLVEPSSSKINLNDNCLNLKF
fig|213849.5.peg.1801	hypothetical protein		atgggatttttaattgataaatcaaaggggttgaaattcgaggataaatatttaaaaccattcactaatgaagctccacaacaagattattttaccgctactaatttacaattttataataattcttatgacccatccaatgaattttttgaatctgacacattggcaacaaaattatatgctataaataacccatataaatatagtcattattctagaaataagtttaataaagtatcagatgatgagtttaaaaatatttctaatactttattaaaaaataaaaatattacccaaattggaaattggagcgtatatccgaacgataagtctatttatcatcaaatgggagatgacaataataagcaaaatataaaacttgtgaataatgatggtaga…	MGFLIDKSKGLKFEDKYLKPFTNEAPQQDYFTATNLQFYNNSYDPSNEFFESDTLATKLYAINNPYKYSHYSRNKFNKVSDDEFKNISNTLLKNKNITQIGNWSVYPNDKSIYHQMGDDNNKQNIKLVNNDGREIVVYKKDNSYKIVDDNLNIGTYNYSNPNGGLNTFMHGIADVLPYYIYGNTPYDSFDTSKFSVTLKHIFGNNKKEADENKN
fig|213849.5.peg.1119	hypothetical protein		atggctataaatacagaccaaatagataaaattcaaaaagttttagacgcattaaaagaatatgcaaataaagatggcgcaaataaccaaagagctgatctttatgagtttttatcaaacaagcttggtatagaactaactacaaatttcactggaacagatggaaaaagtagaattgcctatacagatttatcagaagttttgtatgttctagaaactgctgttaaaaaaatgtaa	MAINTDQIDKIQKVLDALKEYANKDGANNQRADLYEFLSNKLGIELTTNFTGTDGKSRIAYTDLSEVLYVLETAVKKM
fig|213849.5.peg.1805	hypothetical protein		ttgatagataatccaaatatttcagtattagacaaacaaaatgcagctaaaaacataattgacatcattgacctagatataaaatttgcaaattttgaagaatataatggcggtaaatttaattcagatgatccaaattcattatatataaacgcttcatctgttagaaattcatccgagtttttaacagccctaaaacatgagttgcaacactataaagataatataaatgacagtttcataccaaaagacattttgcaaaacgaatttgctacaaaacactcattaaatttacttgatatgtcaaaaaaggctttgaatattaacggttacaacatagataattataattttaatgtaaattcaaatgattatattatcaaacaaaacacagattat…	MIDNPNISVLDKQNAAKNIIDIIDLDIKFANFEEYNGGKFNSDDPNSLYINASSVRNSSEFLTALKHELQHYKDNINDSFIPKDILQNEFATKHSLNLLDMSKKALNINGYNIDNYNFNVNSNDYIIKQNTDYFYSLDQSKSDDWIMQAIGGIIGAGSNIYTQYKRNGDSLSFSNINWTELGINTAASAWSGGATSLGGSIAKGGAASAVTETYNQVKYNKNRVDTKEIITKGAIGGVTGLTIGVSGNIGKNIIKNKGVIGKPVDYDLKTFKYEFEGAAGVGGAITPNYIVKDKDEK
fig|213849.5.peg.1806	hypothetical protein		atgatttttaaaaattttaatggaaatacttctttagaaaagatatccaatgcattagatgaaatagtcaaaaatggcaaaatattaaataaaaatggttgtaattactgtatggcacaaaaaaggtga	MIFKNFNGNTSLEKISNALDEIVKNGKILNKNGCNYCMAQKR
fig|213849.5.peg.1808	hypothetical protein		atgccaaagcaagacttaaataataataaaataaaaggtggttttactattcaaagtatggttaaaaacatagtatctagtggtataggtggaagcattggaacatattcagcgcctaacgataaaaaattagagggatttatcatgggagctttaagtggagtgggcgcatcaaattttggtgggatttctcattcagctgttaatttagtaaaaaatatgataaatgctccaaaagtaatagataagacaatctaa	MPKQDLNNNKIKGGFTIQSMVKNIVSSGIGGSIGTYSAPNDKKLEGFIMGALSGVGASNFGGISHSAVNLVKNMINAPKVIDKTI
fig|213849.5.peg.1595	hypothetical protein		atgacgagttttgacgagaatatagcatttctaaagaatttaacaaatgctaatactataaaagaattagctgaaattttggaagttccatatagaacttttaatacctggcaaacaagaggagaaattccaaaaggtagattatatgaattttcagaaaaattgggagtgagtatggatacattgttaaacggttctgtaaaagtaactggtgataataacttggcatttagcggggatggtaacaccgtatttggtaaaaatgctgatataacaaatgtatattccccaaaagtgaatgaatttttagcactttataagaaatatggcaataaaaacttagataagttgcttgatccaatcatcgaaaaactcaaacaaatagaaaaaatttcaaaa…	MTSFDENIAFLKNLTNANTIKELAEILEVPYRTFNTWQTRGEIPKGRLYEFSEKLGVSMDTLLNGSVKVTGDNNLAFSGDGNTVFGKNADITNVYSPKVNEFLALYKKYGNKNLDKLLDPIIEKLKQIEKISKE
fig|213849.5.peg.1599	hypothetical protein		atgatattaaatgcttttgaagtagcaaaaacaaaaaatggttatgttggcaagaagtctttttataagggtgttagtggaacactttttaacaaaaacaactatgttttagtatatagcggtggtgatatttatatcgctgaaattttaacaaaacgtatagttgatactttaaaaaagtaa	MILNAFEVAKTKNGYVGKKSFYKGVSGTLFNKNNYVLVYSGGDIYIAEILTKRIVDTLKK
fig|213849.5.peg.1758	hypothetical protein		atgaaaaaaatactttttgtttggttggcctgtcttatttcgttcgcctttgctgatatttctgatgagtgtagaaataaaactaaagatgagtgtttaagctatttattacaaaagtgtgatgaaaacaattgtgagtattgtcaaaagcttatagcctctctaaacgtaagttttgttgcaactaaaaatttaactgtaaattttgatactaagcaagaaaaagagataaagcttgaagagttgaaatccaaagttcaaactatttacagtggaaagaaagaaatttgtccacatttgataaattttattgacttttaa	MKKILFVWLACLISFAFADISDECRNKTKDECLSYLLQKCDENNCEYCQKLIASLNVSFVATKNLTVNFDTKQEKEIKLEELKSKVQTIYSGKKEICPHLINFIDF
fig|213849.5.peg.449	FIG00469884: hypothetical protein	FIG00469882	atgaaaaaaattttaattattttaagtttattttttttagctttaaattcacatgcaaaagacgaggatttgttgaatgcatcaaatgcttatgagcttactatgagagaggcaaatgttgataaaaaaagcttagttgatagctcaaaagccattttaatatttccaagtgttaaaaaagttggttttatagttgcaggaatgtatggaaatggggttgctcttataaaaaatggctcaaattttaatgcatatgaagcaagtgtatcaaatggaagtattggctttcaaataggttatgaagataactatatggtactttttgttatgaatgatgaaattttaaattctatgataaatgcagatattaaacttggagtggatgcaacagtttctttg…	MKKILIILSLFFLALNSHAKDEDLLNASNAYELTMREANVDKKSLVDSSKAILIFPSVKKVGFIVAGMYGNGVALIKNGSNFNAYEASVSNGSIGFQIGYEDNYMVLFVMNDEILNSMINADIKLGVDATVSLYKASASVGAVSVFDKDVYAFVNKAGAFAGVNIGGFVVNIDTGKIFNQDSYAFENLVKTIKKAY
fig|213849.5.peg.1152	FIG00471093: hypothetical protein	FIG00471091	atgaaaaaagttatagttttactatcttttgtttgtgctgttttacttggtaatgaacttgaaactgcatttaaagcccataaagctggagattatcaaaaagcttttaaacactttaaaattgcttgtgataatggggtgtatttaggttgtggcggtcttggatttttatatcagagtggtcaaggtgtagagcaaaactacaaagaagcttttaaatataataaattagcttgtgataatggagagtatatgagttgttacaatcttggagttttatataaaaatggtcaaggagtggagcaaaaccacaaagaagcttttaaacactttaagttagcttgtgataatggagagtatattggttgttacaatcttggagttttatataaaaatggt…	MKKVIVLLSFVCAVLLGNELETAFKAHKAGDYQKAFKHFKIACDNGVYLGCGGLGFLYQSGQGVEQNYKEAFKYNKLACDNGEYMSCYNLGVLYKNGQGVEQNHKEAFKHFKLACDNGEYIGCYNLGVLYKNGQGVEQNHKEAFKHFKLACDNGEYIGCYNLGVLYKNGQGVEQNHKEAFKHFKLACDNGVNLGCGNLGFLYENGKGVRQSYSMAKEYYGKACDLGAQEGCDVFADLNQKGY
