# Supplementary material for: Genomic Investigation into Strain Heterogeneity and Pathogenic Potential of the Emerging Gastrointestinal Pathogen Campylobacter ureolyticus
Source: PLoS One. 2013 Aug 30;8(8):e71515. doi: 10.1371/journal.pone.0071515 (PMC3758288; doi:10.1371/journal.pone.0071515)
Supplement: Table S6 — Secretome of C. ureolyticus ACS-301-V-Sch3b. (XLSX) [file pone.0071515.s007.xlsx]

## Sheet: Secretome of ASC-301-V-Sch3b
Colour code: Red: SecretomeP, Yellow:SignalP, Green=identified by both SignalP and SecretomeP Blue=identified by annotation server
RAST ID	Function		FIG/FAM	Nucleotide sequence	Amino Acid Sequence
Virulence Associated
fig|213849.3.peg.30	PAL; Peptidoglycan associated lipoprotein Omp 18 Secreted		FIG00120617	atgagaaaaattttatcaatggtggtttttttaggaaccaccattttagcacaggaagtttctgtttttggagcgggaaatatagcttctgaaaatccttatggattaacagaaaatgaacaagtcttattatcaaataaaaaaagagttgatgaagttgagagcaagctaaactcatacagcgaagatatgataggtgtaaagagtgtagttgagggaacaaattctcaaatagctaaacttgaaagcagggtttctgatttggaaattagaactactggtaaagttagcaaactagcaaacaaacaaacttctgtcgttacagagcaagatattttaggcttaagaaacgatatagctgatttaaaaagacaagttgaaataattaatcaaaaatta…	MRKILSMVVFLGTTILAQEVSVFGAGNIASENPYGLTENEQVLLSNKKRVDEVESKLNSYSEDMIGVKSVVEGTNSQIAKLESRVSDLEIRTTGKVSKLANKQTSVVTEQDILGLRNDIADLKRQVEIINQKLEINVKKNPEVVVTTKNQPKKEFTKKQETLPQPNKLEPKETQVKNITNKVVAFDDMKPSEIEKIAHRLFNENKYIESKIHYEYLASKKYNLAKTNFMLGEIAFNQKSYANAIKNYQESIKNDDKADYMPKLLLNAGISLEKIGDKNNADKFFKVLKSQFPSSPQAKSLK
fig|213849.3.peg.838	PldA; Phospholipase A1 precursor (EC 3.1.1.32, EC 3.1.1.4); Outer membrane phospholipase A		FIG00001339	atgaaaaaaatagtctatttatcactaatagcaactttgtctttggcaaataattttagtgatgaagtgtatcaaaaatcacttaaaaaagctatggagtttgaaaaaaagggtgattataaaaatgcaatgcttgagtataaaaagcttgctgagttttcaaaaacacaaaatgaaattttacaaaaagaagtggttaaagaaaacattaataccttaaataaatcgcaagatgaggcaaagccccactatgtagatttaaattctcaaaacctagatgagccaaaaactgctttaagcagtgaagaaattacacctaaaatctcacaaaaatcaaaatccttatatccaaaagcagatgaagaaaatcctcagtggctttatatgtatgagctaact…	MKKIVYLSLIATLSLANNFSDEVYQKSLKKAMEFEKKGDYKNAMLEYKKLAEFSKTQNEILQKEVVKENINTLNKSQDEAKPHYVDLNSQNLDEPKTALSSEEITPKISQKSKSLYPKADEENPQWLYMYELTYVGYAYDFGKKPDRKKGEAKFQISFQKPIVDDILGLDETWSVAYTQKSFWQISQDSAPFRTTDYEPEIFVTIPTDFLGLDYFRVGFNHHSNGEAEETSRSWNRIFASTSFNLGNLRITPRVWHSFTFDKTNDDIRQYLGYGDIKFNYDIGNHHLTALWRNNLRFDKENRGAIELNYYFPLPFFKELHGFVQYFSGYGESLIDYNKHVDKVMLGIAFYEN
fig|213849.3.peg.1411	Type IV sectreion/conjugative transfer protein TrbC (VirB2; pilins)		FIG00130468	atgttgaaaagatatttaatgcttttctttatttttggtgctgtgtttgcatttgcttcaacaacaggtggaggattaccttgggaaagcccacttcaaaccattaaagcaagtattacaggtcctgttgcttttattatttctttattggcaatagtcgcagctggtgttggacttgtatttggtggagaattttcaggttttgttaaaactcttatatacgtagttttggttgttgctttaattgttggtgctgtaaatattatgaatatgtttggggcttctggggctttaatatga	MLKRYLMLFFIFGAVFAFASTTGGGLPWESPLQTIKASITGPVAFIISLLAIVAAGVGLVFGGEFSGFVKTLIYVVLVVALIVGAVNIMNMFGASGALI
fig|213849.3.peg.1266	Integral inner membrane protein of type IV secretion complex (VirB6)		FIG00002241	atgattttatcaaatattatcactttattttttatacatatattttgtggatatgctctaaaattaataaatagctacacaactacagcattaaatcaaatcggtgttaaagatattccgcattacaatgtagccatagtttgtatatttgcaggaatttgtttaaaggtttttgttgatttggtgcttagtttagctgaaaaaatgacaaatgtaagtttagaatccgcaagcagaggtgctataaaaggtggaatggctactttaggtgcaaatttaggctttggtgctttagccactaaaagagctacgaaaggcttattgtttggtgcaaaaggctcagcaagagcttatgatggcataaaaacaggtggaaaattcattttagacaaaattaga…	MILSNIITLFFIHIFCGYALKLINSYTTTALNQIGVKDIPHYNVAIVCIFAGICLKVFVDLVLSLAEKMTNVSLESASRGAIKGGMATLGANLGFGALATKRATKGLLFGAKGSARAYDGIKTGGKFILDKIRKTGGR
fig|213849.3.peg.139	Type IV secretion/competence protein (VirB10)		FIG00471653	atgaaaaaaagggaaaaaacgctgatttttagccttattgtatttttatcatctcccctttttggtggtgatattttcacagacgaagaaatgaaaaatttacaaaatcagtcaaatttggatcatctgtttaataattctaaatttccagttgatgattatatttataaagctggtaaaaaagaaccaaaacaagatggagctagtatggttgaagttattaaaaaacttgatgaatttgaagaaaaaaccaaaccaaatgagcaaacaagtagcccagaagatactttaaaagaacaagaaaatttaaaacaaaaagcaatagaaaaacaagaagttttaaaaacacaacaaatagaattaaaaaatgaaattcaaatggataatcaaagagcttat…	MKKREKTLIFSLIVFLSSPLFGGDIFTDEEMKNLQNQSNLDHLFNNSKFPVDDYIYKAGKKEPKQDGASMVEVIKKLDEFEEKTKPNEQTSSPEDTLKEQENLKQKAIEKQEVLKTQQIELKNEIQMDNQRAYEYKMKKLIRAQILSDRGSEISSINQSSKFGVDGFSNQKSIDISTNEHRLYRTIRAGRMIPAILTTAISSDLNGVVTAQIEQDIYATMGKAVLIPRGSKAIGFYTNDTEIGHERLEIMWREIITPQGINIMLTDAIVADNMGMNGAVGAVNNKYWERYGIAYSISTVTNALLLTIASKMKNSNQYATEVYSNAKSDISSVVQDIIQQQSQIKPTIEIQSGSRIFLVPTNHMWFAKPKNGEVLMQYFND
fig|213849.3.peg.140	Type IV secretion/competence protein (VirB9)		FIG00469565	atgaaaaatttaattaaattttcactaattgcaatgtttgctttaaatttaaatgcaaacaataacgatgctggattaagccaagcacaaatggatgaaataagagccattatgaagcaaacccaagaattagcaaacgagcaacaaggaatgggcgaaagcatatttaacgataaagaaaaagatataaacaaaaatataagatcgaattttaaaataaatccacttgggatgcgtggagaagaaacacaaccaaatatagaaagttttcacaattcacaagatagctttaatgcaaatatggaagtaatagattttagcaaagaagagctagagctaatgcaaggagctatgagaaatcaagatttaaaagcattacagaaaaaatttcactcaaaa…	MKNLIKFSLIAMFALNLNANNNDAGLSQAQMDEIRAIMKQTQELANEQQGMGESIFNDKEKDINKNIRSNFKINPLGMRGEETQPNIESFHNSQDSFNANMEVIDFSKEELELMQGAMRNQDLKALQKKFHSKKYSGYENTKTIPYTPNKTHKIRTRQAMATTLIFESDIDNFILGDQKGFKIAQIPSKANAIAIIPQLIGIDTSLTIFTNDGKIHTFYLFSTDYKNVNDPSFVIKIEDEEAKKIKLAKQEAINKEYKIIKDGIAEVKVKKSDIYSGYTQKAKEENEWLLSAEIFDDKKFTYFKYSKDEMPQIPAIFAVIDKQDSPVETRIVGDYIIAETTNPKFTIKSGNSYVCVNRQPKQAEIQRREERKNLNIENKKETIKNNNKIIKNKKEKQEH…
fig|213849.3.peg.88	Minor pilin of type IV secretion complex (VirB5)		FIG00048546	atgaaaaacaaatttacaaatatcacagacaatcctagcattagccctgcaaaaacagatactgagaaaattaaaaaaattctttttattactttaacttctttatttttaagttcaaattcattaagtgcaagtggtattccagtagttgatgctgctgcaaatgctcaaatgactactcaaaatttaaaacaaattgcagagtgggcaaaagaagctaaaaggtgggtagatactacaactcactattctgcacaattaaatgcatatgcaaaacaacttgcaactcaaagcggtgtgagagatgttacttcttttttagaagaagcaaaagatgtgtatgatgaagcgaagaaagttggaacaactcttggagagttaaaagattttaaaaatagc…	MKNKFTNITDNPSISPAKTDTEKIKKILFITLTSLFLSSNSLSASGIPVVDAAANAQMTTQNLKQIAEWAKEAKRWVDTTTHYSAQLNAYAKQLATQSGVRDVTSFLEEAKDVYDEAKKVGTTLGELKDFKNSGKDSISSKVKKLMDKFFEYDYCKDIVDVDKTTQNICYQKRSANIEDIVFYKERSDTIGMYSKNINKLAKKLQKSKDIKESSDLNNAIQAQVALMQAEKIQIDLYAKQRENSKNIMEDRELENRTNRLMNNYIDWGSFDPYN
fig|213849.3.peg.1270	Inner membrane protein forms channel for type IV secretion of T-DNA complex (VirB10)		FIG00001567	atgagtaacgaaaaaaataatagtcaaaacgctttaaacaataatgaagaaaataaagaagtaaaaactaatatatctgaattaaatgatgaagcaattagcactaaaaaacttcaaagcataggaattattgtttttggaataattatcttaattcttttggctttaaaatttttttctaataaaaatagtgatgagccagtaaaagaaacagcaattggaactaaaatagagcaaaaagatttcgattttaaagaaccgccagttaaaacatttcaagaactagttttaaaagaagaaaaggaagtagaaacaaatgaaacattacaaaatactgataatacaaaccctttcgtaatagcacaaacaaaaacatcttttatgccaaaggtttataaa…	MSNEKNNSQNALNNNEENKEVKTNISELNDEAISTKKLQSIGIIVFGIIILILLALKFFSNKNSDEPVKETAIGTKIEQKDFDFKEPPVKTFQELVLKEEKEVETNETLQNTDNTNPFVIAQTKTSFMPKVYKSSSSLLINNSNSSSNSNNLSEEDKPVDFTDPNYNYSFDENGKIIRTPKNEFNKDYELGAFTPKIAKLNKYDPNLLLPKGTYIGCSLNTKLVSTIKGSISCTVSENIYSQNGNTLLIEKGSKISGFFNSGQLNDGMDRIFVVWQEIRTPNNIDIPVSSGATDELGGSGIQGYIDHHWLQRFGAAILLSVIDDAMNVALNGGTGNRNNQNKDYTENTRETTRDMADTALQKFINIEPTLYRNHGDLVAVYVNRDIDFSKVYKLNYIGN…
fig|213849.3.peg.1291	IncQ plasmid conjugative transfer DNA nicking endonuclease TraR (pTi VirD2 homolog)		FIG00091493	atggttaaaaaatataaaaaagatgaacttgatgatttatttatagctaaaaaagtttttaccgaattagataaaaaacaaaaaaactcatactcatataaaaataaaattggtagttataaatatcattcaaaacaacctatattttctgtaaaaaattatacaaaaaaacaaactgaagtagttattaaaataactggctctagcaaaaattttggatcgttaaaggcacatttgaaatatatatctagaaatggcgaattagaaattgaaaatagtgatgaaaatattttttttggaaaagatgatttaaaaaatatgtcaaattcttttaatgaaattatagaaattcctactgaaaatgaaataagaaacaatagtttaaaagaaaaaagagaa…	MVKKYKKDELDDLFIAKKVFTELDKKQKNSYSYKNKIGSYKYHSKQPIFSVKNYTKKQTEVVIKITGSSKNFGSLKAHLKYISRNGELEIENSDENIFFGKDDLKNMSNSFNEIIEIPTENEIRNNSLKEKREVLHFVFSMKDYNDAPLKKIKEASIKTMKEIYPNNYFVIAMHNDTDNPHCHIAVKVRDKNGKRINPKKSDLAYMRAIFAKELRALKIDATATIKKDSINFKTDEFLNDKVIKLRDDYKKPEHKNHYYEVISYGEAHYKFDINNKKSFYVRYRTTKGQDIDIWADDLKRVVQENDVRTGDYCRFAITGEKPVVVQFRDKKTGILCQKTSYKKMWDVSIENKKEKALKPLKNFTPNEIIGINSDDINDNRKNDNEVFDKQKSSRKRSLE…
fig|213849.3.peg.1424	Bores hole in peptidoglycan layer allowing type IV secretion complex assembly to occur (VirB1)		FIG00002640	atgtttgatttggctattattgaaaattgtaaaaatccaaatgttgatacagccataattagacaaatcatcgaagttgaaagcaccaaaaatcaatttgcaattaatgttaataaaattggtagttttgcaccaaaaacaaaagatgaagctataaatttggctaaaaaatatatctcaaatggatatagtgtcgatattggtttaatgcaatttaattctaaaaatttaaactctacgcttttttcacattatagcgtcgatgatttattagatgcttgtaaaaacataaaagcaggaagtgatcttttttatttagcgtatgaaagcacaaatccaaatttaaacaaatttcaaagaattacaagagctttaagcatttataatacaggtgatgaa…	MFDLAIIENCKNPNVDTAIIRQIIEVESTKNQFAINVNKIGSFAPKTKDEAINLAKKYISNGYSVDIGLMQFNSKNLNSTLFSHYSVDDLLDACKNIKAGSDLFYLAYESTNPNLNKFQRITRALSIYNTGDEKSGFNNGYVKKYALFYDLQIYENAKKSNTKLTLNFNKYLLKNDKYFKIQGENYD
fig|213849.3.peg.683	Putative fibronectin domain-containing lipoprotein		FIG00051361	atggtaaaagatagttctttacctgcaataaatgatattagaacagttagttcttcaaaatcaattggtcttgagtggagcgatccaaaagatttagatgtgatgggatattacatttatagggccaatttaaacgagtctttaaaattagtgggtactataaaagatcgctttgcaactcattatttagatgatggcttaaaccctgctacaacctatagatatgctattaaaacatttggtcaaaatggcatttcagcagatggcatagtagtaagtgctagcacttctaaaggaattgaaacagtttcatttgctcaagcgatatacggacttcctgaaagagttaagctcatttggagaccacatgcaaatttaaaagttggctcatatataatc…	MVKDSSLPAINDIRTVSSSKSIGLEWSDPKDLDVMGYYIYRANLNESLKLVGTIKDRFATHYLDDGLNPATTYRYAIKTFGQNGISADGIVVSASTSKGIETVSFAQAIYGLPERVKLIWRPHANLKVGSYIIERRKDEKSSWSKKAEVKGRLSAEYIDNSVKSGEMYQYRIRVKTLDGDISEPSNVLTAQTKELPLGVINLQATIDQPKKIILTWDSPLNEAFSHYQIYTSRGSILPLVPLAKTDKNSYEDLINANGAKRYYKVTLVDKDGLESLAQDEAIMGQTLAAAKAPVLGEPVVSKNSISLNWHTGANYDKFVLTRDGGGSTKTVDNIKTMSYVDREVAKGTKYSYRVYSVDEYGINSNVSNKMSVEF
fig|213849.3.peg.69	CadF; Outer membrane fibronectin-binding protein		FIG00021012	atgaaaaaaatattacttgcagttagtttatgtgcatcaactgcgcttttagcaaatgatgctaactatcattgggagtttactccaacagttggtggagttttacctgagggaaatacaggtcttaaaaattcatttacatttggcgcaagaatagctaaaaatttaggaaatgatgtttggctagatcaaattgagcttggatatgacagagtaagcaattttaaagttaaagattcagatgattcaaatcttgatttaaatagctactttttgaattttgttaaagatatttatagctttaatgacaattttaaactatatggcttattaggtgctggatatatggactttagtgatggaagcgatgctgatacaggctttggtcaatatggttta…	MKKILLAVSLCASTALLANDANYHWEFTPTVGGVLPEGNTGLKNSFTFGARIAKNLGNDVWLDQIELGYDRVSNFKVKDSDDSNLDLNSYFLNFVKDIYSFNDNFKLYGLLGAGYMDFSDGSDADTGFGQYGLGLKYYVTDNFATKLEVRDAITFDHGNHYMFYNLGFGVDFGKRAENIAPVVVAPIGDEDGDGVPDNLDKCPGTPAGVVVDEFGCEKVIRLNLGVHFAFDSAKVSDAAKKEIDKVTDYLNTTDNYKVLLEGHTDSTGNANYNQKLSERRANSVKNVLVKQGLEADRITTVGYGETQPVATNATKEGRAQNRRVDAKFRK
fig|213849.3.peg.31	Outer membrane lipoprotein omp16 precursor/CjaD		FIG00552544	atgaaaaaaacagttttaacttcaatcgcgatagttgccatactaatggctggttgtagtaaaaaaagaccagaagttgcagttcaagaagctcctgtaatgtcagatgctcaaatgcttgctcagcttgcatctcaaattcaaaatcaagttcaaaatgtatattttgattttgataaatacaatgttaaacctgagatgcgctcagttgttaatagcaacgctgcattatttaatcaagcaggtgcagacagaatcaatgtaaaagttgaaggaaactgcgatgagtggggaacagatgagtataattatgcacttggtctaaaaagagctaaatcagtaaaagatgctttagttgcaaatggtgtaagagcagatagagtttctgttgtaagctat…	MKKTVLTSIAIVAILMAGCSKKRPEVAVQEAPVMSDAQMLAQLASQIQNQVQNVYFDFDKYNVKPEMRSVVNSNAALFNQAGADRINVKVEGNCDEWGTDEYNYALGLKRAKSVKDALVANGVRADRVSVVSYGESNPVCKDKSKSCDAQNRRDEFRVFY
fig|213849.3.peg.683	Putative fibronectin domain-containing lipoprotein		FIG00051361	atggtaaaagatagttctttacctgcaataaatgatattagaacagttagttcttcaaaatcaattggtcttgagtggagcgatccaaaagatttagatgtgatgggatattacatttatagggccaatttaaacgagtctttaaaattagtgggtactataaaagatcgctttgcaactcattatttagatgatggcttaaaccctgctacaacctatagatatgctattaaaacatttggtcaaaatggcatttcagcagatggcatagtagtaagtgctagcacttctaaaggaattgaaacagtttcatttgctcaagcgatatacggacttcctgaaagagttaagctcatttggagaccacatgcaaatttaaaagttggctcatatataatc…	MVKDSSLPAINDIRTVSSSKSIGLEWSDPKDLDVMGYYIYRANLNESLKLVGTIKDRFATHYLDDGLNPATTYRYAIKTFGQNGISADGIVVSASTSKGIETVSFAQAIYGLPERVKLIWRPHANLKVGSYIIERRKDEKSSWSKKAEVKGRLSAEYIDNSVKSGEMYQYRIRVKTLDGDISEPSNVLTAQTKELPLGVINLQATIDQPKKIILTWDSPLNEAFSHYQIYTSRGSILPLVPLAKTDKNSYEDLINANGAKRYYKVTLVDKDGLESLAQDEAIMGQTLAAAKAPVLGEPVVSKNSISLNWHTGANYDKFVLTRDGGGSTKTVDNIKTMSYVDREVAKGTKYSYRVYSVDEYGINSNVSNKMSVEF
fig|213849.3.peg.267	putative vacuolating cytotoxin (VacA) paralog			ttgttatctaatgagggaaatgtaaatacagctatagttacaactataagcttagctttggaaaatgatgatgtagttataagagatgaaagcataaaagttttaactaatttagtcagagaagttaaaaagaataaacctaatgtgtataaaccgacaaaaacatttaatatcgaaacaaaaagagcgataaataaagatatgatgcttaatccaactaaaaatagccctatggtaacagctaatgctatgaagtacttagatggaacaaagcttgcttcaaattctgatgatttaagatatttaattgatttaatagatagagaaatttacaaaaattcatttaatatttcagctattggggcaaaaaataatgaatctggccacagccacagtctt…	MLSNEGNVNTAIVTTISLALENDDVVIRDESIKVLTNLVREVKKNKPNVYKPTKTFNIETKRAINKDMMLNPTKNSPMVTANAMKYLDGTKLASNSDDLRYLIDLIDREIYKNSFNISAIGAKNNESGHSHSLAGGVVSFNKMFDSTLVGGYFSYAKADSNNDVSLKSDLYEVGAYARQYLDNNEFDLSIGYGLGNNKADYNLKLLATNLNYKAKFDSSYLTIGTAYGYKFNVNDNFSIKPFIGLDYFDYTQDSFTASTNHKDVGNLTQTFDKSKFKNLQANLGLEMLYNNKNITLYARPYIARDIYQRNNGMRSYFGSSNYYFMLNEEAKKRTSFVFDFGIQTEISRNLFINIGGGIYLNKDDKIYNGQIGFTYRF
fig|213849.3.peg.1285	Zeta toxin		FIG01346510	atgacggatttagaaaaattatcaaattttacagaacaagacataattaatgcagctgatgatagatggagtagaatttcaaagcattgtcatcgtcaaaaccaaactccaaagctttatttagttggcggacaaccaggagctggaaaatcaacaacaattagcaaaatacaaagatctatggataataattgtattattataaatttagatgactacagagctttacatccaaatgcaagagagatttatgaaaaaggtgcaaaagatagtgatgattattcaatctatacaaatccatttatgagagaagttggcgaaaaacttatcgataaagctatagaaaatggctataacgtcatactggagcgaactttaagctcaaccgatacagtaagc…	MTDLEKLSNFTEQDIINAADDRWSRISKHCHRQNQTPKLYLVGGQPGAGKSTTISKIQRSMDNNCIIINLDDYRALHPNAREIYEKGAKDSDDYSIYTNPFMREVGEKLIDKAIENGYNVILERTLSSTDTVSKQLDKFKKNGYELNLYVVTCNKNHSISSVEQRYLQQKVDFEKDKEFQETPRKISKEFQKECYENLGKSTQTLAQKYDFKDIEIIYRSLQYKQHCVFDKNDKTKLHNEEKIEKLISRIVNGKNKAITNEELNSISKETDKAVRNIFKQKEKNSRENKKESNKEIL
fig|213849.3.peg.1013	CELL SURFACE PROTEIN (YadA Domain protein)			ttgaaagatgagattaatcttggaaatgttggcgaaaataaaataaatcttggaaaagatggtttgaaaattactcaagctgatggatcagaaggacctagcataacagcagatggtgttgctatgaatgataagcaaatcactggattgaagagcggcttggatggcttaggtcaaaatggaaaagatggtaccatagccgattataaaaaattaagtgattctgaaaaggcaaagtataaacacaatgctgctactatcggtgatcttgcaactgttgatggaaagatagtaaatgtttcaaccaatatcaataatattatcggaaatacatatattacagatgatggcaacggaaacaaaacaatagatgtagataaaataaaagaagatttagct…	MKDEINLGNVGENKINLGKDGLKITQADGSEGPSITADGVAMNDKQITGLKSGLDGLGQNGKDGTIADYKKLSDSEKAKYKHNAATIGDLATVDGKIVNVSTNINNIIGNTYITDDGNGNKTIDVDKIKEDLATNSASGQKHVVADGAGAIDTIVNSIKNINTQGTRFFHVNDGQVKGTRGLDKDDSSADSKGGVAIGIQAKVDNDAENAISIGTNSITSVAGGVALGSYSQANRKALDDTTKQGVYLFDNQAVADTVANTKGAISVGGSDEVGNKFTRQITGVAAGTQDSDAVNVAQLKAVQKVASQGSKWIAADNRKFDKNGKVVDNSTQAEAKGVNSVAIGAGSNTKVVSNGKVVERPYTVSVGGINKDGTVTQRTISNVAPGVLNSDAATMGQLR…
fig|213849.3.peg.1097	MSHA biogenesis protein MshL (Type ii and iii secretion system)		FIG00013373	atgtcaaaattaactaaaaaattagctttatcactgattttagctttgggtttatcaacagggttaaatgcttctacttgcgataagagagcttttaatatctccattacagatactgtaactttaagtgatatattaactcaactttccgatacatgtaattttagtatagttgctaaagatgctattgcagcagaggccttaaagaaagagttagctggtgttagtattaaaaatctatcactaagagaggtttttaatattttaataaatgaaaacaacttaggatatgagtttaacaatcaagctcttatggtttcagctttacaaactaaaacttttaaaattgattatataacaagcattagagagggtactgctatcttaaaggcttccaca…	MSKLTKKLALSLILALGLSTGLNASTCDKRAFNISITDTVTLSDILTQLSDTCNFSIVAKDAIAAEALKKELAGVSIKNLSLREVFNILINENNLGYEFNNQALMVSALQTKTFKIDYITSIREGTAILKASTDSSPKEFDAERNSELLDENAIRTTEKFDFWANVAEEITYILNSGAEKYQAIPPIINQNAGLVTVTATKAQLKRVDEYIKELQRRLKRQVMLDVTIVEVQLSNSYTTGIDWSQFKIGFDTYMGGNPDTPSRYRAGNAGSYVVGEAKDAINSDTGDKMTLVASSLKSSSLKRAVSTGSGWSIGANLNFNIAGAINFLEQKGKTKVISNPKVMTLNNQQAIITVGDVINYILIESKNSSDSSTTVSENRKMYSTFIGILLNITPEISDQ…
fig|213849.3.peg.360	Hemagluttinin		FIG00472484	atgcaaaaaaacatttttttaaaagttttagtattggttttaggcactcagatatgtttgaatgcaaaaaacataataccacactttacaaccagccttgatgataatcacagctatcaaataggcgtaaactggctatggcttaaacaaaaaagcccaaattctttttctaataatatagatggtttaaatcatgatggtttaacaacaaagactaaaaatggagattatatagataaaaatctcttaaaaagacatattacagaaattgaaaatgaagagtttttactgggtagcggttatgaagttccacattttttagctaaaaataaatctggcgaaaatgagctagaaattacaaattttaatactgaaaatataaaaaaagatataagtata…	MQKNIFLKVLVLVLGTQICLNAKNIIPHFTTSLDDNHSYQIGVNWLWLKQKSPNSFSNNIDGLNHDGLTTKTKNGDYIDKNLLKRHITEIENEEFLLGSGYEVPHFLAKNKSGENELEITNFNTENIKKDISIKKPSYENKDWNLKDMLPQAKSTNPLFNIPTVGLISMPDIAKPEDIDEVNINIKGSGAVLSSYAYYLNKGSGQGNFSQVTLEKGTFLKVSPDRSNPNAGYLKIKDYKATMPMFYKKSIGDFEDTFYANNDTRHFLYTLRTAPYNTFKKDVKIYMNSKSYNTIEGCCGYEFGFAVVGETNGNNSFEKKNISEINQKIPPTGKLIDTTLPYFMPKALKINREMDKSKVPLVYFENEGIAEIGETAKGFLMMVVNHDPSDKLHIYNNSGD…
fig|213849.3.peg.961	Hemagluttinin		FIG00638284	atgaacatgcgaaatcatattcgtttttcttggcaagagaataaaattttctctttagtttgtgcagtatttatttgttctagtttaaatgcttcacctattacaaatgagttattaaaagacccagaaccaactgtagtctataaaattgacgattatgacaaagttaaaatttttaatgataaatctaatagagtgcaaggactaattaaaaatgataaagtcacaagcactatagatggaaaacttgaagataaaagtaaaacattaaccataaaaggcaaagaagaaacagaaaaatctccagtttatttatattctacaacgataggtgctaatgaaaatacagaagtaaatttatatggtttaaagggacaacattttcttataggcggaaaa…	MNMRNHIRFSWQENKIFSLVCAVFICSSLNASPITNELLKDPEPTVVYKIDDYDKVKIFNDKSNRVQGLIKNDKVTSTIDGKLEDKSKTLTIKGKEETEKSPVYLYSTTIGANENTEVNLYGLKGQHFLIGGKGIIKKDDKGDKFLDFMASDKNAVVNVSFLEAKHNPASPSWTDYYKNQKAGVFNIDILNGTLNLNIGNKSRSKDNTTAEKINVIGKNSILNASKTSVRPAMSFLIDEGGKANFADTYVYSPEILVKNGKLNAENGGLLQTQKFNVGKDGEVNINNVRIKGTNTGVNNTITIDGGKLNVTDPKIQAKNFIITNNGIVNLTSEKPADEKLLNEDKAKDEAVFIEYGGGINVDSGKFIAKNLPLYNKGSIIIKNGELDIKDSKISTSQNF…
fig|213849.3.peg.553	PEB4; Major antigenic peptide		FIG00049336	atgaaaaaagttttatttacagctttaagcttagcagtagctatgagtttaaatgctaaagtttttgcaacagttgatggaaaggacatcactgatgttgatcttgcacctatgcttgcaggaatgccaggagttaattttgaagctcttccagctgagattcaaaatcaagtaattgatagagcaattgatttaagagttttaatcaatgaagctaaaaaaagtggtattgaaaaagatgagctttataaaaaacagcttgaaattgtaaaagatgatattgctttaagagcttggcaagcaaaagagcttaacaacacaaaagtaagcgataaagaaatagaggatttttataataaaaataaaaataaatttattgagccagcagctattgcagct…	MKKVLFTALSLAVAMSLNAKVFATVDGKDITDVDLAPMLAGMPGVNFEALPAEIQNQVIDRAIDLRVLINEAKKSGIEKDELYKKQLEIVKDDIALRAWQAKELNNTKVSDKEIEDFYNKNKNKFIEPAAIAASHILVEKEDDAKKIIADLSKLKGDELKKKFAEIAKEKSIDPSGKQNGGDLGYFVKEQMVPEFGEAANKLKKGELTKTPVKTQFGYHVILKNDAKDKKQLGLAEVKDYIKSIVRQEKFQADFEKKVKDLKSKAKIEYKNKK
fig|213849.3.peg.1360	CjaC			atgaaaaaatttttaaaatttttattaattatgttggcgtgtttaaatttagcaaatgccaagagtttaaaagttggaacaaatgcaagttttcctccatttgaatttgttgataaaaactcacaaattgttggttttgatatggacttgctagatgcaattagtaaaaaaataggttttgaatatgagataataaatatgggttttgatggattaataccggctttaaaaagcggtaagatagatatggtagcagctggaatgagtgcaactgaacaaagaagaaaagcagctgacttcacaaatccttattattcaacagaaaatgtttttttaaaaagagctaatgatgaatctataaaatcaaaagaagatatcaaaggcaagattgtttcaact…	MKKFLKFLLIMLACLNLANAKSLKVGTNASFPPFEFVDKNSQIVGFDMDLLDAISKKIGFEYEIINMGFDGLIPALKSGKIDMVAAGMSATEQRRKAADFTNPYYSTENVFLKRANDESIKSKEDIKGKIVSTQLGTVQEIAMRELKDIKVSTMKDPFNVIMALKNGKVDVAVFDSSVAYGYLKENPDLVPFHTEPDGSDGFSFAFNKGKHSDLIAKFNDAIDELKADGTYDKILVKYDLK
fig|213849.3.peg.1667	CjaA; surface antigen		FIG00046179	atgaaattttttaaactatttttaggtatattttttgccttaaatttagtaaatgcggcttcgcttgatgagataaaagagcgtggaagcatcaaaataggtgtttttggtgataagcctccatttggatatattgatgaaaatggtaaaaatcaaggctttgatgtagctttagcaaaagagatgtcaaaagcactttttggtgatgaaaacaaagtagaatatacaattgttgaggctgcaagcagggttgattttttaagagctaataaagttgatgtaattttagcaaattttactcaaacaaaagatagagcaagagttgttgactttgcaaagccatatatgaaagtaagtatcggtgttgttagtaaaaatggcgatataaaaagcgttgat…	MKFFKLFLGIFFALNLVNAASLDEIKERGSIKIGVFGDKPPFGYIDENGKNQGFDVALAKEMSKALFGDENKVEYTIVEAASRVDFLRANKVDVILANFTQTKDRARVVDFAKPYMKVSIGVVSKNGDIKSVDDLKGKTLLLNKGTTADIYFTKNYKDLKTMKFDQNTETFAALLDGRGEALAHDNTLLFAWVKSNPEFKVGIESIGDHDVIAPAVKKGNKELLKWINELITKLNSEKFFHKAYDETIKPIYGDSINPASVLVEE
fig|213849.3.peg.534	putative prepilin-type N- cleavage/methylation domain protein			atgaaaacagtcaaaaaagtggtgttttgtaggtcttttgacagcatagcccatagccagaaaaaatcttttaaaaaaggtttttcgctaatagagcttgttcttgctatagttgtagttgctataaccttagccgcacttccaaacattgtagcacaaactcaaaaatcaaatgagttagctataaaacaagagcttacctatagtgccaaaacattaatgggtagaattatctcaatgccttgggatagcacagctttaaaagctatgtgcgaaaatgatcgtggtgtgacatcatgcagcaacagtgatatcaaatcttatttaagagccaataggaatattagaatccctatatataactcaaatgggcttggaaacagacctggaagtttgatt…	MKTVKKVVFCRSFDSIAHSQKKSFKKGFSLIELVLAIVVVAITLAALPNIVAQTQKSNELAIKQELTYSAKTLMGRIISMPWDSTALKAMCENDRGVTSCSNSDIKSYLRANRNIRIPIYNSNGLGNRPGSLIADNHGYVNQNRISEADRTRTYTPGNNSYGFNDDKNDIDDFRGTLRTRNEEASNEDFISDMLFVTEVDYVSGTTTGGTTLEFSPSGTGNSIDGGTPTNIKRVKVTVEDTDGNPGTGEYRSTMYFYAPNIGMNKPMVMDYKGM
fig|213849.3.peg.671	Cell wall-associated hydrolases (invasion-associated proteins)		FIG01220847	atggttttgaggtggtttttaagcttagttttagttttattttttgctggttgtgccactaaaaatgaagtaataaaccaaaatcaaaaatatgaaattttaaagcttgaatttcctcaaaactctaaaattctaccaaaagttaaaaatcctaaactttttgataaaggaccatttttagagcgtttttttagagtttgggattttagtcaagaaaacagacccaaaatttctaaaaaagaggctttttgggcgttaaatgcatataaaaacacaaaacataaaaaatattattcaccaagtagaagagtttatgatgataaattctttgatgaaatttatgaaaatgcaaatactaataaatttggtgagttatttcttcctgcaattactttaaaa…	MVLRWFLSLVLVLFFAGCATKNEVINQNQKYEILKLEFPQNSKILPKVKNPKLFDKGPFLERFFRVWDFSQENRPKISKKEAFWALNAYKNTKHKKYYSPSRRVYDDKFFDEIYENANTNKFGELFLPAITLKNTFLRNAPTNEPIFTSFKDAGEGYPFDYFANSTLGVNYPVLISHFSKNRDFVFVQTDSAWGWIDARDIKILSQNETNLIKNSKFITILEDKIPLFNLNNKFLLNARVGTLLMLHRYDDKYYYGEIFTKHGLENYKISKKSASKFPAALNDENVKKVINSILGEPYGWGGFGYYRDCSLFTKDVMTSFGVWLGRNSKAQTVGHKSIDLSFLSSDEKLETIKQNATPYLALIYMPGHIMLYSGIINGEVSVIHNVWGLKTVDNGRALI…
fig|213849.3.peg.990	Major outer membrane protein (Cmp)		FIG01424044	atgaaattagttaaactaagtttaatcgccgcaatggcaacaggtattatggctactactgcttcagctaccccactagaagaagctatcaaagatgtagatgtaggtggaatgctaagagtaagatatactaacgacagtagcaaaaatgttaatgaaaacagaacaggagatagcaactggaatttcaaaggcgagcttaacctaaaaacaaaaattgacgataacttctttgcagttgcaggtataagatatctagatactgatagatcaacatcattaagtggaaaaaatacaagaggtgatggatttgatttaaatagagcgtactttggctatgcagtaggaaatactgttgttcaagttggtcgtcaagatgttggagcattctttacagat…	MKLVKLSLIAAMATGIMATTASATPLEEAIKDVDVGGMLRVRYTNDSSKNVNENRTGDSNWNFKGELNLKTKIDDNFFAVAGIRYLDTDRSTSLSGKNTRGDGFDLNRAYFGYAVGNTVVQVGRQDVGAFFTDDMFGDGIKVLNSDIEGLTLAALWMDALERDSDIGTLGIRDGKKKEVTDHNLYGVAALGSYDPVSFQVWYAILQDVTDLFAVELATSFDVNEDVNLNAKFQYAFSDIDGSFKKDLNNIVDDADFYGIELGTELYGVDLTAGYVDFSTKKDKVSLVSFEDSGSFIKPGEELVDYTLFNGENNYWFITAGYTIPDTSVRIGADYLDGKNKVVDEKTKMKEIVGRLEYAHSDKLKFKTWYSHVKEGDEKNDRVRFEAKYSF
fig|213849.3.peg.386	bacterial extracellular solute-binding protein, family 3 CjaA homolog			atgttaaaaaagattttattatctagtgttatatttctaggtagtttatttgcaaattctttatctgaaataaaagataaaggtattttaagggttggtgtttttacagaacagcccccatttggtcaattagttgatggtacttttactggctttgaagttgattttgctaatgctatagcccaaaatctttttaaagataagggtggaagagttgagtttgttgctacaagagccgatcaaaggcttgattttgtagaaaaaaataaggttgatattttacttgctacttttacaattaccgatgagagattgaaaaaaattgatttttcattaccttatttttcagtaaatatcggtgttttaactaaaaagagtgataacataaaaaaagaatca…	MLKKILLSSVIFLGSLFANSLSEIKDKGILRVGVFTEQPPFGQLVDGTFTGFEVDFANAIAQNLFKDKGGRVEFVATRADQRLDFVEKNKVDILLATFTITDERLKKIDFSLPYFSVNIGVLTKKSDNIKKESDLRGKKVLVENGTTGQAYFVSKGFDTVGCPNSNECYRMLRDGAGDAYANDNLIVLAYPVVDRNMEVNIKNLGASDFLGVGVAKGNKDLLNFVNDTLVKLSKEGFFRKTFKDTIDPFYKGTAEQKYFLLEDIYKIFG
fig|213849.3.peg.570	Autotransporter			ttgcaaagcagtatagctaaaaacaatacagaagtagaagctggtgataatataatagttagtgaaagaaatggaacaaaaggaaataaaatttataaagtttctacagcaaaagatgttaagtttgatacagtaacagttggtggtgttgtgatagataaaaacgatagcagtataaaagtaggaaacaccaaacttaataaaggtggacttactatcacatcaccagatgcaaataaaacagtatcgcttaccgataaaggtcttaataatggtggtaataaaataacaaatgtagctcctggtgaagatcctagtgatgctgctactgtgggacaattaaaaaatgtagctgctagtgctagtgttgtaaaagaaagtgataaaaaagataaatgg…	MQSSIAKNNTEVEAGDNIIVSERNGTKGNKIYKVSTAKDVKFDTVTVGGVVIDKNDSSIKVGNTKLNKGGLTITSPDANKTVSLTDKGLNNGGNKITNVAPGEDPSDAATVGQLKNVAASASVVKESDKKDKWAKKGPEAKGKNSVSIGGGSIDEGRSNTVSVGAPGHERTISNVANPVKGTDAVNLNYLNNRLANVYGDMNDLRDETRAGIASATALGMLPQSTVPGKSLIAIGVGHHKGESATAIGLSGMSDDGKWVFKGGVSYDSQENTTIGGSIGYFFN
Fatty Acids, Lipids, and Isoprenoids
fig|213849.3.peg.693	N-acetylmuramoyl-L-alanine amidase (EC 3.5.1.28)		FIG00001385	atggcgaagatagttaagttttttttattttttttcttagtcatttttttatggggtggggactttgataggaatttttcaaatttcgataagaattttgacaattcaagtaaagcggtaaaagaaaaatttcataaagaattaaaagatatttatctgcaaacctccattgataaaaataaaattgataggataaatgttttaaaaaggctagttcattcatcaaaagctttaaaactaaatcacaaaggctatgaatcagagcttaatttacttggagacagctatgaaaattatcaaaaaataaatttagctaaatttatcccaaaagatagtaaaccagccaatgaaaaagtgacattaaaacaagatgaaaaaactaaaactataattgaaaaa…	MAKIVKFFLFFFLVIFLWGGDFDRNFSNFDKNFDNSSKAVKEKFHKELKDIYLQTSIDKNKIDRINVLKRLVHSSKALKLNHKGYESELNLLGDSYENYQKINLAKFIPKDSKPANEKVTLKQDEKTKTIIEKPQNPNTQIDKNLNSKNNNIKEKNINNEKIITTKEPKSYEVNKNIKLRLKSVDKTDSGIKLTFNRNVSEDEVKKFALKSKEYRNVIDIKAVNNAKISKISRHLSDEIRVAQYNPKTTRVVFSQKNSFNINLKFDEKSILVDIKNPSNSVNLTIPPVAKISSSGKKTAQNKKEPLKIDRKQRTIVIDPGHGGKDSGAIGNGLKEKDLVLKISQFLGDELKNMGYKVLFTRNKDVFINLKDRTAFANKKNADMFISIHINAGPKTKSGS…
Membrane transport
fig|213849.3.peg.1340	outer membrane porin, OprD family		FIG00638284	atgaaacctcataaatttagcataactttacttatcgcactttcaagtatggcgtttgcaaactcaaataatgagagcttaaaagatgcgttattaaatacaaaatttaactcagaacttaaagcttggtattgggataagacagatgaaactagcaaatttaataatgaaaacattacaaattttgctttagagcttggtcttaaaacaggtgatttatatggtttttatcttggctcaactgcccaaatagcttttgctccaattggcacaaaaaatgcaaaactactttataatggcgaacaaaacactaaaggaattgttttatcgcaacttcatttaggttataaaatatcaaatagtgatattaaaatcggaaggcaatttattaacactcct…	MKPHKFSITLLIALSSMAFANSNNESLKDALLNTKFNSELKAWYWDKTDETSKFNNENITNFALELGLKTGDLYGFYLGSTAQIAFAPIGTKNAKLLYNGEQNTKGIVLSQLHLGYKISNSDIKIGRQFINTPLVAGNGARILKESFEGATANIKDIENNDIFLGYVYKFQGRTSSIMGDESGKYPKFKDRITLGGVGPKAHKFDGLYYLGLTNKSFENLDLTAQYSYLNNVEFAIPNMKDKSGDIHLYYTEANYKVPFENFNLKFDANFRGSKTSGQLEERNFNGQMYGIKAGVYDLNGFNLIAAATTVSKNKSVIMSAGLGGNSYTFLPVRGGHLFTSTAGMTTYKFQTDYDFSKIGIKNLKTSAAYVFSKHSTPNKQAGMNPANVKREYNGYSLAL…
fig|213849.3.peg.30	TPR repeat containing exported protein; Putative periplasmic protein contains a protein prenylyltransferase domain		FIG00120617	atgagaaaaattttatcaatggtggtttttttaggaaccaccattttagcacaggaagtttctgtttttggagcgggaaatatagcttctgaaaatccttatggattaacagaaaatgaacaagtcttattatcaaataaaaaaagagttgatgaagttgagagcaagctaaactcatacagcgaagatatgataggtgtaaagagtgtagttgagggaacaaattctcaaatagctaaacttgaaagcagggtttctgatttggaaattagaactactggtaaagttagcaaactagcaaacaaacaaacttctgtcgttacagagcaagatattttaggcttaagaaacgatatagctgatttaaaaagacaagttgaaataattaatcaaaaatta…	MRKILSMVVFLGTTILAQEVSVFGAGNIASENPYGLTENEQVLLSNKKRVDEVESKLNSYSEDMIGVKSVVEGTNSQIAKLESRVSDLEIRTTGKVSKLANKQTSVVTEQDILGLRNDIADLKRQVEIINQKLEINVKKNPEVVVTTKNQPKKEFTKKQETLPQPNKLEPKETQVKNITNKVVAFDDMKPSEIEKIAHRLFNENKYIESKIHYEYLASKKYNLAKTNFMLGEIAFNQKSYANAIKNYQESIKNDDKADYMPKLLLNAGISLEKIGDKNNADKFFKVLKSQFPSSPQAKSLK
fig|213849.3.peg.32	tolB protein precursor, periplasmic protein involved in the tonb-independent uptake of group A colicins		FIG00000654	gtgaaaaaaatttttttaatgtttagtttttgcatttttatgtttgcaaacgatgcaacaactactattgttaatgagggcttgaatttgccaaaaattacaattcaagatgcttccaacctaaatgataaaaatcttcaaagtcagttttttaaactaatacttggggatttaaaagtaggcgcaacttttgatgttgatgatggatattacacaagctcatacgagggtgattatagttcaaatttaacaaccaatccatcactaattgttcgttatgaattaaatggtgatgtatatacagagctagccttaagagtaaaagtaattgatggaaaaagcggtaaagtattatatgaatcaaatttctctcaaaaaaatggtgcaaaatttcctttt…	MKKIFLMFSFCIFMFANDATTTIVNEGLNLPKITIQDASNLNDKNLQSQFFKLILGDLKVGATFDVDDGYYTSSYEGDYSSNLTTNPSLIVRYELNGDVYTELALRVKVIDGKSGKVLYESNFSQKNGAKFPFLAHNAVSEIVKNFGYSDVDWMNKMLIYAVYTSSANSSIFVSDYTLTYQKEVLSGGLNIFPKWGSKEQDEFYYTHYVNDVEPVIYKYNLRNAKKTKILEGSGMLTVSDVSSDGTKLLITDAPSDQPDIFLYDLRSRNKTKITNYPGIDVNGNFVDDDTKVVFVSDRLGYPNVFATDINGGGIEQMVFHGKNNSSISTSGNYVVYSSREENRDFNLYLISTRTDYIRQLTAGGKNLFPRFSHDGGTVVFIKDSNYQSAVGIIRINENK…
fig|213849.3.peg.33	TonB-like; putative TolA function			gtgaaaaaagataaaactataaatttcttatcttttatttttagtactttaatttatgttttaattatactctctatgcttttttttgcatataattcaaaaactaaatatttcgaagatcaaaaatacacaaaagacaaagatgcctttatggatatcaccgtaatggacattgatgattctttagctcctgtatcaaaagatagccaagaattagaggatgaaaaagaagaaattattgaaaaaaaaccaaatttgcaagatgaagatgaaagcttaaaaaccacaaataaaaaagttccaccaaaagaagagaaaaaagaaactcctaagcctgtagaaaaaccaaaaaatgaagagttatctgatctttttaaagacataaataaaaccaaactt…	MKKDKTINFLSFIFSTLIYVLIILSMLFFAYNSKTKYFEDQKYTKDKDAFMDITVMDIDDSLAPVSKDSQELEDEKEEIIEKKPNLQDEDESLKTTNKKVPPKEEKKETPKPVEKPKNEELSDLFKDINKTKLEENIKQEDLVQSRKKSEKTTKTTQKSSSKSNTSNIKGEIARGKSQRTGVYNKFIGEVQSILTNVWSTYRALPNQDATVEITINKNGRLSYEIIELSYSTEFNQKFRDYLNRLENIQFPVPPDGEIYKHKYKMKDLIR
fig|213849.3.peg.404	ABC-type tungstate transport system, periplasmic binding protein		FIG00020363	atgcaaaataaattagctttattagcacttagttttataactgctttgtcattaaatgcaaaagatagtgatttagttatggcaacaactacaagcactgataatactggcttgctagatgcccttgctcctgtgtataaagataaaactggagttgaactaaaatgggttgctgttggaacaggtcaagcactagaaatgggtaaaaactgcgatgcagatattttatttgttcactcacctgcagttgagaaaaaatttgtagatgatggttatggtgttgatagaacagctgttatgtataatgactttattttagttgctgataaatctttagctgataaatttaaagataaagatttgcctgaaatctttaaaattatcaaagatgaaaagatt…	MQNKLALLALSFITALSLNAKDSDLVMATTTSTDNTGLLDALAPVYKDKTGVELKWVAVGTGQALEMGKNCDADILFVHSPAVEKKFVDDGYGVDRTAVMYNDFILVADKSLADKFKDKDLPEIFKIIKDEKIKFFSRGDKSGTHNKEISVWKKVAGDVPEKESWYNQTGQGMIATINIAAEQKGVTLTDRGTFIKYEDGLKGNSNMEIISQGDESLKNFYSVMAVNTKNCPKADYENAKEFINWIVSDEAQKFIADFKLMGKPLFTPDAGKRIE
fig|213849.3.peg.522	TonB-dependent receptor		FIG01260980	atgagtttagctatgaaaagagcagttttactatcactaacgcttagttctattttgatggctgagaatttagccagcacaactcaagttggcccgttaaagagcttttcgccgccaaagcccatagcgccaaatatagcgcaaggttatatggtggaaaatcaatttgatcgtccaaatcgccaagactatttttccacttcaagtttggtttatagaaatttagataagtttcatataagttcgggagtttatggaaaaagtttttacaattcagcgctttttaaataccgcggtggcaacttctatacaaatttaaacatcaaccatacaaaggcaaatagctacaaagatggcggcggcaacagagtttggtttggatatgagagatttaatcaa…	MSLAMKRAVLLSLTLSSILMAENLASTTQVGPLKSFSPPKPIAPNIAQGYMVENQFDRPNRQDYFSTSSLVYRNLDKFHISSGVYGKSFYNSALFKYRGGNFYTNLNINHTKANSYKDGGGNRVWFGYERFNQAVILGYLPNEFLEHRLVFIHDNIDDDKQPHNPADAIKTERYITKFKTRVGEQDLSNTVLFDLSHIHLKRESNNFSLRKAAKNKVFVDVGRDIYEFLLSYERDLDSFHNSFGGSFAYDDHIAKRYLKTPNRDVLNGYRFPDVVQKTYKIYNSTSYEPSQNHKFSLGFEYIHNDAKAKKFDAMIPNPRVSGTFFPSPKALWRQTYGVDFDGSIKQNLFNVKFKYDFRPLNLESYSVELARISRLPSNPERFSALFAPAMPQNSKISNP…
fig|213849.3.peg.1675	Oligopeptide ABC transporter, periplasmic oligopeptide-binding protein OppA (TC 3.A.1.5.1)		FIG00451095	atgaagcatatttttaagctttttttactaatatcttttgttctaaatttcgctttagcaaaagatgttttagttgttgggatcgaaaacgaatcgagccgtttaaatcctttatatgatgaggatcacgatccagctttaagcctacttttttcaggtcttacaaaacacgatgaaaatacaaaagtaactcctgatcttgcgaaaagttgggaagtaagcaaagatggactaacttatacatttgatttaagagatgatgcttactggcatgatggagttaaatttaccgcccaagatgttaaatttacaatagaaagtgcaaaagataaaaaactaaatgcacctgctattgcaaactatgaaatggtaaaagatgttgagattttgggtgattat…	MKHIFKLFLLISFVLNFALAKDVLVVGIENESSRLNPLYDEDHDPALSLLFSGLTKHDENTKVTPDLAKSWEVSKDGLTYTFDLRDDAYWHDGVKFTAQDVKFTIESAKDKKLNAPAIANYEMVKDVEILGDYKIKVTLDTPFPPFLDALSFGVLPKHLLEGKDIATYQFNDNPIGTGPYKFVNWKKGESIEFVANEKFYKSTPKIKKVFLKVVPDANVRLMQLKSGELDAGLIDFSGVQMAKNSKNLNILKFKSADYRALMFNYNNEILKDRDVRVALNYFIDKNDMVKTLLHTHGSVANNPIQNYIQSDKVYEFNPKKGDEILTKAGWKKNKKGIYEKDGKTLSFEIYSFNSDPLRVAMSKVISSELNKYGVDAKAFAKPKTAFKISKVDSFLIGWG…
fig|213849.3.peg.1577	Periplasmic protein p19 involved in high-affinity Fe2+ transport		FIG00005173	atgagaaaaagtttattaagtgttgcactaagtagtgcggttttaacaagtttagcatttggtggtgaagttccaatcggcgatcctattgagatgcacggtatggagatagctgctgtttatttacaaccaattgagatggaaccacgtggaatcgatcttgcagcaagtctagcagatatccaccttgaggctgatattcacgctcttaaaggcaatcctaatggctttcctgaaggtttttggatgccttatttaacaattgcttatcaattaacaaatttggataatggtaaagttaaaaaaggaacccttatgccaatggttgctgatgatggccctcactatggtgcaaatataaaaatggatggcggaattggaaattatgagttagtttat…	MRKSLLSVALSSAVLTSLAFGGEVPIGDPIEMHGMEIAAVYLQPIEMEPRGIDLAASLADIHLEADIHALKGNPNGFPEGFWMPYLTIAYQLTNLDNGKVKKGTLMPMVADDGPHYGANIKMDGGIGNYELVYAIQNPEKQGFGRHVDEETGVGKWFEPFTVKYNFKYTGTPDK
fig|213849.3.peg.1522	Ferric iron ABC transporter, iron-binding protein		FIG00002011	atgagaaagattattttttcggctttgattgttgcaagctctttgtttgcagactctgttgtaaatgtttattcttcaagacattatgactcagataagatggtttttgatgcttttactaaagagacaggcatcaaagtaaatgtcatacaagacaagatagaggcgattactcaaaaacttgagcttgagggcaaggatacaatagctgatgtttttatgacagttggtgttggcgatctttacaatgtaaagcaaaaagggcttttacagccaataaactcaaaaattgtagatgaaaatataccgctagatttgatggacaaagataaaaactgggtaggtatcacataccgtgctagagttttggtttatgatccaaagaagatagacaaaaaa…	MRKIIFSALIVASSLFADSVVNVYSSRHYDSDKMVFDAFTKETGIKVNVIQDKIEAITQKLELEGKDTIADVFMTVGVGDLYNVKQKGLLQPINSKIVDENIPLDLMDKDKNWVGITYRARVLVYDPKKIDKKELSTYEALSGDKFKGKILTRSSTSSYNKHLIAFLIAKDGEAKTKEWAKGLVANFARAPKGNDRDQAKAIVSGVGSVAIMNSYYMGRMSVSKDPVEQEVARDLKVFFPNQNDGGTHINLSGAGVTKYAKNKDNAVKFIEFLTTPKAQEIFAKTNFEFPANPKAEPADIVKSWGEFKKSKIDFDEIGKNLTKAQMIADEVMWK
fig|213849.3.peg.332	Zinc ABC transporter, periplasmic-binding protein ZnuA		FIG00021555	atgaaaaaattattttttttcactttaatcagttgtttaggagcttttgcaaagcctttagttacaactacgattttgcctacaaaatactttgttgagcgtatcgcaggagatagtttagaagttgtaagtttagtagaaaaaggagctgatccgcatacttacgagccaaaaccaaaccaaatgaaaagtgttgaaaagagcgaacttcattttgctgtaggaatggaatttgatgaaatttggcttccaagactacaaaaacaatttccaaatttggttgttataaatacagatgaaaatataaaaaaaattcctatgatggctcatcatcatcacgatcatgattcacacgatcatgaaagtcatgctgatcataatcaccatgatgatcaaggt…	MKKLFFFTLISCLGAFAKPLVTTTILPTKYFVERIAGDSLEVVSLVEKGADPHTYEPKPNQMKSVEKSELHFAVGMEFDEIWLPRLQKQFPNLVVINTDENIKKIPMMAHHHHDHDSHDHESHADHNHHDDQGVIHDHGGVDPHIWLDPSLVKKQAVNIANALIKKYPKNKELFESNLNKFNKDLDSFDKNTAKKLKNLKSNKFMVYHPSWGYFAARYNLVQIPIEIEGKEPKPADLKELINKAKDEEIKVIFVAPQFSKKAANMVAKQTGAKVVEIDQLPENWLSEMQKTVDIFAKFLK
fig|213849.3.peg.333	membrane protein, putative		FIG01288841	atgaggatatttgtaacacttttaatttttgttaagacgcaaattctagcttgtgcgttgtgtgccttgatgacaccaactgcacatgtttttttaaattttaatacagaaaaagacactcttaaaaatatcgaaatttcatggatattttctcaaaattttacagatcttacacttcagggatatgactttaacgaaaattcaaaacttgaaaaaaatgaactcgatgaagtaaattttgcaatgcttaactatgtaggtgataaaaactttttgatgaattttcagtggtatgatatgccaaatggtgagtcaaatttaatagaaggtaattttagtgatgcaaaaactgtaatggaggatggaagaattgtttttaaatttaagcaaaatataggt…	MRIFVTLLIFVKTQILACALCALMTPTAHVFLNFNTEKDTLKNIEISWIFSQNFTDLTLQGYDFNENSKLEKNELDEVNFAMLNYVGDKNFLMNFQWYDMPNGESNLIEGNFSDAKTVMEDGRIVFKFKQNIGVKIQKNRVFKTTAYDENGYFNFTFLNSDAVRVNDDLHIEFNSNLGANFALFESGKVPVKIQKNLKDLVDNSGIDNNTKKLNFIDKTAINSLEKLKAIFTKSTNELSLKLIISVIFISFLYGFFHAAGPGHAKVLTTSYFLANGGNYLKSFKFALKIGFFHVIGAFLIVLITVFVIDIVAGSISSNTIKLTTQISSLMIILIAIYMFIQKIRFLANNNHPKECGCISCKSKNPKKSEIFNSNLNTLNLNNSNISTLKFHPIDFKKNK…
fig|213849.3.peg.509	Putative mechanosensitive ion channel		FIG01318400	atgagagttttatttttattattcataagttttgtagctatttttgctgatgtaaataaaactgaaaatagcttggatataaatttgtcaaatttgaacctggctcaaacaaaagaggcaaatattactaaaaatatcattgaaaatttgcaaaaagatgtaaaaaacatagatgaaactataaaagataatatttggcttactcagtatcaaaatcatctaagctatcaaaaactcataaaagagagagatgagcttgaaagacagattaaaaatataaaaaataaagataaacgagaaactatgcttgatgatattaaaatttatgatgaacaaattttattattaagcgaatttgaaagcatgcctttttctaggcttcttgaaacaaaagacata…	MRVLFLLFISFVAIFADVNKTENSLDINLSNLNLAQTKEANITKNIIENLQKDVKNIDETIKDNIWLTQYQNHLSYQKLIKERDELERQIKNIKNKDKRETMLDDIKIYDEQILLLSEFESMPFSRLLETKDIPEYKKITTPFTILSGLSYIKQLNSEKYEYRSKLDQIMILVEKLKEKNDILMTINSYIPNDENITKSLSELNFTITEFKSAKNLGKTTYDVYGKRIDDRINLVRSDIKIQLKRAFSIAGWIIFILLLSFILKFIVKKSIKDNERSYTANKFINFLNFTLIILILIFAYIDNVSYLVTVLGFASAGLAIAMKDMFMSMLGWGVIMIGGTFRVGDRIKARKANGEIYVGDIIDISLLRMTIYEDVTMTTRENRRAGRIIFVPNNYIFTE…
fig|213849.3.peg.1116	Outer-membrane lipoprotein carrier protein precursor			atgaaaaaaatctattttttaacagcatttttgctttttttaacaaattttgcttttgcaaacccattggaatttaaaactttacaaagtgattttatacaaactatacaaaataatgaaaataaaattgaatatagtggaaattttatttcaacaacaaacaacgctttatggtcttacaaaactccaaatttaaaagatatatattttaattacgaaaaagttgttattatagagcctgatttagagcaagcaatagttacaaatttaaaagatgtcccaaatttaatgaatattataaaagatgccaataaaatagatagtaatgtatatgaggcaaaatttgatggagttaagtacagattaaattttaaaaatgatcttttagatgaaatttct…	MKKIYFLTAFLLFLTNFAFANPLEFKTLQSDFIQTIQNNENKIEYSGNFISTTNNALWSYKTPNLKDIYFNYEKVVIIEPDLEQAIVTNLKDVPNLMNIIKDANKIDSNVYEAKFDGVKYRLNFKNDLLDEISYTDKLDNHIKIKFKNLKKDEFVDENLLTPIIPANFDLITK
fig|213849.3.peg.825	membrane protein, abc transporter, ATP-binding protein			atgagtgatgatagatttagtatagatgacaatattgtcttagaccctaaaactgcaaaaacaaataatattaaaaaaattttaactggcattgctattttagtagtgctttttttaatagttttaataattatgaaatttataaatagtggaaatatggaggagccaaaaccacttgttatgccaagcgaagagacaatatttaagcctaaagctaaaaaaccaagtcagccaataagagaaattgatgaagcttcaagcaaaaatgtggaaactaaaaaattagagccacaagttgttgaaattagaccaattaaaatagaagaggctccaaagaaaatcgaaaacactatagaaactaaagatgaagttaaacaaactatagcaaaaagcagccca…	MSDDRFSIDDNIVLDPKTAKTNNIKKILTGIAILVVLFLIVLIIMKFINSGNMEEPKPLVMPSEETIFKPKAKKPSQPIREIDEASSKNVETKKLEPQVVEIRPIKIEEAPKKIENTIETKDEVKQTIAKSSPKEEVKQEPKAEIAKPKQEVVVVTSKKDTPKQEPKKAVKEEKVKKEAPKQEVKKQAPKAQKQESKDQTPAQSNVAQTTLQKGSYIQVLATADFKPDADYIKKLKSKGYSYTLYKTTVKGKEYIKVLVGPFDEAKLNSEMPNIRATINKDAFVFRVK
Protein and nucleoprotein secretion system, Type IV
fig|213849.3.peg.174	IncQ plasmid conjugative transfer protein TraQ (RP4 TrbM homolog)		FIG00067512	atgaaaaaaaatataattttaaaggctttaatgggcagtattgccctagtaagctttacaaatgctggagaattaacaggagatgtaaaactatcttgtgaagcaattttatgcttgagcagtagtgtaaaacctggagaatgtcagccatcgctggatagatttttttcaataaaagaaagaaaatgggaagatacaataaatgcaagaaaatcatttttaaaattatgtccaacagatggtgcggatcaaaaagatactgaatttaaaagattaagagatgatatattagtctatatttctgagccttgcaatattgagtatttaaatacaagggtagaatataagtataaaatagaatatgttggtgaaagaatgagaaaaagaaaaattgcaact…	MKKNIILKALMGSIALVSFTNAGELTGDVKLSCEAILCLSSSVKPGECQPSLDRFFSIKERKWEDTINARKSFLKLCPTDGADQKDTEFKRLRDDILVYISEPCNIEYLNTRVEYKYKIEYVGERMRKRKIATHARINPNLPESCKLLKTSKYTDIKVKYTCPTNFYNIEDWNQGITMTMIDKKTYDNLYTKNPNSVQMQKSNYKFCKQNTSNFCKPKYYKNDKINKNCWVYDE
fig|213849.3.peg.1276	IncQ plasmid conjugative transfer protein TraQ (RP4 TrbM homolog)		FIG00067512	atgaaaaaaataattttgttagtagctattttatttggctcattaaacgcagttgaagttgatttacttactggtgacacgagattgagttgcgaagctattttatgtcttagtagttctgtaaaaccaggagaatgccaaccatctcttaatagatttttttcaatcaaagaaaaaaaatgggaagatacactaaatgcaagaaaagcatttttaaaactatgccctgttggagaaagtggtgaaaatgatgctgaatttaaaaaactaagagacaatattttagtttatatttcagagccttgcaatacagagtatttaaattcaagagttgaatataaaacaaaagaaatttgcggagaaagaagatgcagacatataccaatatcagcaagaata…	MKKIILLVAILFGSLNAVEVDLLTGDTRLSCEAILCLSSSVKPGECQPSLNRFFSIKEKKWEDTLNARKAFLKLCPVGESGENDAEFKKLRDNILVYISEPCNTEYLNSRVEYKTKEICGERRCRHIPISARINPNLPKSCKLLQTSKYTDIKVKYTCSGEFFPIDEWDKGITKNEIPQTFYNSLKAKDKNSVEEVKNKSKFCKRSHISFCQPKYYQKITINKNCWEQE
fig|213849.3.peg.1414	IncQ plasmid conjugative transfer protein TraQ (RP4 TrbM homolog)		FIG00067512	atgagtaaaaaatacattttattctttggtgttttagcaacaatttttagtataaacataaatgctagtgagcttacaggagatactaaacttgcttgtgaagctcttttatgtttatcaagtggcacaagaccaagtgaatgcagtccgtcgttaaacagatatttttccattaaagagaaaaaatggaaagacacaataaaagctagggctgattttttaaagctttgccctgttgatggtgcagatataaaagatccaatttttgcagatctaagagataatgttttaccaaattcagaccctagaaaatgcactgctagttactttaattcccaccctgaaacaaaatgtgtaagagaaagttgcggggaaagaagatgtcgttgtgtagagtat…	MSKKYILFFGVLATIFSININASELTGDTKLACEALLCLSSGTRPSECSPSLNRYFSIKEKKWKDTIKARADFLKLCPVDGADIKDPIFADLRDNVLPNSDPRKCTASYFNSHPETKCVRESCGERRCRCVEYKYRPKTSIPSECQRLITHQYTNIRPKNICQNTKWYSDDEWYSGYTQIEISKEEYLKLKDSEIEVSFSNPYIKRRRANLNSPLNKFYKKAPIQKDCWINE
fig|213849.3.peg.1415	Conjugative transfer protein TrbJ		FIG00002546	atgaatattcttatttcaaaaaataaaaaacaagctataaaaaaattatctattgctgttttaacttctatgtttttaactacaaattcattaaatgcaagtggtattccaacagttgatgttgctgcgatagcacaagctgttatgaattacgctcaaatgatgaaagattacacaatgcaaattcaacaatacgaacaaatgtattcgcagcttcaacaacaaatgagaatggttcaaatgcaagttcaaaatttgcagagcttaaaaaactatgattggaaagatttaggaactatcctttatcaaacaagaaatgtaatgtctaaggttcaaggaatttcatatgatcttggaaatgtttctagggtatttgaagaaacttacaaaaatgctaat…	MNILISKNKKQAIKKLSIAVLTSMFLTTNSLNASGIPTVDVAAIAQAVMNYAQMMKDYTMQIQQYEQMYSQLQQQMRMVQMQVQNLQSLKNYDWKDLGTILYQTRNVMSKVQGISYDLGNVSRVFEETYKNANEYKDIFKNSPNEKSRNEAYSKQYDEILAKNQNTFKGTLQKLELMESDFDNETKIIAKLKQRSQNSKGALEVAQAGNDLIAYQIDETRKLRKVMMDQSNMMTNYMASQNNKEMMNKAASEKLRAGKNDWEDKSKPNIYKKF
fig|213849.3.peg.1422	Conjugative transfer protein TrbI		FIG00002602	atgggaattttagacgccgatagctcaccaacaaaactatcaaataataaaagattatcgaaatttccaattattataatttttgttattattgttttggtgttacttgctattatttacgctgcactatcaaaatctcaacaattaaaaacacaccaagaaacaactaaaaccgagcaacaatcccaaacccaaaacaaagatgtaaaagcctatgtcaattcattagaagaatcaggcaaagaaacaacaaaacaagttccaatcttagcaacaaaagatgattttcaagcagataaaaattctacaaatatcgaagtaaaatcagataatccactaggaaagcctgtaaatttaatggaagaaacaaatcaattaagcgaatttgaacttagagag…	MGILDADSSPTKLSNNKRLSKFPIIIIFVIIVLVLLAIIYAALSKSQQLKTHQETTKTEQQSQTQNKDVKAYVNSLEESGKETTKQVPILATKDDFQADKNSTNIEVKSDNPLGKPVNLMEETNQLSEFELRELELKNEMRLKALTSISKLDVRNEETNNKNTADNYPNLDAVTNLQNQSFGEISEQDRDKKAEIFLSKKKDSGYLAQIKQKPFSEFELKAGWIIPAVLITGINSDLPGDILAQISQNIYDTASGKHLLIPQGSKVVGSYSSNIVYGQKRILVAWNKVIFPSGDTLNLSNMQGTSTDGYSGFKDKVNNHYFRIFGSALLLSSITAGISLADKSDGHQTETASDKAMSAAINQIGQVASEMIRKNMNIAPTLEIRPGYKFNIFVTKDIIL…
fig|213849.3.peg.129	DNA topoisomerase I (EC 5.99.1.2)		FIG00000204	atgacaaatacaataatcataattgaaagcccaaacaaatgcgataaaatcgcaaaaattacaggtgcaaaagtttatgcaacacaaggacattttaaagaattaagtaaagaaattgtaaaagattatgaaaattatgaaccgatatttgaatttaaagaagcaaaaaaaggaaaaattaatgcaatatttaatgattgcaaaggtaaagatgtaattgtagcaacagaccctgaccgagagggctatggaatcggttacatggtgtatgacacaatcaaaaatatagcaaatagtgtaaaaagggcagaattccacgaaataacagaaagtggaattaaaaaagggcttgaaaaagctgtaccatttgcaaactcaaatttaaaagaatttgatagc…	MTNTIIIIESPNKCDKIAKITGAKVYATQGHFKELSKEIVKDYENYEPIFEFKEAKKGKINAIFNDCKGKDVIVATDPDREGYGIGYMVYDTIKNIANSVKRAEFHEITESGIKKGLEKAVPFANSNLKEFDSFKARAVGDKLVGFIMSPTYINKLNDKNLSVGRVQTPALALIVKRELEIKEFLENPASKQVSYKLKANLKTKDGVEFSAINDNIFTQKDEAEAKIKDLNGSLAKVYQIETKQSEIKPSAPLRTSQLQESANKKLGFSSDKTMSLAQKLFEKGLITYHRTDSNALSNEFINEVESKFKENEWYQKREYKAGAQSQAEAHEAIRISHVHEYSKIDEIAKNENLSDDEKALYELIFLNSILSQAKNAINENTTYDIDIKTLSFKTKTSKC…
fig|213849.3.peg.799	Single-stranded DNA-binding protein		FIG00077620	atgtttaataaagtaatattagtaggtagacttacaagagatattgagcttagatatttaaacacaggctctgctttgggaaaaacaggcatagctacaaacagaaaatacacagcaaatggcgaaaaaaaagaagaagtttgctttatagatattactttttggggaaaacttgctgagatagcaaaccaatatcttagaaaaggtagtcaagttttagtcgagggaagacttatgtttgaaacttggcaagatcaaaatggccaaaacagaagcaaacatagcataacagttgaaaatatgcaaatgcttggcggagcaccaaatcaagataatactcaccaacaaaatagtggatatggtcaaaacaactatcaacaaaacagtggtggttacgga…	MFNKVILVGRLTRDIELRYLNTGSALGKTGIATNRKYTANGEKKEEVCFIDITFWGKLAEIANQYLRKGSQVLVEGRLMFETWQDQNGQNRSKHSITVENMQMLGGAPNQDNTHQQNSGYGQNNYQQNSGGYGQSNRQQNFKPNNNPYQKQQSPQNKNFQQDQNNFNDDSYENIPDVDIDDMGMDGDDELPF
fig|213849.3.peg.560	Membrane proteins related to metalloendopeptidases		FIG00011382	atgtttaaaaaagtatttattttttttatcttaaatttaagcttgtttgcaaatgttagcactatgcaaaaatttaactggccaaacggaaaaacatttttacattttttagaagattcaaacttaccattaagtctttattatgatttatcgcaagatgacaaagaactagccactgaaataggtgctgatatagagtgtgagaaacttgtagatgaagatggaaatttagaacaaattttaataccaataacagaagagcttcaaattcacatctacaaagatgaaaaaaataaatttaatcttacttttactccaacaatttttacacaaacagataatactttgggtttaactgtcgaaaccatgccatatttagacataaacaatgcaactgga…	MFKKVFIFFILNLSLFANVSTMQKFNWPNGKTFLHFLEDSNLPLSLYYDLSQDDKELATEIGADIECEKLVDEDGNLEQILIPITEELQIHIYKDEKNKFNLTFTPTIFTQTDNTLGLTVETMPYLDINNATGDGKLAASFTNAFKGRVNFSRLQKGDQIAINYTQRFRLGKPYGSPQILSAMIEENKKSNYIYYFESKFYDENGKISQNFLFKLPIPGARVSSKFTPKRYHPVLKRYRAHLGTDYAAPRGTSIKAVGSGTVVFVGVKGGYGKTLEIQHQNGYKSLYAHLNGFAKGMKKGRKISQGDIVAFVGNTGMSTGPHLHLGLYKNNKAMDFEKVVKVAKENIELEKEEKKRFKKYIKSQNEILQIAMGGYHNPSKFIDFENFIEF
fig|213849.3.peg.1157	Preprotein translocase subunit SecG (TC 3.A.5.1.1)		FIG00001563	atgggacttggagtttatagtgggagtaacgaaagtttatttggcgcaaaaggcgctggtggatttttagcaaaatttacagttgttatgggaattttatttattttaaatactttggctttaggatattattatcaaaaaagcaattcaaaatcagtcatagatagtattgatacaaaatcccttcaaattcctgcccaaacaaatgaagccccagtaaccccagcagttcctgaagctcctaaggcaaattaa	MGLGVYSGSNESLFGAKGAGGFLAKFTVVMGILFILNTLALGYYYQKSNSKSVIDSIDTKSLQIPAQTNEAPVTPAVPEAPKAN
Respiration
fig|213849.3.peg.937	Putative outer membrane lipoprotein			atgaaaagatatattatttcagctagcataattggtgcaatatttgtgagtggttgctcaacaacatcaaatccagttggtggaaatatttatgatgcctcacagctcaaccaagagcaaaatgctcaaaatgttcaaataatacaggtatcacctgcaaaaatagctgttgataatagcgaaaatagaaggttggctcaaacagctggcggagttcttggtgcggttgcaggtgcagttgtaggatataatgtaggaagtggtggaagcgtggctggaacaacagctggcggtgtagcaggtgctgctggtggagcagtagctggaagcatggtaggagataaaaaaatagttgatggagtaacgattgcatataaaaccagtattgatggaaaaata…	MKRYIISASIIGAIFVSGCSTTSNPVGGNIYDASQLNQEQNAQNVQIIQVSPAKIAVDNSENRRLAQTAGGVLGAVAGAVVGYNVGSGGSVAGTTAGGVAGAAGGAVAGSMVGDKKIVDGVTIAYKTSIDGKIKTSTQGGKLCEFQTGKALMIITKQNETRIQPNSICPKK
fig|213849.3.peg.998	Cytochrome C553 (soluble cytochrome f)		FIG00002735	atgaaaaaacttgcattaagtttagtagtattaggagtagcttttagtggagcttttgcagctgatggcgcaactgtttataaaaaatgtattgcctgtcacggaccaaaagctgaaaaagtttatctaaacaaaatacctgctttaaaaactcttgagccagaagagatggttcaaaatatgatcaaatataaagctggtgaaatgggtgaaaacggaaaaggtctttacaatatgggtgctattatgaaaggtcaaatggcaactttaagtgaagatgatatgaaagctgtagttgagtatatccaaactttaaaatag	MKKLALSLVVLGVAFSGAFAADGATVYKKCIACHGPKAEKVYLNKIPALKTLEPEEMVQNMIKYKAGEMGENGKGLYNMGAIMKGQMATLSEDDMKAVVEYIQTLK
fig|213849.3.peg.1008	Ferredoxin		FIG00001676	atggcagttaaaattactgatacctgtataagctgcggctcatgcatagatgagtgcccagttgaagctattgtagatgatagcgataacccaaatggagaagatatttattatgtttatgctgataaatgtgttgagtgcgtaggtcataatgactcaccagcttgtgcagatgcgtgcccaactgatggatgtattgtttggagtgaagttgttgatggtcaaccgcacagagaagagatttcaaacgatcaaagagatggcagcgtagctgtgatagattaa	MAVKITDTCISCGSCIDECPVEAIVDDSDNPNGEDIYYVYADKCVECVGHNDSPACADACPTDGCIVWSEVVDGQPHREEISNDQRDGSVAVID
fig|213849.3.peg.1700	Formate dehydrogenase-O, major subunit (EC 1.2.1.2) @ selenocysteine-containing			atgtcgcaagttgatatacaaagtccaaaaattggacgaaggtcatttttaaaaatggcagcattatctggcgctttagctggtgcttcaactttaagttcagccaaagctactagagaagcaacaagtaatgaactttcaaatccataccctggatctaaaaaagtaagaactgtttgtacagcctgttcagtaggttgtgggataatagctgaggttttagatggtgtttgggttagacaagaagttgctgaggatcatccatttagcgttggagggcactgctgtaaaggtgctgatatggttgatatggcaagatcatcagttaggcttaaatatccaatggtaaaagaaaatggaaaatggaaaaggataacctataaagaagctattgaaaat…	MSQVDIQSPKIGRRSFLKMAALSGALAGASTLSSAKATREATSNELSNPYPGSKKVRTVCTACSVGCGIIAEVLDGVWVRQEVAEDHPFSVGGHCCKGADMVDMARSSVRLKYPMVKENGKWKRITYKEAIENIGAQLKKYMDENPEQTMFIGSAKMSNEQAYYIRKFAAMYGTNNIDHQARIUHSATVAGVANTWG
fig|213849.3.peg.942	Formate dehydrogenase-O, major subunit (EC 1.2.1.2) @ selenocysteine-containing		FIG00010380	atgagtcagacaaatataggaagaagaagttttttaaagctcgcagctcttggtgcaggaaccatgggaacaacgagtgcttttgggaaaaatgaaacactaagaaaagcaacttctgaagagattaaaaatccatttccaaactctgttatgaaaaagacaatttgttctatttgttcagctggatgtggagttgttgctgaggtggatgaggcatcaaatacttggataagacaagatatggcgattgatcatccaataagtcaaggaagtcattgctcaaaaggaattgatcaaattgatttaacaaagtctaaaatgagactaaaatatccacttaaaaaagtaaatggcaagtgggagaggattagctgggaaaccgctgtaaatgaaatcggc…	MSQTNIGRRSFLKLAALGAGTMGTTSAFGKNETLRKATSEEIKNPFPNSVMKKTICSICSAGCGVVAEVDEASNTWIRQDMAIDHPISQGSHCSKGIDQIDLTKSKMRLKYPLKKVNGKWERISWETAVNEIGDKMMKIREEDGPDSVEFLGSAKFSNEQAFYFRKFAAFWGTNNIDHVARI
fig|213849.3.peg.941	Formate dehydrogenase-O, major subunit (EC 1.2.1.2) @ selenocysteine-containing			atgagtcagacaaatataggaagaagaagttttttaaagctcgcagctcttggtgcaggaaccatgggaacaacgagtgcttttgggaaaaatgaaacactaagaaaagcaacttctgaagagattaaaaatccatttccaaactctgttatgaaaaagacaatttgttctatttgttcagctggatgtggagttgttgctgaggtggatgaggcatcaaatacttggataagacaagatatggcgattgatcatccaataagtcaaggaagtcattgctcaaaaggaattgatcaaattgatttaacaaagtctaaaatgagactaaaatatccacttaaaaaagtaaatggcaagtgggagaggattagctgggaaaccgctgtaaatgaaatcggc…	MSQTNIGRRSFLKLAALGAGTMGTTSAFGKNETLRKATSEEIKNPFPNSVMKKTICSICSAGCGVVAEVDEASNTWIRQDMAIDHPISQGSHCSKGIDQIDLTKSKMRLKYPLKKVNGKWERISWETAVNEIGDKMMKIREEDGPDSVEFLGSAKFSNEQAFYFRKFAAFWGTNNIDHVARIUHSATVAGVANTWG
fig|213849.3.peg.1448	UDP-glucose dehydrogenase (EC 1.1.1.22)		FIG00000532	atgaaaatagcaattataggaactggatatgtaggtcttgtaagtggtgcttgttttgcaaaaatgggtaatgatgttatctgtgttgatgttgatgaaaataaaataaatttacttaaaggtggagaaattccaatttatgagcctggtcttaaagagatagttgatgagtgcttcaaaaatggcactttaaaatttacaactaaaatagaggatgccttaaaagactcaaaagtatttttcatagctgttggaaccccaatgggatcaaatgggcaagctgatttaaaatatgttttagaagttgctaaaagcataggcgaaaagatgaataatgaacttatagtagtagataaatcaactgttccagttggtacttcagaaaaagtaacaaaagtt…	MKIAIIGTGYVGLVSGACFAKMGNDVICVDVDENKINLLKGGEIPIYEPGLKEIVDECFKNGTLKFTTKIEDALKDSKVFFIAVGTPMGSNGQADLKYVLEVAKSIGEKMNNELIVVDKSTVPVGTSEKVTKVINNELQKRKKDIKFEVVSNPEFLKEGAAIEDFMKPDRVIVGAKSDEAFSIMHELYSPFMMSSDRFIKMDPKSAEMTKYAANSMLATKISFINEIAGICEKVGADINAVRKGIGSDKRIGYSFIYPGCGYGGSCFPKDVEALIYTAKEHDFEPSLLLSVENRNKEQKKVLSSKINSFFKGDLKGKKVAIWGLSFKPNTDDIREASSVILINELIKNGVNVIAYDPKAIDEAKKIFKNIDYASNKYDALNGADCMVLVTEWQEFRSPD…
Electron accepting reactions
fig|213849.3.peg.100	putative cytochrome C-type haem-binding periplasmic protein			atgaaaaaaattttactatttgtctttgcctgtgcttttgcatttgcaaatgagatagtttatagcgatgttgtaaagtctctctatgcagataaaagcgataaaaaggctattggaaggctgcttccaacgtcacctgtagagattctagaaaaagatggtgatatgcttaaaatcaagatcgagggttatatccaagatgatgtgagtgaggcaatatattttagcgagggaaaaaggatcctaaccgcagcttttggaaaaaatgcagccgtagatgttaaggtcttagaaaaaggtgcttggagcaaagtaagcgttgaagcctataccaatgataaggatttttataaagaattaaaacctatcatggatagagccgctagtatctacactgag…	MKKILLFVFACAFAFANEIVYSDVVKSLYADKSDKKAIGRLLPTSPVEILEKDGDMLKIKIEGYIQDDVSEAIYFSEGKRILTAAFGKNAAVDVKVLEKGAWSKVSVEAYTNDKDFYKELKPIMDRAASIYTESCSMCHALHSINEYNANQWPSILKSMLSRTVMDKKDRFLVSQYLQKTTTKE
fig|213849.3.peg.415	cytochrome c, putative		FIG01345229	atgaaaacaaaatggtttaaaaaggcatcacttgcctgttttatggttttgtttgcaggaacggcctgtttgcaagctgaagaaaatgcttcaatgcagaatgtacctgttaaaacagagaaaaaagttagtgagccaacacttgctgataaatatcaagaagagatgaagcaaaatttaaagctttatcatgatgaagacccactacttccaggtaagccaagaacattggaagactatgtaagaggagcagatactttttttgatattttaatcgatcaacacccaatgtttaagtacgaaaaagcaggtagacttagaggtaaatacacaatgagcgataggcaagaggaatttgttgaaataaacaaaggtcctaaatttgctgaaagagcaggg…	MKTKWFKKASLACFMVLFAGTACLQAEENASMQNVPVKTEKKVSEPTLADKYQEEMKQNLKLYHDEDPLLPGKPRTLEDYVRGADTFFDILIDQHPMFKYEKAGRLRGKYTMSDRQEEFVEINKGPKFAERAGLAHAAVTYRLGMESILDYPNKFVGPKKCGECHPAQYDQWQRSRHAKVVRFPDEMSEVGGAEGLKKPMYNSPSTILPLGIYPDDVYAVIGTPRTKYGFIDRWLVRGTYHVQEGNLSDLSGYLTAGGNQFSRLWSEHITPDMAKKIAEFSPGFPTKMEDFAHSRSTVWGTNSYGSKYAETMMFQPASSYCEVCHSFKFDFKSKEDFYNAIGDAKKLREHTISQGISCEECHGAGAHLYGARGAGMPSNCERCHQRFAYQDDEKNPNPR…
fig|213849.3.peg.416	Putative cytochrome C		FIG01356642	atgaataaattaattaaaaatatatttattgctacttttgtggttttagcttctatgactatgatcccaaaagctcatgcctctggtgatggaagtatggctttcgtagatggtgtagtgcctattagcatttcagaagcaaaagagcttatgaaagatggtgcatatatctttgatgcaaatgagcttgaagttagacaagagtatgggcacattgaaggtgctgttcatataaatgtagataattgggagagattattaccaaaagacaaagatgctatcattatagttcattgtttaaacagaatttgctttataggcagtgaagttgctttggagatgcaaaaacttggatataaaaatgtatatgtaatgatagaaggaatcgagcagtggata…	MNKLIKNIFIATFVVLASMTMIPKAHASGDGSMAFVDGVVPISISEAKELMKDGAYIFDANELEVRQEYGHIEGAVHINVDNWERLLPKDKDAIIIVHCLNRICFIGSEVALEMQKLGYKNVYVMIEGIEQWILSGNPVVKDAVDPAELKNKYLGNNNWEKSSKVTDYTDTIHRQILFGEIPSCRDCHGINVGSDAKSINVDFASLRKNVNKNCMSCHDDIGEEFKSSIHSSIANTKKGLPLCSDCHNIHMGPAVSSINMKKFADKKCGDCHQKEQAMYHTTFHGKAMLLENPGKAITVAACYDCHGTHNIYSVDDARSTLYKGEKRTETCASCHPGGNQNFSEFMAHADHTDGKNYPVLNFAYKFMTALIIVVFGFFGIHTLLWFIRLTMTRMKYSKE…
fig|213849.3.peg.991	cytochrome c family protein, putative			atgaaaaaactacttaaattttcatttttagcatgtctttttatctctttttgcgatgcaaacgatgaaacttatatatttgaagcaaaaggcgaatttgcaaaagaactaaaagctttagttgaaaaacattctaaagatgaaggcgttgaagttaatgtctatagtgccactccaaatgttggagatagtagatttttaggtattggtattaataaaaacattgattattccactgagcaaggtaaaaaaatctatgataaaaaatgtcttgaatgccatggcgaaaaaggcgatagaagatcttacgctggagttagaaaactatctaaaatgagcggaaaagagatttattactcatttcaagcatattataatgattcaacttatggaaaagct…	MKKLLKFSFLACLFISFCDANDETYIFEAKGEFAKELKALVEKHSKDEGVEVNVYSATPNVGDSRFLGIGINKNIDYSTEQGKKIYDKKCLECHGEKGDRRSYAGVRKLSKMSGKEIYYSFQAYYNDSTYGKAGRIIMQPIAASTSSEELGYIIAYLKGEDDYIFKDKAMENTNISRNPTNQGTYLK
fig|213849.3.peg.1011	Cytochrome c, class I			atgagatttattttagcctgttttatctcgctttttctattgggatgttcaaatgatagtaaaaaaaccgatgaaaaaactcaagacgcaaaaaccgaaaatcaagtaaaaagcaatgaagcaaaaagcaatgaagcaaaaaacacagttgaaacttcacaaactaatgaaaaaatcactaaaaatataaatatttttaacggcaaaagcgttgatgaatattttgatattaagtgtgcatcttgtcatggtagatatggtgaaaaaagtgctttaaaagctagtaaaattataaatgagcttgatgaaaatcaaataaaagcagatcttatgggatataaaaacgatataaattatggtggaaatttaaaagctacgatgcacagaacggcaagtgag…	MRFILACFISLFLLGCSNDSKKTDEKTQDAKTENQVKSNEAKSNEAKNTVETSQTNEKITKNINIFNGKSVDEYFDIKCASCHGRYGEKSALKASKIINELDENQIKADLMGYKNDINYGGNLKATMHRTASELSDDEINALAKFISTL
fig|213849.3.peg.1369	Ubiquinol-cytochrome C reductase iron-sulfur subunit (EC 1.10.2.2)		FIG00000797	atgtctattgaaaataaaaaaagaagagattttataggactttcttttactgcggttgcagcagttggcgggcttgccggacttgtagctatgaaaaaaacctgggatccgcttccaagcgttaaagctgcaggttttacaacagttgatttaagtgctgttgtagaaggggagctttatcaaacccagtggagaaaaaaacctattttcatacttaaaaaatcatctgatatgaaacctgatgattctagggatgttgtagttggagatgctagatatacagtttgtatcgggctttgcacacatttgggttgtattccaagctttaaaaataaccaatttatttgtgcctgtcatggtgggctttttgatgctagtggaaatgcaacttttgggcca…	MSIENKKRRDFIGLSFTAVAAVGGLAGLVAMKKTWDPLPSVKAAGFTTVDLSAVVEGELYQTQWRKKPIFILKKSSDMKPDDSRDVVVGDARYTVCIGLCTHLGCIPSFKNNQFICACHGGLFDASGNATFGPPPRGLDIPPFKIEGTTLVLGEVGPEYEKLVGKA
fig|213849.3.peg.1691	NAD(FAD)-utilizing dehydrogenases		FIG01045177	ttgtcagataagactatcataattggcggtggagtaggcgggctgtttttagccgcacttttaaactccaccaacataactattttagaaaaaaactcatcacttggtaaaaaacttcttgcaagtggtggaggaaaatgcaatatcacaaatgaaaatatctcttttaaaaaagatttattaaaatattatcttggtgataaaaactttataaatcaaatcatttcaaatttaaactatttagaagttttggaatttttcaaacctttaaaatttgaaaaagtaaaaaactcacaatttttttgcaaaactggttcaaaaagtgttttaaatcatctaaaaagtaaaatcacaaatccaaaaatttatttaaataccgaagtttttgatgttgtaaaa…	MSDKTIIIGGGVGGLFLAALLNSTNITILEKNSSLGKKLLASGGGKCNITNENISFKKDLLKYYLGDKNFINQIISNLNYLEVLEFFKPLKFEKVKNSQFFCKTGSKSVLNHLKSKITNPKIYLNTEVFDVVKNDDIFKIYTNNGNFECKNLIVASGGLSCQNLGVSDIGYKIASKFSHEISTLNPALVGFSVQKDEFWFKKISGVCFSAKAKILQNNKVLSGDLLFTHRGISGPLMMNASLFWQKGKISINFLPNFDFDKFKNSKKQITSILPLPKSFIKEFLKKSNLEDKQFFKLSNLEFQTLKKLQNYEFSPAGNFGYSKAEITKGGIKTDFIDENCQSKLVKNLYFIGEVLDVGGMIGGFNIHFAFACAKAVANCLKN
Response regulator
fig|213849.3.peg.583	methyl-accepting chemotaxis sensory transducer			atgttttttgagtataaaatagatcaaagcgatgaaaaaataaaaagattttttgattttaacgctgaactccttctaaatactatagaagaagaaaggcttaatgtccttgcattatcgctcattctttctcaaaatgatgatataaaaagttgtttaaaatatgaaaataaacaaacctgtgagaaaaatctaaaattttatatatcaattttacaaaatgttcctttatataaggatattttaattcatctacattcaaatgatttaaaaagtgtaattagaagttgggatgatgaaaaaaagggagatgatttaagatattttagacacactatatatgaaactaaacaaaataaaacaccaacatcaggaatagaaataggaaaatgtggagtt…	MFFEYKIDQSDEKIKRFFDFNAELLLNTIEEERLNVLALSLILSQNDDIKSCLKYENKQTCEKNLKFYISILQNVPLYKDILIHLHSNDLKSVIRSWDDEKKGDDLRYFRHTIYETKQNKTPTSGIEIGKCGVFIRGVSPVFADSNFLGSIEVMLGFNHLYTLSKRQKYDLLILIKDNYKIECFKNSHIKIHGFNIIDKNDINLNILPFLDKIDFKNQNFIKLKNDYFYSKKLYDFKNNHIGYIIMHKNSKSKINDIF
Phages, Prophages, Transposable elements, Plasmids
fig|213849.3.peg.1227	Phage major capsid protein		FIG00016372	atggcacatttcgaagaaacagcaatcggctttaaagctatatttcaaaaaacatttaatgatgttaaaagcgaagctgatattttagctatgagagtaaatagcaataatttaagtgaaaaatatgtttggcttggaaattttccgatgatgaaagagtgggttggagatagagatatcaaaaagtttaaagactatggatataccttagaaaaccagccttttgaagcaactgtaacagttcctaataaccacttagagtatgacaaggtaggtttatataaaccagctatacaacaaatggcatttaatgctaaaaaatttggtgcaaaactaatagctgatattttaaaagatgctgggactaataaatgctatgacgaaaagccgttttttagt…	MAHFEETAIGFKAIFQKTFNDVKSEADILAMRVNSNNLSEKYVWLGNFPMMKEWVGDRDIKKFKDYGYTLENQPFEATVTVPNNHLEYDKVGLYKPAIQQMAFNAKKFGAKLIADILKDAGTNKCYDEKPFFSDTHVIGTDTYANLGTGVLSSDNLLAAEAYMMSIKGDTGQSLGVMPTHLICGPKNLAKAIQSIEKAYLTGGETNPTYKRYSLLVLPEITDTSWYLMDLGKPVKPFVLQVAKDGVFEASNDHKFMKDAALFGCKSFMNAGYALWQLAYKSSGA
fig|213849.3.peg.1534	phage virion morphogenesis protein, putative		FIG01433653	gtgtcaattaaaataacaggcattgaagatattcaaaaaagccttttaagcttagagaaaaaaaccaagaatttaaagcctactttgagggcaatcggtgagatggtgcgctcttgcattgatgaaagttttgaaaacgaaattagcccatttggtgagaaatggaaacctatatcatcaaataccgcatttagctatgcaggtggaaaaactaaagcttttaaaaaaggtgctaagtccttaaaaagtggctttttaaagcgttatggagtttatggcgataaaagaattttaatagaaagttcaaatttaaaagatagctggggtgttagagctagtaataaaagcgttgtggttgagagctatgcaaaatcacgcggttttccatatggcttaacg…	MSIKITGIEDIQKSLLSLEKKTKNLKPTLRAIGEMVRSCIDESFENEISPFGEKWKPISSNTAFSYAGGKTKAFKKGAKSLKSGFLKRYGVYGDKRILIESSNLKDSWGVRASNKSVVVESYAKSRGFPYGLTHQFGSAKKGIPARPFLPVDKNGNLERNLKNDILERIEDDLLKGD
fig|213849.3.peg.1228	Mu-like prophage I protein		FIG01161634	ttgaacatcttaagccttaactacaaaaatggcgaacttataaaagttagtcctattggagagattgagggagctgatggaaggacatttaaaatcgatgccaaaaaaataatagaaaatatcaaaaaaagtggtgttgatattgttttagatgaaaaccatagtttcgcaggtgcggttggctggtttgataaggatagttttgaagcaaaagatgatggaatttatgcaaaacttgaacttaataaaagaggaatggagttagttaaagacaaaatttacagatatttaagccctgtttatgatctaagtggcagggatgttttatcgattgaaagtgtgggacttgttaataagccaaatgtattaaataacgcattaaacagcaaaggagacaaa…	MNILSLNYKNGELIKVSPIGEIEGADGRTFKIDAKKIIENIKKSGVDIVLDENHSFAGAVGWFDKDSFEAKDDGIYAKLELNKRGMELVKDKIYRYLSPVYDLSGRDVLSIESVGLVNKPNVLNNALNSKGDKVEKEKNSELDALNEKVKKLEETITSLNKELEGFKKDDDKANESDKANESQKVNESGKVDEDSKELNSRVLKIENILKDFKKIKNESDKNKEVNSRLESMENTLKNISSFFGKKNLETNSKSDLSDDEKKVALMLGLSFDEYKGAK
fig|213849.3.peg.219	Outer membrane protein Imp, required for envelope biogenesis / Organic solvent tolerance protein precursor		FIG00019192	ttgaataaaagaatattttttttaatcttttttataatttcatcagtttgtgctaatgttcaggatgtagagtttttagcagataatgtaaaaaaaattgatacaaaaatccatgcaaatggaaatgttataatgtattcaaaagattatttagtaacttctgatatggctatttatgatgaaaaaaatgaagttgctgagttttttggaaatgtaaatttacttaaaggcaaaaacgaaacctcaaaaacaacttatctaaaattagatttaaaaaataaagaaaattttgccaaagaaaattttatgatggataaagaagctgagatttggatgcaaaacaaaacaagctgcactgatcaaaaatactaccgaacaaaaaactcagttgtttcgagc…	MNKRIFFLIFFIISSVCANVQDVEFLADNVKKIDTKIHANGNVIMYSKDYLVTSDMAIYDEKNEVAEFFGNVNLLKGKNETSKTTYLKLDLKNKENFAKENFMMDKEAEIWMQNKTSCTDQKYYRTKNSVVSSCNIDNPDWKIKYTSGKLNKETKFLHLFNPVFYVGNVPVLYLPYFGFPTDKTRRTGLLIPEVGYISKEGFYYKQPIYFAPYESWDLQLDPQVRTTRGFGIYATFRFADSPYSYGEIRGGVFDNFKRAQEKLEYKNEKHHGYEFDYDRSKLLGYLVNGEFKENLWIRFTNINDVEYYDLKEKSGSDEDGDSLATSKLNYYLTTDEHYFGAYARYYIDTDKLNSKNHFKNDDTLQELPTLHYHKFTNSAFLDNLLYSADFKAHNYTRKV…
ATP synthesis
fig|213849.3.peg.36	ATP synthase epsilon chain (EC 3.6.3.14)		FIG00000249	atgaaagataaatttcagttagagatagttactccaaaaggtacaattttctcaggtgaagttaaatctgctcaatttcctggaagtgagggcgaattaggagttcttcctagtcacgcacctttaataacgcttttaaatacaggccttattgagctagttgatgaaaataatgaaaaagatatggttgctataaactggggatatttaaaagttgatgaagaaaaagttactgttcttgcagatggcgctgtatatgttggtggaaaatctgacagctcaatagctgaatctttagataaagcaaaagagttaatcgaatcaatgggaagtgaaaatgtaacatacgcttcaaccatagcaaaaatggaaaatatggcaaggtcaaaataa	MKDKFQLEIVTPKGTIFSGEVKSAQFPGSEGELGVLPSHAPLITLLNTGLIELVDENNEKDMVAINWGYLKVDEEKVTVLADGAVYVGGKSDSSIAESLDKAKELIESMGSENVTYASTIAKMENMARSK
Stress Response
Oxidative stress
fig|213849.3.peg.51	Cytochrome c551 peroxidase (EC 1.11.1.5)		FIG00007881	atgaaaaagttatcaatagttctttgttcagctttagctctaaactttgcttttgcaagctcattagctgatgatgcaaaaaatttaggtcttatgcctttaccaaaaagtgaaaagaatttaaaaaagctaattgaagatagttcgcctgatgcacaagctttccctacaacaaaggaaagagttgagcttggaaaaatgctatattttgatccaagactttctaaaagtggaattgtttcttgtaatacctgtcataatttaggatatggcggagctgataatatacctgcttcaacaggacataaatggactccaaacccacatcatgtaaatgctccaacagtttataactcagtatttaactcagttcaattttgggatggtagagcagcccat…	MKKLSIVLCSALALNFAFASSLADDAKNLGLMPLPKSEKNLKKLIEDSSPDAQAFPTTKERVELGKMLYFDPRLSKSGIVSCNTCHNLGYGGADNIPASTGHKWTPNPHHVNAPTVYNSVFNSVQFWDGRAAHLAEQAAGPMTAMPEMASTPERVEKVINSIPEYVELFGKAFDLKKDEPVNFDLVTTAIGVFERTLVTPTRFDDFLNGDKNALTKDEQDGLKLFLEKGCTTCHNGVNLGGNMQAFGVVAKYKFANVGDFTGDKNGMVKTPVLRNVLLTQPYFHNGAIWDIEDAIKEMGSIQLGIQISDEEAASIATFFESLNGKMPEIIYPVLPASTKNTPKPELDY
fig|213849.3.peg.331	Peroxide stress regulator / Ferric uptake regulation protein		FIG00137036	atggatgtaaaaaaatttttattaaaccacgatataaaaccaacagcttttagaaattctcttgtaaaaattttaaaaaccgctaacaaacctgttagttatgatgagatagtaaatcttacaaatgctaataaaaccacagtttataggaacttagacctacttgaagaaaaaggaattttaatctcaagtatggctaacaacaaaaatttttatgagttagcagatcatgcgaaagcttattttgtttgtgaaaaatgtcataaaatggaagaaatatcaatgccaaatttaaaatttaaaaacgttaaaagtgttgttgtaaaaggaacttgtgatgaatgttcaaaataa	MDVKKFLLNHDIKPTAFRNSLVKILKTANKPVSYDEIVNLTNANKTTVYRNLDLLEEKGILISSMANNKNFYELADHAKAYFVCEKCHKMEEISMPNLKFKNVKSVVVKGTCDECSK
fig|213849.3.peg.1063	Catalase (EC 1.11.1.6)		FIG00000313	atgaaaagattaaccacaacatttggaaacgtagtcgctgataatcaaaacagtttaacagctggtaaaagaggacctgttttacttcaagattataaacttattgaaaaactagcacaccaaaatagagaaagaattcctgaaagagcagtacacgcaaaaggcggtggcgcatatggaaaattagttattacagaagatatttcaaaatatacaaaagctagtgttttgcaaaaaggcgaaactacaagaatgttagcaaggttttcaaccgttgcaggtgaagcaggtgcagcggatgctgaaagagatgttagaggttttgcgcttaaattttacacaaaagagggaaattgggatttagtgggaaataatacgcctgtatttttcgttcgtgat…	MKRLTTTFGNVVADNQNSLTAGKRGPVLLQDYKLIEKLAHQNRERIPERAVHAKGGGAYGKLVITEDISKYTKASVLQKGETTRMLARFSTVAGEAGAADAERDVRGFALKFYTKEGNWDLVGNNTPVFFVRDAYKFPDFIHTQKRDPHTYLRSNNAQWDFWTLVPESLHQVTILMSDRGIPASFRNMHGFGSHTYSLINANNERFWVKFHFKTAQGIKNLTNEEAANVIAKDRESNLRDLHNAIEKGDFPRWNFKIQIMPESEAKTCGFNPFDLTKVWSHKDYPLIDVGYFELNENPKNYFNEIEQAAFSPSNVVPGISISPDKMLQARTFSYPDAQRYRIGTHYAQLPVNRPINKVNTYTVGGNMNNGSYEVKTKAYYEPNSYNGPVEDNSFLEPDL…
fig|213849.3.peg.1180	Superoxide dismutase [Fe] (EC 1.15.1.1)		FIG00133139	atgttaaaacttagagttcttccgttttgtgcaaaaagcaacgcggtagttagtgaacaaacctgtaattttcattacggaaaacatcataatacttatgttaataatttcaataatcttgtaaaagatagtgagtttaaagatgcttgtttttatgatatcttaacaaaagcaaaaggtggtctttttaataatgctgctcaagtttacaatcacgatttttactgggattgtatagctaaaaaatcagatattagcgatgagctaaaaaaagctttagataaaaatttcgatgattttaaagctgagtttttaaaagcagctacaacattatttggctctggctggtgctggttggcttatgatccaaactcaaaaaaacttgaaattattcaaact…	MLKLRVLPFCAKSNAVVSEQTCNFHYGKHHNTYVNNFNNLVKDSEFKDACFYDILTKAKGGLFNNAAQVYNHDFYWDCIAKKSDISDELKKALDKNFDDFKAEFLKAATTLFGSGWCWLAYDPNSKKLEIIQTSNAATPVTDGKIPLLVVDVWEHAYYLDTQNARPAYLEKFYENINWEFVSQAYEWALKEGVNSVKFYIKDIHPELAKKSCGCSCKA
fig|213849.3.peg.1210	Superoxide dismutase [Cu-Zn] precursor (EC 1.15.1.1)		FIG00001181	atgaaaaaaattattttagcaagccttgtggcttcaaccatgctttttgcaaatgagcttaatcatgatagcgatgcaaatatgataaatgagtttaatccaaaaagtgttgagcacattgttgttgagatgaatatgcttggtgaaaaagcagataaaaaagttggtgaagttgtagctataaatacaaactacggagttgctctatttccaaatatgagtggcttaggcgaaggtggaatgcacggatttcacattcatgtaaatgctgattgcggtgcaacagataaaggtcttggtatgaaagctggcggccactgggatccaaatgatacaaaaaaacactcatttacatgggatgacagcggtcataagggtgatttaccagctctttatgtt…	MKKIILASLVASTMLFANELNHDSDANMINEFNPKSVEHIVVEMNMLGEKADKKVGEVVAINTNYGVALFPNMSGLGEGGMHGFHIHVNADCGATDKGLGMKAGGHWDPNDTKKHSFTWDDSGHKGDLPALYVDKNGVANYPVLAPKIKNIDELKGHSIMVHVGGDNHSDNPAKLGGGGARMICGVIK
fig|213849.3.peg.1572	Possible periplasmic thiredoxin			atgaaaaaattaattagtatttttttaaatttatttttttttagcttgattttttcaggttgtcaaaaagatttaagcgcagacattggaagcatggcacctgaaatttcagctacaaccctaaatggcaaaaaagtaaaaattcatcaacaaaataatgttaataaaataattgtattttggcaatatggctgtttgagctgcacacaaatacttccaaatttagatgagtttttaaaacaaaatccagatgtttttaaagcttatgcaataaattcagtaaatgatgaaaagattataaaaaactatattgatgaagtgagtttttcttctattgtggttttaaaagatgatcttaaaataagttttgatagatacggtgtaaaaacacttccaagt…	MKKLISIFLNLFFFSLIFSGCQKDLSADIGSMAPEISATTLNGKKVKIHQQNNVNKIIVFWQYGCLSCTQILPNLDEFLKQNPDVFKAYAINSVNDEKIIKNYIDEVSFSSIVVLKDDLKISFDRYGVKTLPSIFIIDKNGTIKDKVYGDIGWKNLKAKLSYFL
fig|213849.3.peg.790	Biotin sulfoxide reductase (EC 1.-.-.-)		FIG00002403	ttggaggtttattcacttcaaactgctcatgaagttatcttagaaaatacacaagtttatgttatgtggggagccgatatcctaaagtgcaatcaaatagactttaaagttgcaaatcgtggaaacaatccttattatgacaaatatgcaaagtcaaacatcaaatttataacaatcgatccacaatatactcctattgctaaaaaactaaatgcccagtggataaaaatacgcccaaataccgatgttgccttaatgcttggtatgatgcactatctttatacttcaaatcaatatgataaaaatttcattgaaaaatatacttacgggtttgataagttcttgccttatctgcttggcaaaacagaagatatggttgagaaaactccatcttgggca…	MEVYSLQTAHEVILENTQVYVMWGADILKCNQIDFKVANRGNNPYYDKYAKSNIKFITIDPQYTPIAKKLNAQWIKIRPNTDVALMLGMMHYLYTSNQYDKNFIEKYTYGFDKFLPYLLGKTEDMVEKTPSWASKITGIDEKVIKSLADTFVKNRTFLAGNWAMQRAQFGEQADWTLMVLASFIGQVGLPGGGFGFSMHYTGGGQASSGVMLPGGLAQGKNKVRVKIPASRVSDAILNPGKKIKFKGEEMVYPNIKIFYNVGCNTLGHQPDSNTLIKALRTLDTVIVHEPWWTPTAKMADIVLPSTTTLERDDISYGGSYSQDYVYAMKKVIEPLYESRNDYDVFEEMAKIVGDREWRRFTGGGKTKDERIKDFYERSDCPNYMEFDEFWEKGYVHFEP…
fig|213849.3.peg.952	thiol peroxidase			atgaaaaaaatagttttaacttcaattatcgcagcaagctcaatgtttgcagcaactgatgcggaaatcaaaaatttctttgagcaaatggtaccaggtcatgctatgagcgtagaagtagaaaaaagaaccccaatcccaggattagatggatttgaagaggttatttataaagtaagccaaggtgattttagccaaaaagatgcaatttatacaaaaggtgattttatagctcaagatctttttaacattaaaacaaaaaaaagctataaagaagagtttataaacggtatgataaatgaaagtattgctgaaatctataaaaaagaagagacaaaaaatataatcaaacttggaaatgatcctaaaaaagaaactttaattatgctaagtgatgca…	MKKIVLTSIIAASSMFAATDAEIKNFFEQMVPGHAMSVEVEKRTPIPGLDGFEEVIYKVSQGDFSQKDAIYTKGDFIAQDLFNIKTKKSYKEEFINGMINESIAEIYKKEETKNIIKLGNDPKKETLIMLSDADCPFCKREIASIEDNLKENNYEIIMTSIHGPASHAKSAKIYEEVAKAKNDAEKIKVLKKYYADNIPAVEGVDQKEIDRLNSLAEKYFKAGVQGVPYIVNKKELVK
Osmotic stress
fig|213849.3.peg.1012	Outer membrane protein A precursor		FIG00003465	atgaaaaaaatttcgttagtagttttagcagttgttgggatgcttttcctacaaggttgtactacaaagtcaagcacaaaagtaccaagaaatggtataatgacaaaagatgaagttacttttccaaaaccagaaaaaagcatttataaaaaagctttgagtgtaaatttggaaaatataagaaaaatcgaagttggaatgagtaaagatgagataagaaaacttattggagttccacattttccagctggatttgcatatgtagttgagtgggactatctttttaaccttaaagaaaaagctggtgataaagatatgatttgtcagtataaaatagtttatgactttgatacatataaagcagctagtttgttttggaacactaaagagtgtgaggac…	MKKISLVVLAVVGMLFLQGCTTKSSTKVPRNGIMTKDEVTFPKPEKSIYKKALSVNLENIRKIEVGMSKDEIRKLIGVPHFPAGFAYVVEWDYLFNLKEKAGDKDMICQYKIVYDFDTYKAASLFWNTKECEDFVNKNKKTQHIELSSDFLFKFASANLSQNGKNEISNLVNKFGKENIKNIFVVGHTDLIGSDKSNFILSQKRANSVKSEFVKNGILSSKITTKGAGESQPVKECDSSLSKNKLIECLAPNRRVNVDITTY
Heat shock
fig|213849.3.peg.1531	Chaperone protein DnaK		FIG00023369	atgagtaaagttataggaattgacttaggaacaacaaattcagcagttgcaatatttgaaagaggcgaaagtaaaatcatcccaaataaagagggaaaaaacacaactccttcaattgttgcttttacagataagggtgaggttttagtaggtgatactgcaaagcgtcaagctgttacaaatccatcaaaaacaatttattctataaaaagaataatgggtttgatgatgaatgagaacaatgctaaagaagcacaaaaaagacttccttataaaatagttgatagaaacggtgcagcagctgttgagatcgatggtaaagtttatacaccacaagaaatttcagcaaaagttttgatgaaattaaaagaagatgctgaaagttatctaggtggaagc…	MSKVIGIDLGTTNSAVAIFERGESKIIPNKEGKNTTPSIVAFTDKGEVLVGDTAKRQAVTNPSKTIYSIKRIMGLMMNENNAKEAQKRLPYKIVDRNGAAAVEIDGKVYTPQEISAKVLMKLKEDAESYLGGSVVDAVITVPAYFNDSQRKATKEAGTIAGLNVLRIVNEPTAAALAYGLDKKESEKIVVYDLGGGTFDVTVLETGDNVVEVLATGGDAFLGGDDFDNKLIDWLLAEFKSESGIDLKNDVMAMQRLKEAAENAKKELSSAMETTVNLPFITADATGPKHLTKTLTRAKFESMIEDLVASTIKTLKNVMSDAGVSNSDIAEIVMVGGSTRVPLVQEEVKKAFGGKELNKSVNPDEVVAIGAAIQGAVIKGDVKDVLLLDVTPLSLGIETL…
Cofactors, Vitamins, Prosthetic Groups, Pigments
fig|213849.3.peg.954	Menaquinone via 6-amino-6-deoxyfutalosine step 1		FIG01306706	atgttatttggaaagattgattatttaaatttacttccttttcatgtgtttttaaaaaaatatccgcttccaagttatgtaaaaaagggtattgagtttaaaaaagatgtaccaagtgtgctttgtaaaaaactttacaataggcgtgttgatgctgctgttatatcaagtgttgaaagtaggcgaaaaaaatataaaaaattaaatatgggaattgttgcaaaaaaagatgttaaaagtgttttagttagaaaaaactcagctaaaagtttagatccagcttctatgacatcaaatatgttaagcaaagttttaggcttaaatggaagtgttgtgataggcgataaggcattaaaatgttatcttgatgagggttttgataaattttatgatatggga…	MLFGKIDYLNLLPFHVFLKKYPLPSYVKKGIEFKKDVPSVLCKKLYNRRVDAAVISSVESRRKKYKKLNMGIVAKKDVKSVLVRKNSAKSLDPASMTSNMLSKVLGLNGSVVIGDKALKCYLDEGFDKFYDMGKIWHERTNLPFVFAVFCLIDSKKAYENLTNSFLRSKVKIPQYILSQYAKSRSVKKSEILWYLNYISYKICIKEKKALNMFLKKARLLNFNPN
fig|213849.3.peg.980	Molybdenum ABC transporter, periplasmic molybdenum-binding protein ModA (TC 3.A.1.8.1)		FIG00021644	gtgaaaaaatttttagcgttagcttttagtgtttgtattttaagtgcagctgagattaaaatagctgctgcggcaaatatcggctatgtttttgaggaactaaaaatagagtttttaaaagatagaaaaagcgataatgttgtagcagatcttggaagtagcggccagcttagtgcaaaaattcaagcaggtgcagactatgctatttttatggcggcaaatatgaaatttgcaaatgacttaaacgaaaaaggttttagtgcaagtggccaagtggttccttacacaagaggtgttttagttgcatttagtgataaaaaaagagatttaagcgacgttatgaatcttttaaaagataaaagtatagaaaaaatctcagttggcaatacaaaaaccgca…	MKKFLALAFSVCILSAAEIKIAAAANIGYVFEELKIEFLKDRKSDNVVADLGSSGQLSAKIQAGADYAIFMAANMKFANDLNEKGFSASGQVVPYTRGVLVAFSDKKRDLSDVMNLLKDKSIEKISVGNTKTAPYGIAAKEAFENAGIYNDIEKKLVYAQSISGVMPHVISGAADIGFIPKSGLVGKDKYKKDENFVEVDRALYAPLDQGMILLKGHENDKLAKEFFEFIQSDRAKAIFAEFGYE
Riboflavin, FMN, FAD
fig|213849.3.peg.64	Flavodoxin 1		FIG00002223	gtgagtttggcaatagtttatggaagttcaatgggaaataccgaaaacgcagcaaacctaatatgtgaaaaactaggcatagaagctgatgttttggatgtggcaaatacaagtgcagatactataaatggttatgataaattaatctgtggtacttctacttggaataatggcgatatgcaagatgattgggatagttttgattttggttcactaaagcttagcggaaaaactgtagcagtttttggtgtaggagatagtcagggttatagtgatgagttttgcgatggtatggctaagctctttaatgagcttaaaaatgcaggagctaatttagttggagagataagcactgatggatatagctttgatgaaagtgaggctttaaataataatggt…	MSLAIVYGSSMGNTENAANLICEKLGIEADVLDVANTSADTINGYDKLICGTSTWNNGDMQDDWDSFDFGSLKLSGKTVAVFGVGDSQGYSDEFCDGMAKLFNELKNAGANLVGEISTDGYSFDESEALNNNGNFVGLALDYDNEEEMNEQRVDNWIKIIKPLFS
Potassium metabolism
fig|213849.3.peg.1182	Potassium efflux system KefA protein / Small-conductance mechanosensitive channel		FIG00021330	atgaaaaaatttataacgaaatttttgctgataattagtatttttttcattggcttacaagcaaaaaatacagatttgccaaaggttgatgaagttttaaccgaatcaaatcaaactgagacaaacaaaactgaagaagttaagcaaaattcggtattaagcggaattataaagcaaagcacagatcaaatttcagaagaaaataaaaccgctgaaaaagaaaagcttgttgagtttttaaccgatggaaaagaggcaaataaaagtgaaaatgaaattacaattgctgagcttgtagctgaaaaagctgtaaattcaccaaaaaagactgataattctaataagcaaagtttaggcgatatagttaaagagataaaagatataaatataaaaatagat…	MKKFITKFLLIISIFFIGLQAKNTDLPKVDEVLTESNQTETNKTEEVKQNSVLSGIIKQSTDQISEENKTAEKEKLVEFLTDGKEANKSENEITIAELVAEKAVNSPKKTDNSNKQSLGDIVKEIKDINIKIDLLKTSTDANKTADEISSLQSTKESLLFHIPSAITNQTVDEAALIAYLTNKKDLSKKLSKLQNRKNSFDYIDANLSFTAIEIGENFYSSLLKLEYMFKDGRKESEIKKLIQDTLLNLQIKDFSNIKNKIDELNIKDDQNATLNNKYSNLISNKKTYEEILSYLSKNTNLLTGNALFVGLNLKFIIDYINDLSPFEASAINLGKIIPIILIMVLLFSIRRFLANIIYFVFTLFNKNKEKNIEIKTQVVDLIKKPLGVLLIAYGVDICL…
Phosphorus Metabolism
fig|213849.3.peg.1485	Phosphate ABC transporter, periplasmic phosphate-binding protein PstS (TC 3.A.1.7.1)		FIG00010508	atggtaaaaaaattagctattttagcagtcgcttcggcatttgttttttcaaatttgagtgcaaatgacaaaatttcaggtcaaggtgcaacttttccaatgcctgtttataaagagtgggcaaaactatactacaaagatacaaaaaatcaagtaacttatagtggtggtggaagtggaaaaggagtaagtgctataactgatagaaatggaaattttggtggaactgacgcagctttaacaaaagaagagttaaaagataaaaaacttttacaatttccaggagttacaggaagtgttgtgttagcttataacataaatggtataaaagatcatgaattaaagcttgatggcaaagcagttgcaggaatatttagtggaaaaatcacaaaatgggat…	MVKKLAILAVASAFVFSNLSANDKISGQGATFPMPVYKEWAKLYYKDTKNQVTYSGGGSGKGVSAITDRNGNFGGTDAALTKEELKDKKLLQFPGVTGSVVLAYNINGIKDHELKLDGKAVAGIFSGKITKWDDTYLKELNPNLKLPAADIVPVVRSESSGTTFNFTSYLARADKEWAKNYGAAKTINWGAKVTPAQGNPLVAKTIKQTPNSIGYIEYAYKVQENLAAATLKTKNGDWAEPTKENFDRAALNSNFSIDEHFYDVLAYSAGEKSYPIVAATFIVLPSDNAGDGKKVTKFFKWAFTSQKAKKAAADLGYLPLPDDTVKMIEEYWKKYDIQPNN
fig|213849.3.peg.1480	Phosphate ABC transporter, periplasmic phosphate-binding protein PstS (TC 3.A.1.7.1)		FIG00010508	atgctaagaaaaatagtgaaatttagttttatattcttatgtataaatttattaaatgcttatgagcttaaaggatatggtgcaacctttgcaggtgataaagtggttgaactttcaaatttatataaattaaaaactaaaaatgaaatttcatattttccaattggatcaagtggtggaataaaacaagttttgcttaataaagctgattttgcaatagttgatatagcttttaaagatgatagtttagagtttataccatttataaaaagtccaatttccataagttacaatttaccaaatatttcaaatttggttttaactccaaatttgatatctaaaatttttataggaaaaattaagttttggaatgataaagaaatagctcttttaaatcca…	MLRKIVKFSFIFLCINLLNAYELKGYGATFAGDKVVELSNLYKLKTKNEISYFPIGSSGGIKQVLLNKADFAIVDIAFKDDSLEFIPFIKSPISISYNLPNISNLVLTPNLISKIFIGKIKFWNDKEIALLNPNLNLPNEKIIFFHRYDGSGTTFTISSFLKNNSDFWNLQNSEFINFKLGIGKKGNKEIALFIKQTPYSIGYASYYYTRNLNSVYLQYKGTISHPKDDNYPLQNYSYFIYKKDSSKKENIEKFIKFIKQNYNPKDDKLSYFD
Cell Wall, cell membrane and Capsule
fig|213849.3.peg.71	SSU ribosomal protein S9p (S16e)		FIG00001110	atggcaacagtttatgcaacaggtaaaagaaaaatggcagtagcaaaagtgtgggttaaaccaggaagcggtaaaataactgttaatgatatggatttaaactcatggcttggcggacttgaagctattaagcttaaggttattcaaccactacttgtaacaaaacaagaaaaatcaatggacataagagctgtcgcaaatggcggtggttataatgcgcaagctgaagctgtaagacatggtatttcaaaagctttagcagatatggatggcgattttagagcggtattaaaacctgctggacttttaacaagagatagtagagttgttgaaagaaagaaatttggtagaagaaaagctagaagaagcccacaattttctaagagataa	MATVYATGKRKMAVAKVWVKPGSGKITVNDMDLNSWLGGLEAIKLKVIQPLLVTKQEKSMDIRAVANGGGYNAQAEAVRHGISKALADMDGDFRAVLKPAGLLTRDSRVVERKKFGRRKARRSPQFSKR
fig|213849.3.peg.378	Soluble lytic murein transglycosylase precursor (EC 3.2.1.-)		FIG00002289	atgcctataagatgtaagtttatactatttttgtttttaagccttgtctttttaaatgcaaatgtaaaaagctatgatgagattaaaaatgagcctaaatctttggcaaaagattattatatttatcgttatattacagagacaaattataaaaaagatgaggtaaaagctttaagtaagcaaatttatagaaatagaggaaaacttaataaagaaatttataaaatcatcccaaagccaaaaccttacgatgagtgtaaaaatttttgggttaaaaatataaatgatgcaaacttaacttgtaagcttaaaagatcaactccgacttttttaaaaaaattaaacaaacaaacattaaagtccctagaaaaagactttgcaaattttccagataaatta…	MPIRCKFILFLFLSLVFLNANVKSYDEIKNEPKSLAKDYYIYRYITETNYKKDEVKALSKQIYRNRGKLNKEIYKIIPKPKPYDECKNFWVKNINDANLTCKLKRSTPTFLKKLNKQTLKSLEKDFANFPDKLRLLKGMSSENPAVYFAKNLDTKNFFSYYNSLSQSQKNSDFNIALSKEFANELGKEKAFNSFISDIVINKRYANLRKSFLDANASKFNSLGAFYLGINAVLYDDLNKAYEFFKVANSTFKSVIDKDKTNLWAYLVSSNEVDLLNTAKSDNINIYSLYAKELAGFNKTLNLVIPNPTKNEAPKGYDPTDPFSWVRLKNKISKMDKANLKNEANKFDTKQTLGEYIYISNILSGYKDNFYPLPFLDYLNGQNLHRKAMILALARQESRF…
fig|213849.3.peg.693	N-acetylmuramoyl-L-alanine amidase (EC 3.5.1.28)		FIG00001385	atggcgaagatagttaagttttttttattttttttcttagtcatttttttatggggtggggactttgataggaatttttcaaatttcgataagaattttgacaattcaagtaaagcggtaaaagaaaaatttcataaagaattaaaagatatttatctgcaaacctccattgataaaaataaaattgataggataaatgttttaaaaaggctagttcattcatcaaaagctttaaaactaaatcacaaaggctatgaatcagagcttaatttacttggagacagctatgaaaattatcaaaaaataaatttagctaaatttatcccaaaagatagtaaaccagccaatgaaaaagtgacattaaaacaagatgaaaaaactaaaactataattgaaaaa…	MAKIVKFFLFFFLVIFLWGGDFDRNFSNFDKNFDNSSKAVKEKFHKELKDIYLQTSIDKNKIDRINVLKRLVHSSKALKLNHKGYESELNLLGDSYENYQKINLAKFIPKDSKPANEKVTLKQDEKTKTIIEKPQNPNTQIDKNLNSKNNNIKEKNINNEKIITTKEPKSYEVNKNIKLRLKSVDKTDSGIKLTFNRNVSEDEVKKFALKSKEYRNVIDIKAVNNAKISKISRHLSDEIRVAQYNPKTTRVVFSQKNSFNINLKFDEKSILVDIKNPSNSVNLTIPPVAKISSSGKKTAQNKKEPLKIDRKQRTIVIDPGHGGKDSGAIGNGLKEKDLVLKISQFLGDELKNMGYKVLFTRNKDVFINLKDRTAFANKKNADMFISIHINAGPKTKSGS…
fig|213849.3.peg.705	Rare lipoprotein A precursor		FIG00004744	ttgtcataccataaaaatatttttatacttttttttatagctatttttatagcagggtgttcaactaaaacatcatatcctgtggttgtttctaaaccaaaaccaagtactcatgctaccatgagaccttataaaataaatggaaaaacatattatcctcaaaaggttgaagtaggagaaactcaaagaggattagctagttggtatggaccaaaatttcatggcaaaagcacttcaaatggagaaagatataatatgtacgctcaaacagcggcacataaaacttttcctatgaacacaatggtaaaagttacaaatttaaataattcaaaatcaacagttgtaaggataaatgatagaggtccatttgtaagtggaagaattattgatttatctaaa…	MSYHKNIFILFFIAIFIAGCSTKTSYPVVVSKPKPSTHATMRPYKINGKTYYPQKVEVGETQRGLASWYGPKFHGKSTSNGERYNMYAQTAAHKTFPMNTMVKVTNLNNSKSTVVRINDRGPFVSGRIIDLSKKAASDIGVIASGTAPVAIEVVGFDGHSISKTAPQSERIYIGGTFMVQVGAFRNINGANVYKKEYDGRGGYKAIVKEFDQDGLHRVFLTGFRSEDEARDFAHSSYHLDGAFIVRQ
fig|213849.3.peg.693	N-acetylmuramoyl-L-alanine amidase (EC 3.5.1.28)		FIG00001385	atggcgaagatagttaagttttttttattttttttcttagtcatttttttatggggtggggactttgataggaatttttcaaatttcgataagaattttgacaattcaagtaaagcggtaaaagaaaaatttcataaagaattaaaagatatttatctgcaaacctccattgataaaaataaaattgataggataaatgttttaaaaaggctagttcattcatcaaaagctttaaaactaaatcacaaaggctatgaatcagagcttaatttacttggagacagctatgaaaattatcaaaaaataaatttagctaaatttatcccaaaagatagtaaaccagccaatgaaaaagtgacattaaaacaagatgaaaaaactaaaactataattgaaaaa…	MAKIVKFFLFFFLVIFLWGGDFDRNFSNFDKNFDNSSKAVKEKFHKELKDIYLQTSIDKNKIDRINVLKRLVHSSKALKLNHKGYESELNLLGDSYENYQKINLAKFIPKDSKPANEKVTLKQDEKTKTIIEKPQNPNTQIDKNLNSKNNNIKEKNINNEKIITTKEPKSYEVNKNIKLRLKSVDKTDSGIKLTFNRNVSEDEVKKFALKSKEYRNVIDIKAVNNAKISKISRHLSDEIRVAQYNPKTTRVVFSQKNSFNINLKFDEKSILVDIKNPSNSVNLTIPPVAKISSSGKKTAQNKKEPLKIDRKQRTIVIDPGHGGKDSGAIGNGLKEKDLVLKISQFLGDELKNMGYKVLFTRNKDVFINLKDRTAFANKKNADMFISIHINAGPKTKSGS…
fig|213849.3.peg.705	Rare lipoprotein A precursor		FIG00004744	ttgtcataccataaaaatatttttatacttttttttatagctatttttatagcagggtgttcaactaaaacatcatatcctgtggttgtttctaaaccaaaaccaagtactcatgctaccatgagaccttataaaataaatggaaaaacatattatcctcaaaaggttgaagtaggagaaactcaaagaggattagctagttggtatggaccaaaatttcatggcaaaagcacttcaaatggagaaagatataatatgtacgctcaaacagcggcacataaaacttttcctatgaacacaatggtaaaagttacaaatttaaataattcaaaatcaacagttgtaaggataaatgatagaggtccatttgtaagtggaagaattattgatttatctaaa…	MSYHKNIFILFFIAIFIAGCSTKTSYPVVVSKPKPSTHATMRPYKINGKTYYPQKVEVGETQRGLASWYGPKFHGKSTSNGERYNMYAQTAAHKTFPMNTMVKVTNLNNSKSTVVRINDRGPFVSGRIIDLSKKAASDIGVIASGTAPVAIEVVGFDGHSISKTAPQSERIYIGGTFMVQVGAFRNINGANVYKKEYDGRGGYKAIVKEFDQDGLHRVFLTGFRSEDEARDFAHSSYHLDGAFIVRQ
fig|213849.3.peg.1324	Possible outer membrane protein		FIG01316507	atgaaaaacatagttttaaaaagtttagttgcaagttctttgctttgctcatcattgttggctgatagttttgttggtgtttttggcggatatagcttaaaatcggaatttaagctcaaagatgatagcggctctgatatagaggaaggcgatatagataaattaaaattagatgataaaagagtaaatttgggtgtaaaagccggatatgactttgatagttttagggtctatggagcttatagatataattttaaggcaaaagatagttattttatagataattttttaggaaacatggaatggaagagccatgatttcttgataggtgctgactatactccaaacataacagatagctttaagtttagtttaggtatttatggcggtatttcaagg…	MKNIVLKSLVASSLLCSSLLADSFVGVFGGYSLKSEFKLKDDSGSDIEEGDIDKLKLDDKRVNLGVKAGYDFDSFRVYGAYRYNFKAKDSYFIDNFLGNMEWKSHDFLIGADYTPNITDSFKFSLGIYGGISRLNMRLEGIDYYDNTKDSFSKDKTGFIYGAKIGGIYELDENNEVEFGYQIDESDYGKIEDVKIKVRDHGLYLGYNYKF
fig|213849.3.peg.1585	Outer membrane protein assembly factor YaeT precursor		FIG00000667	atgaaaaaaactacatatctagcactatttttagcaaatttggcttttggcgcaacagctataaagtctgtaaatttcgagggtttaaaacaaatttcaccattagttgcacaaaatatatcaggccttaaaataggagatgccatcactggctataacacaaataaagccattacaaatctttttaatcaaggctattttgatgatatttacattactgaaaataatggaaatttgattgttcatgtaaaagaaaagcctattatttcaaaacttgatattgaaggcgttgttacaaacgatagaactgcaatggagcaaataattggcttaaagcttggtcaagcatacgataaagttgctctaagtcaagtaaaagaaagagtaaggcaattttat…	MKKTTYLALFLANLAFGATAIKSVNFEGLKQISPLVAQNISGLKIGDAITGYNTNKAITNLFNQGYFDDIYITENNGNLIVHVKEKPIISKLDIEGVVTNDRTAMEQIIGLKLGQAYDKVALSQVKERVRQFYEVKGYFDTVVETEEEFLDEDKSSLHLTVIVNRGEKITIKNVNLVGAKKLKYSDIRPAIANKQRETFGWMWGFDDGKLKTADLPNDPARIQNEYMKRGYLNATVSAPFVNTYMSNYTADLTYYITEGERFKVSEISIEAPQYLELDTKKIIKDLKLRSGKRFNADWIRRDIAKLENLVADKGYAYVEVNPDLKPDNENNTVKINYIIKPHSQIYVRNVTISGNEKTADSVVRREMYLTEGELYNRTDLVDSKNSLRRTGYFDDVEIT…
Resistance to antibiotics and toxic compounds
DNA Metabolism
fig|213849.3.peg.1151	ComE operon protein 1			atgaaaagactactgttattatttgtttttagttttagtttgttgtttggtgctgtaaatataaacactgcatctaaagaggagcttatgagccttaaaggtattggagaggctacagcagaagctataatagaatatagaaaagagaataaatttacaaaaatagaagacattaaaaatgtaaaaggcataggtgataagaagtttgaatcaataaaagaagatattgaggttaaagatagcaagaaataa	MKRLLLLFVFSFSLLFGAVNINTASKEELMSLKGIGEATAEAIIEYRKENKFTKIEDIKNVKGIGDKKFESIKEDIEVKDSKK
fig|213849.3.peg.927	CRISPR-associated RecB family exonuclease Cas4a		FIG00093352	atgagctttccaaaagagcagatctcgggcacacttgtaaactactatgcaacttgtaaaagagaagcgtggctttactcaagaaaaattcacgcaagacaagatgatgaaaatgtgctgattggcaaatctttgtccgaattaaaagaaaatttagatgattttccatactcaaatctgcaatttgacaaagtttcaaagcaaaaagggcattatgaaataacagaatataaaaaaactttaaaaaataaaaatgctgcaaaaatgcaacttcttttttatatctatactcttaaaaacgcactaggattaaaaaaggtttatggaaaagttgtaagcgcaaaaaccgctataaccgtagacgatagtgatgaaaactttgattttatgaaacggatt…	MSFPKEQISGTLVNYYATCKREAWLYSRKIHARQDDENVLIGKSLSELKENLDDFPYSNLQFDKVSKQKGHYEITEYKKTLKNKNAAKMQLLFYIYTLKNALGLKKVYGKVVSAKTAITVDDSDENFDFMKRILSDMSEFLSLDLPPKAIKTKFCKNCAYNDYCF
fig|213849.3.peg.517	DNA-binding protein HU			atgaaaaaagcagaatttattgatttagttgctaaaaaagcagatatgacaaaaaaagatacttcaattgcacttgatgcaatacttgaaggtattaaagagtgcttagtaaaaggtgattcaataagctttataggctttggatcttttgatgttgctgttagagctgcaagagaaggtaaagttcctggaactaacaaaacttacaaatcaccagctacaaatgttgttaaattcaaagttggtaaacaacttaaagatgcagttgctgcttctaaaaaagcaaagaaaaaataa	MKKAEFIDLVAKKADMTKKDTSIALDAILEGIKECLVKGDSISFIGFGSFDVAVRAAREGKVPGTNKTYKSPATNVVKFKVGKQLKDAVAASKKAKKK
fig|213849.3.peg.913	DNA ligase (ATP) (EC 6.5.1.1)		FIG00609745	gtgaaatttaaatggcttttggtctgcttaatctttgcaaatttaaatgctgtgatgcttttaagcgagtataaggacgagaatttaagcggctggtttatgagtgaaaaacttgatggcgttcgtgccacatgggatggtaaaaatttaatttcaagaaaaggaaataaatttgccgctcctaagttttttacaaaggattttcctaaaaccaagcttgatggagagctttatacaaaaagagatgattttgaaaacattgcttcaattacttcaaaactaactccaagcgatgagtggaaagagcttaaattttatatttttgatatgcctgaatatagagaaaatttcagcataaaatatgaaaaaatgaaagaaatttctaaaaattctaaattt…	MKFKWLLVCLIFANLNAVMLLSEYKDENLSGWFMSEKLDGVRATWDGKNLISRKGNKFAAPKFFTKDFPKTKLDGELYTKRDDFENIASITSKLTPSDEWKELKFYIFDMPEYRENFSIKYEKMKEISKNSKFIEVISQTRVKNNDEVFKFLDEVVAGGGEGVVVRDPNLIYENKRSTKILKIKKFKDAECEVVKINPGKGKFEGLMGSIDCKMPNSKVFKIGSGFKESDRKNPPKIGQIITYKYQNLTTNEVPRFPVFLRIRDEI
fig|213849.3.peg.1280	DNA topoisomerase III, TraE-type (EC 5.99.1.2)			atgaaactgtttatagcggaaaaaccagctcttgcaaaatcaattgcagcaggaatagatggagaatataaaaatggtgatggcttttttcaaaaaggcgaaaatattatcacttgggcatttgggcatctacttgaattatatatgccagaagattatgatgaaaattttaaaaaatgggatttgaaagatttaccattaaaaatagatgaatttaaatataaaccgatacaaagttcaaaagaacaattaaaaataatttgtaatttaataaaaagatctgatgtagatactattataaattgcggtgacgctgatgaagaaggtcaaattctaatcgatgaaattttaaaatatgcaaataataaaaaaccagttttaagacttttgttacacgat…	MKLFIAEKPALAKSIAAGIDGEYKNGDGFFQKGENIITWAFGHLLELYMPEDYDENFKKWDLKDLPLKIDEFKYKPIQSSKEQLKIICNLIKRSDVDTIINCGDADEEGQILIDEILKYANNKKPVLRLLLHDLTEKGVRSELKNMKSNNDFSNLSECGFARSIADWIVGINLTRAYTTKAQNNGYKGVISVGRVQTPILGLVVSRDLEREGHKSSFYYTLTGKFKTHQAEILANLKTDEKITDENEANEIKNICLGKNGILNVTNENKLEYPPLPYNLLNLQADCSKKFNFKPDKTLKITQDLREKYKCITYNRSDCEYLPVNMWESSTNVLNSIKSNLSDFENIIKNADPNLKSRAFNDEFITAHFAIIPTEATFDFNSMSKDEQNVYKLISKRYIA…
fig|213849.3.peg.1427	DNA primase (EC 2.7.7.-)		FIG00019251	atgaaaaatcaagattttataaagcaaacagcagataaaataataaaaagtcttaaaaatggcacagctccatggataaaaccttggaaagcagatgaattaaacaacactctaccatataatccaaccaccaataaaagctataatggcataaatagtataaatttaatgttggctggatatgatgatccaagatggcttacatataaacaagcacaaagcataaacgcacaagtaagaaaaggagaaaaatcaactcttattcaatattggcaatttagtgaatttgttgataaaatcgatgaaaatggaaacaaagtagtagataaaaacggcgaaattcaaaagatcgaagtaaagttagaaagaccaagggtattttttgcaaatgtttttaac…	MKNQDFIKQTADKIIKSLKNGTAPWIKPWKADELNNTLPYNPTTNKSYNGINSINLMLAGYDDPRWLTYKQAQSINAQVRKGEKSTLIQYWQFSEFVDKIDENGNKVVDKNGEIQKIEVKLERPRVFFANVFNAGQIDNMPKLENKATISEFKANENAQKLLNNSKATIKHTGNKAYYSPQKDEIVLPPKESFINEGAYYATAIHELGHWSGHESRLNRDLNNPFGSVGYAKEELRAEIASFLFNSKLGLDYNPNQHISYIDSWVKILEEKPTEIFKASSDATKIVNFLENLGIEQKQNIEQNKNLDNITQKKDTFMATKKTYLYVPFDEKDRAKNAGAKWDRESKMWYAPKGTNLNKLSTWLNPQEQKTTDVFNEFKNALNEAGLIIENEPIMDGKLH…
fig|213849.3.peg.124	Single-stranded DNA-binding protein			atgaacaatgcaattttatgtggaaatttaggaagtgattgggagatactacaaagccaatatggaatagtggcaaaaaatagtatagcaataactaaaaaatatacaccaaaagatagcaatactcaagtaacaagaactcagtggcttaaattagttgctttcaacaaacaaggcgaaatattggcacaatatacaaaaaaaggagataagttactcgttcgtggcgaaattcaaacaaatgattatgaaaacaatcaaggagagcctagaacaagcgtaaatataaaaatagaagaattcacacttctaggatcaaagaaccaagaagaaaaagaaacaaattttaataattattcagatggtaatattgagaagatgtatgaagatgttttttta…	MNNAILCGNLGSDWEILQSQYGIVAKNSIAITKKYTPKDSNTQVTRTQWLKLVAFNKQGEILAQYTKKGDKLLVRGEIQTNDYENNQGEPRTSVNIKIEEFTLLGSKNQEEKETNFNNYSDGNIEKMYEDVFLEQSNNYTQAYQNQNKNNKQHNTTKNNQQNSNKMQGQGNWNNQTQVQNSQTNGNTSNFNNIQSQHQNIGQTDNEKKRN
fig|213849.3.peg.923	CRISPR-associated protein, TM1801 family		FIG00002621	atgatagcaaagcatagtgagttactttttatctgggatgcaaagatgacaaatccaaacggtgatatgctaaatgacaatgcgccaagatttgatgaaaccgataggaaagctatagttagcgatgttagagttaaaagaacaattagagatgatttacaagatagaaaaaataaaactatttttgtaaataacccagaaactgttcagtctgcagaaacaagatttaacgagcttcaaaaatcatcaaatttaaaagatattaaggaagttttttaa	MIAKHSELLFIWDAKMTNPNGDMLNDNAPRFDETDRKAIVSDVRVKRTIRDDLQDRKNKTIFVNNPETVQSAETRFNELQKSSNLKDIKEVF
fig|213849.3.peg.923	CRISPR-associated protein, TM1801 family		FIG00002621	atgatagcaaagcatagtgagttactttttatctgggatgcaaagatgacaaatccaaacggtgatatgctaaatgacaatgcgccaagatttgatgaaaccgataggaaagctatagttagcgatgttagagttaaaagaacaattagagatgatttacaagatagaaaaaataaaactatttttgtaaataacccagaaactgttcagtctgcagaaacaagatttaacgagcttcaaaaatcatcaaatttaaaagatattaaggaagttttttaa	MIAKHSELLFIWDAKMTNPNGDMLNDNAPRFDETDRKAIVSDVRVKRTIRDDLQDRKNKTIFVNNPETVQSAETRFNELQKSSNLKDIKEVF
fig|213849.3.peg.1214	putative RepE			atggatataccaaaaagttattcaatgggagatattgacaaaagagttttaaaccctagcgttaaagagttatcgcaagagagcctatttgaaccaaacaaccctatatttaaaaagctacaatataaaaaattcagaggaaaaggcagaggcagaccagtagaaaaaaatagagttttattttatgcctga	MDIPKSYSMGDIDKRVLNPSVKELSQESLFEPNNPIFKKLQYKKFRGKGRGRPVEKNRVLFYA
DNA recombination
fig|213849.3.peg.76	membrane protein			gtgaaaaaatttataataggtgcaattttttgcaccttttttctaaataacttacttgcaaacaataatgtaattattgaaaatgatggaattttagaaaatatcactacttctcaaatgcaagttattggcgatgagctttatgaaaaaacaggtgcatttttaggagtagtggctttaaaagatttaaatggcacaaatattcataaaaaatctgctgaaatttctaaaaatttaaaatcaccttatgcttttataattatttccacaaatgataaaaaaatagatattgtaactgatattaattttgataaggatgcagttttaagcccttatccaaacaaaggatctataattccacttctagtatcaacaaaaaaagggaaagactcttttaat…	MKKFIIGAIFCTFFLNNLLANNNVIIENDGILENITTSQMQVIGDELYEKTGAFLGVVALKDLNGTNIHKKSAEISKNLKSPYAFIIISTNDKKIDIVTDINFDKDAVLSPYPNKGSIIPLLVSTKKGKDSFNPALLNGYADCAEKIAKVYNVKLENSFGNTNRIILNIIRLFVYGSIVLVLASGFYYKRIKKNAKK
RNA metabolism
fig|213849.3.peg.247	putative DNA-directed RNA polymerase II, large subunit			atgattttagcgttatttcctaatgcaatactacttcgcccctttgctgttgccctatatccaataccaacactatgttcaccaagcgcttttgcaaaacttccaaaagcagaagattctagtcctgtagcttttgagttttgtccaactgctactgagtggtctttttctgaagaatctgcaccaaatcctatagcaatagaatgctgttgttctgcctttgagttgctacctaaagctatagccatgtgtccagtcgcttgtgcatcatttccaatagcaatatttccctctccaggaccagatacgcttggatctcgcttagcccgagcacgtactcctatagcaatgccacctccacctggttttctatcatcagcatatgcaccatctccaaat…	MILALFPNAILLRPFAVALYPIPTLCSPSAFAKLPKAEDSSPVAFEFCPTATEWSFSEESAPNPIAIECCCSAFELLPKAIAMCPVACASFPIAIFPSPGPDTLGSRLARARTPIAMPPPPGFLSSAYAPSPNAIPISSNLDNTKISDLSTE
fig|213849.3.peg.1125	transcriptional regulator, XRE family			atgcttcaactaccgcaaatcacaacaaaacaagaagaggagatgtttctatcaactgttgctaaaaatgtaaaagaaattagatcaagcaaaggcattactcaacttgaagcagctcttggcataggaatggcatctcaaggctcttatgcaaacatggaaaactgctctaaagataagagatttaataccatccatctttttaaacttagtaaactttttggagtggatataagagagttttttgttttaccagaagtattggcaccaagttcttttcttaatcataaaatagaaattaacttcgtagaagaagatgagtttgatagtccgtatgatacaaattttaaaaaatctaaagaaactaaatcttaa	MLQLPQITTKQEEEMFLSTVAKNVKEIRSSKGITQLEAALGIGMASQGSYANMENCSKDKRFNTIHLFKLSKLFGVDIREFFVLPEVLAPSSFLNHKIEINFVEEDEFDSPYDTNFKKSKETKS
fig|213849.3.peg.1559	transcriptional regulator, BadM/Rrf2 family			atgccaattttgacaacaaaaggagtttatggacttatggctattgctcaaatagctaatgctagtaaatttgaaccaatttctataaaagacatatctgataaaacaggagtttcaaaaggatatttagagcaaattttaaatgatttaagaaattcaaagataatttctagtaaaaaaggtaaaaacggcggatattttttaagaaaatcagcccaaaagataagtttttacgatattttttacgcattagaaaaagattttaagatgacaaatttagatgttaaggataaaacactacaacaattttttaaaaatggtgatgaaaaacttaaagaggtatttagctcacccataagcaatatcataaaaacaacagaaaatagtttagattctact…	MPILTTKGVYGLMAIAQIANASKFEPISIKDISDKTGVSKGYLEQILNDLRNSKIISSKKGKNGGYFLRKSAQKISFYDIFYALEKDFKMTNLDVKDKTLQQFFKNGDEKLKEVFSSPISNIIKTTENSLDSTI
fig|213849.3.peg.1468	RNA-binding protein Jag		FIG00001656	gtgaaatttgaagcatttacattagaagaggctatcacaaaagcctctgttgagttaggatgttctgtaactgagcttgattttaaagttttgcaacatccaaaaagtggtattttgggcttttttaaaaaaaatgcagttatagatgctaaaaaagttggtaatacaaaatctttaaaagaaacagacaaaagtagcgaatcaaaaaaagctaaaaaagagcaaaatatagataaaggtgaaaaatctcaaaagcttaaaaaggatgagaaaaaacctcaaaagcaaaaaaataattttgaaaataagaaagaatttacaaaaccaaataatgaaaaagttgaaataaacaaggctattattgaaataaaaaatggaattgagaatctttttaaaaat…	MKFEAFTLEEAITKASVELGCSVTELDFKVLQHPKSGILGFFKKNAVIDAKKVGNTKSLKETDKSSESKKAKKEQNIDKGEKSQKLKKDEKKPQKQKNNFENKKEFTKPNNEKVEINKAIIEIKNGIENLFKNDFFNINSFEVSKFDDKTIYVKLDGDDAALLIGKEGYRYKAITHLLHNWIYPKYGYHVRLEISRFLENQEKMIAAYLVDVIEKVKTTGKAQTKPLDGVLVRIALEQLRNEFPNNYVGVRSSRHGKFIVIRPAKNE
Nucleosides and Nucleotides
fig|213849.3.peg.72	LSU ribosomal protein L13p (L13Ae)		FIG00000211	atgacaaaaattacaaaacctactgaggttaaacgcgattggatcgttatagatgcaacaggtaaaagatttggtagaatgctaacagaagtggctaccttgcttagaggaaaacataagccaagttacactccaaatgttgattgtggtgattatgtggttataataaatgcttcaaaagcagtttatacaggactaaataagggtgaagataaactttatcataggcattcaggatattttggaagcgtaaaaagtgaaaaatttgcagaacttttagaaaaaaatcctgttaaactttataacttagcagttagaggaatgcttccaaagacaaaacttggaaaagagatgataaaaaaacttaaagtttatgagggaagtgagcatcctcacaca…	MTKITKPTEVKRDWIVIDATGKRFGRMLTEVATLLRGKHKPSYTPNVDCGDYVVIINASKAVYTGLNKGEDKLYHRHSGYFGSVKSEKFAELLEKNPVKLYNLAVRGMLPKTKLGKEMIKKLKVYEGSEHPHTAQTNKANKEGK
Protein Metabolism
Protein biosynthesis
fig|213849.3.peg.110	LSU ribosomal protein L31p		FIG00000092	atgaaaaaagatattcatccagactatatggattgcaccgtaacttgtgcttgtggaaatgtttttgaaacaaagtcaaacaaaaaagagctaagagttgatatttgctcaaaatgtcatccattttttacaggaagcgaaaagatcgtagattcagcaggtagagtagataaatttaagaaaaaatacggtatgaaataa	MKKDIHPDYMDCTVTCACGNVFETKSNKKELRVDICSKCHPFFTGSEKIVDSAGRVDKFKKKYGMK
fig|213849.3.peg.341	SSU ribosomal protein S20p		FIG00000213	atggcaaatcacaaatctgctgaaaaaagagcaagacaaactgttaaaaaaacagagagaaatagattttaccgcacaagacttaaaaacatttcaagagcggtaagacaggctgttgaggcaaacgacaaagaagctgcaagtgctgcttttaaagttgcaaatcaagacattcatagttttgtaagtagaggttttcttaaaaaacaaactgcttcaagaagagttagtcgccttgcaaaacttgtaaattctatggataaagctgaataa	MANHKSAEKRARQTVKKTERNRFYRTRLKNISRAVRQAVEANDKEAASAAFKVANQDIHSFVSRGFLKKQTASRRVSRLAKLVNSMDKAE
fig|213849.3.peg.348	LSU ribosomal protein L35p		FIG00000259	atgccaaaaatgaaatcagtcagaggtgcatctaagcgttttaaagttggaaaaaacaagataaaaagaggctctgcttttagaagccacatcttgactaaaaagtctccaaaacgcaaaagaagcgcaagacaagaacattttgttcataaagctgatgaaaaagctgtaagaggtatgctttacaaataa	MPKMKSVRGASKRFKVGKNKIKRGSAFRSHILTKKSPKRKRSARQEHFVHKADEKAVRGMLYK
fig|213849.3.peg.541	LSU ribosomal protein L28p		FIG00000266	atggcaaaaagatgtgctattacaggaaaaggcccaatggtaggccatagcgtaagtcacgctaacaacaaaaataaaaaaagatttttaccaaatcttagaaccataagagttgttttagaagatggaacaactagaagaattaaagttgcagcatcaactttaagaactatgaaaaaacaatctagatag	MAKRCAITGKGPMVGHSVSHANNKNKKRFLPNLRTIRVVLEDGTTRRIKVAASTLRTMKKQSR
fig|213849.3.peg.608	Glycyl-tRNA synthetase beta chain (EC 6.1.1.14)		FIG00000448	atgagattattgattgaaattggagttgaagaactcccagcaattccttttttaaaggagtataaaaatattttaccaaaatggcaaaaagtattagaaaaatatgaaataaaggctgattttagttttgattttactcctagaagaatggttttagatagtagtaattttccaaataagcaagatgatagagtcgtagagcaaatcggtgctccaaaaagaatagctataaaagacggtatttggagtaaagccgcagttagttttgctaaaaaatgcggtatagatgaagataaacttggatttaaaaaaataggcaatgatgagtttttatattatgagtacactcaaaaaggaaaagatgtaaaagaaattttatctgatatgataaatgacttt…	MRLLIEIGVEELPAIPFLKEYKNILPKWQKVLEKYEIKADFSFDFTPRRMVLDSSNFPNKQDDRVVEQIGAPKRIAIKDGIWSKAAVSFAKKCGIDEDKLGFKKIGNDEFLYYEYTQKGKDVKEILSDMINDFLKELHFGKEMRWGNGEFEFIRPIRSLAVCLNNENVEMQIYGVRSKLAFYPHRSFGYDLVEFKSADEYYEKLAKNGIILNSKKREEKILNEFKNLEKTNSFEIEKDRDLLNEVIAITEHPTALKGEFDKEFLNVPDEVIITSMKENQRYFPVFNNGKLTNNFVFVSNAVCDDDSLIVSGNERVLKARLSDAMFFWQSDLKNGLNPDSLKNVLYIKELGSIYDKELREIKIALNLAKFYKNELEKEAGKEYEKLLERAIILSKADLTT…
fig|213849.3.peg.1005	LSU ribosomal protein L32p		FIG00006632	atggcagttccaaaaagacgcgttagtaaaactagagcagcgaaaagaagaacacattatagtgtaaaacttcctattcctgtaaaagataaagacggtagctggaaaataccacaccgcgcaaataaaacaaccggcgaatactaa	MAVPKRRVSKTRAAKRRTHYSVKLPIPVKDKDGSWKIPHRANKTTGEY
fig|213849.3.peg.1031	SSU ribosomal protein S11p (S14e)		FIG00055673	atggcaaaaagaaaagtaattagaaaaaaagtagctaaaaaaagtatagctaaaggaattgtttttatcagtgcttcgtttaataatactatgataactgtaactgatgaaatgggaaatgtaatatcttggagtagtgcaggtgcacttggctttaaaggtagtaaaaaatcaactccttatgcagctcagcaagcagttgaagatgctattaataaagcaaaagaacatggtataaaagaagttggtattaaggttcaaggacctggaagtggtcgtgaaacagctgtaaaaagtgttggtgcgatcgagggcattaaagtaacatattttaaagatataactccacttcctcataatggttgcagacctcctaaaagaagaagagtgtaa	MAKRKVIRKKVAKKSIAKGIVFISASFNNTMITVTDEMGNVISWSSAGALGFKGSKKSTPYAAQQAVEDAINKAKEHGIKEVGIKVQGPGSGRETAVKSVGAIEGIKVTYFKDITPLPHNGCRPPKRRRV
fig|213849.3.peg.1036	LSU ribosomal protein L15p (L27Ae)		FIG00000166	atgggattagaaaatttacaaaaagcagctggctcaactcattctaaaaaaagaattggaagaggtagaggaacaggctggggaaaaacagctggaaaaggaatgaaaggtcaaagagctagaactggctttaatgaaaaaagaggttttgaaggtggacaacaaccacttcaaagaagacttccaaaagttggttttacttctagagtagaaaaaccttatgttatcaatgtagaaaaaatttcagctattaaaaatttagatgagattacttttgaaagcataagatcaatacataaattttcaaacaaaatttcaaaaataaaattaattggcgcaagtgccaaagatcttatttcaaaaataaaagatgaaaatataagaactagcggacaaaac…	MGLENLQKAAGSTHSKKRIGRGRGTGWGKTAGKGMKGQRARTGFNEKRGFEGGQQPLQRRLPKVGFTSRVEKPYVINVEKISAIKNLDEITFESIRSIHKFSNKISKIKLIGASAKDLISKIKDENIRTSGQN
fig|213849.3.peg.1038	LSU ribosomal protein L18p (L5e)		FIG00000200	atgaaagtaagtattttaaagaaaaaagtatctctaagaataaaaagaaaaaaaagagttagagccaaaatttcaggtgtagctgcttgccctagaatttctatttttaaatcaaacaaaactgtttatgcacaagcaattgatgatgtggcttcacaaacaatttgtgcaagtagtggtagtgttttaaaattaaaagctaataaagatggtgctatagctttaggaaaagatatggcagataagttaaaagaaaaagggatagatcaggtggtttttgatagaaacggatatttatatcatggtgttattgcgtcatttgctgatgcattaagagaaaatggcattaagctatag	MKVSILKKKVSLRIKRKKRVRAKISGVAACPRISIFKSNKTVYAQAIDDVASQTICASSGSVLKLKANKDGAIALGKDMADKLKEKGIDQVVFDRNGYLYHGVIASFADALRENGIKL
fig|213849.3.peg.1039	LSU ribosomal protein L6p (L9e)		FIG00001577	atgtcaagaataggcaaacaaccaatatctatcccaaaaggtatagatgtaagtttaaactcaactgttttgagttttaaaaaaggtaatattactcaagagctagatacaaaaggctttgtaaatgttgagttaaaagatggctcaatagttttttcaccaaaaggtgaagatagacaaagtagagctttttggggaacttatagatcattagcacacaacatcgtagttggtttaactgatggtttttcaaaaaaacttgaagtaaatggtgttggttatagagctgctgttaaaggcaatgtattagaattaaatttaggtttttcacactctattaattataagcttccagaaggcgttcaagctagtattgaaaaaaatataataacaatatct…	MSRIGKQPISIPKGIDVSLNSTVLSFKKGNITQELDTKGFVNVELKDGSIVFSPKGEDRQSRAFWGTYRSLAHNIVVGLTDGFSKKLEVNGVGYRAAVKGNVLELNLGFSHSINYKLPEGVQASIEKNIITISGYNKQNVGQVAAEVREFRPPEPYKGKGIKYVDERIIRKAGKTSKK
fig|213849.3.peg.1051	LSU ribosomal protein L2p (L8e)		FIG00000223	atgtcagtaaaacattataaaccatatactccaagtagaagatttatgagtggtttaagcagtgatgatataactgcaaaagcaagtgtaagatcacttcttaaaaaagttcctgcaactgctggaagaaaccacgatggaagaataacttcaagacataaacaagccggagctaaaaaactttatagaattattgattttaaaagaagaaaatttggcattgaaggcaaagttgaagctattgagtatgatccaaacagaaattgtagaattgcattaattagctacaaagatggtgaaaaaagatatattattcaaccaaatggcttaaaagttggcgatgttatcgcttctgctgagagtggtcttgatataaaaccaggaaatgctatgaaatta…	MSVKHYKPYTPSRRFMSGLSSDDITAKASVRSLLKKVPATAGRNHDGRITSRHKQAGAKKLYRIIDFKRRKFGIEGKVEAIEYDPNRNCRIALISYKDGEKRYIIQPNGLKVGDVIASAESGLDIKPGNAMKLKSIPLGTILHNIELKPGKGAQIARSAGGYAQLMGKEEKYVALRLPSGEMRRVLAECMATIGVVGNEEWANVVIGKAGRNRHLGIRPQTRGSAMNPVDHPHGGGEGKKNSGRHPVTPWGQPTKGLKTRRKKASDKLIISRRKGK
fig|213849.3.peg.1053	LSU ribosomal protein L4p (L1e)		FIG00000263	atgagtaaagtagcagtatttaatgaaaagcttgaaaatgcaggcgagatagaacttcctgtaaaatatagcgaagtaaatccacacaacttatatttatatgtaaaatcataccttgcagctgttagatcaaatacagctcatactaaaacaagatctgaagtaagtggtggtggtaaaaaaccatggcgtcaaaaaggtcgtggtggagctagagctggttcaactagaacaaacgtttgggttggtggtggagtatcttttggtccaagtaacgaaagaaactacattcaaaaaataaataaaaaacaaaaaagacttgcacttgaaagagcactttttgaaagagctgagcaaggtaaaatttttgctgttgaaagcattgatatagagtcaggc…	MSKVAVFNEKLENAGEIELPVKYSEVNPHNLYLYVKSYLAAVRSNTAHTKTRSEVSGGGKKPWRQKGRGGARAGSTRTNVWVGGGVSFGPSNERNYIQKINKKQKRLALERALFERAEQGKIFAVESIDIESGKTKDANSFINNFKVRDALIVGDLSSVDSLESAKRIQNTFLAYRNLTNCYAIDVSEINAYLVKVYSAVIIEKSALDKIIKEG
fig|213849.3.peg.1054	LSU ribosomal protein L3p (L3e)		FIG00001818	atggaatatatagtagaaaagataggtatgagcagaaccgttgatagagttagcctaccagttagtctgctaagagttataagcaccaaagtttgtgaagttggtgaaaataataaagccatcgttgcttatgcaagtggtaaatctaataataaaactatagcaggacaacaaaaaaaatatagtctaagtaaagagttcaataaatttgctagcttagaagtagcaaatggcgaaataggcgaccaagatatgactcctttagatgaggcaaaagttataaaagcaagctttaatactaaaggtaaaggttatcaaggcgttatgaaaagacatggttttgcaggtggtccgaaatctcacggaagtagatttcacagaagatcaggatcaattggt…	MEYIVEKIGMSRTVDRVSLPVSLLRVISTKVCEVGENNKAIVAYASGKSNNKTIAGQQKKYSLSKEFNKFASLEVANGEIGDQDMTPLDEAKVIKASFNTKGKGYQGVMKRHGFAGGPKSHGSRFHRRSGSIGNCEWPGRVQPGRKMPGQTGNVKVTVKNEVVSFDKDNGVLVVKGSVPGFNGAMGRIRIVK
fig|213849.3.peg.1156	Ribosome recycling factor		FIG00000202	atgttagataaaatttataaaacacaagaagaagcttctaaaaaagcaattgagtctttaaaaaaagattttctaaccctaagaactggaaaagtaagcgttaatgtgcttgataatgtttatgttgattactacggaaatcaaactccactaaatcaagtagctactgttttagcaactgatgcgatgacaataaccgtaactccttgggaaaaaccgatgttaaaaactattgaaacagctatccaagctgcaaatatcggtgtacatccaaacaatgatggtgagtgtataaagctatttttcccacctatgacaattgaacaaagacaagaaaatgttaaaagatcaaaagcaatgggcgaaaaagcaaaagttagtataagaaatgctagaaaa…	MLDKIYKTQEEASKKAIESLKKDFLTLRTGKVSVNVLDNVYVDYYGNQTPLNQVATVLATDAMTITVTPWEKPMLKTIETAIQAANIGVHPNNDGECIKLFFPPMTIEQRQENVKRSKAMGEKAKVSIRNARKDANDEIKKIEKEISEDEVKKAHDEVQKITDNFNNKVDDVLKQKEAELLKV
fig|213849.3.peg.1396	LSU ribosomal protein L33p		FIG00000053	atgagaataaaagttggtttaaaatgtagtgagagtggagatataaactacactacatataaaaatagtaaaactactactgagaaactggagcttaaaaagtattgcccaagacttaaaaaacacacagttcataaagaggttaaactaaaaagttaa	MRIKVGLKCSESGDINYTTYKNSKTTTEKLELKKYCPRLKKHTVHKEVKLKS
fig|213849.3.peg.1399	LSU ribosomal protein L11p (L12e)		FIG00000182	atggctaagaaagtaacaggtcagattaaactacaaattgctgctgcaaaggcaaatccaagtcctccggtaggtccagcacttggtcagcaaggcgtaaatattatggagttttgtaaggcttttaatgaaaaaacaaaagatatggcaggttttaatatccctgttattataactgtttatgctgataaaagttttacatttgtaacaaaacaaccaccagcaacagatttaataaaaaaagctgctggaattagcaaaggctcagataatcctctaaaaaataaagttgctactttaacaaaagcacaagttttagagatagttgagaaaaaaattgctgatttaaatacaacagataaagagcaagccgctagaattatagctggttctgcaaaa…	MAKKVTGQIKLQIAAAKANPSPPVGPALGQQGVNIMEFCKAFNEKTKDMAGFNIPVIITVYADKSFTFVTKQPPATDLIKKAAGISKGSDNPLKNKVATLTKAQVLEIVEKKIADLNTTDKEQAARIIAGSAKSMGITVVD
fig|213849.3.peg.1400	LSU ribosomal protein L1p (L10Ae)		FIG00000264	atgaaaaaaaattcaaaaagatttacggaattattaaaaaaagttgattctgaaaaaaattactcgcttgaagaagcggtagctactgtaaaaacactttcatctgctaaatttgatgaaacagtggaaatagcactaaaactaaatgttgatccaaagtacgcagaccaaatggtaagaggttcagttgttcttccatcaggtacaggtaaagtggtaagagtagcagttattgcaaaagatattaaagctgatgaggctaaaaatgcaggcgctgatatagttggcgatgatgatttggttgaagaaattcaaaaaggtaatattaattttgatgttttaatagctacaccaaatttaatgggtttagttggtaaagttggtagaattttaggacct…	MKKNSKRFTELLKKVDSEKNYSLEEAVATVKTLSSAKFDETVEIALKLNVDPKYADQMVRGSVVLPSGTGKVVRVAVIAKDIKADEAKNAGADIVGDDDLVEEIQKGNINFDVLIATPNLMGLVGKVGRILGPKGLMPNPKTGTVTMDVEQAVKNAKGGQVNFRVDKQGNIHAGIGKVSFSKEEIMANLTTFIKEINKHKPATAKGRYVKNAALSLTMSPSVNLDSQEIIDLK
fig|213849.3.peg.1471	LSU ribosomal protein L34p		FIG00000471	atgaaaagaacatatcaaccacataatgctcctaaaaaaagaacacatggttttagagttaggatgaaaagtaaaaacggcagaaaaattatcaatgcaagaagagcaaaaggtagaaaaagattggctgtttga	MKRTYQPHNAPKKRTHGFRVRMKSKNGRKIINARRAKGRKRLAV
fig|213849.3.peg.49	LSU ribosomal protein L27p		FIG00000189	atggcacacaaaaaaggtcaaggttcaacccagaataatagagattctattggacgccgcttaggtgttaagaaatttggcggtgagtttgtaagagctggaaatatcattgttcgtcaaagaggtaccgcaacacacgctggaaataatgtaggattgggaagagatcatacactttttgcattgactgatggttttgttaaatttgaaagatttgataaaactagaaaacaagtttctgtttatccagcagaataa	MAHKKGQGSTQNNRDSIGRRLGVKKFGGEFVRAGNIIVRQRGTATHAGNNVGLGRDHTLFALTDGFVKFERFDKTRKQVSVYPAE
Protease
fig|213849.3.peg.730	Carboxyl-terminal protease (EC 3.4.21.102)		FIG00000946	ttgaaacaaagaagtaaaattttaagttttggcatattttctgccatagtcgcatctgttgttatatcaacaaatttaaatgcacaaacaccaaaaaaacctgaaaaagaagaaacaaagcttgaaagcttagctaaatttacaagagttattacaactgttgagagtagttatgctgatgaacttactttttcagagattattaacaaagcaatttctgggcttatgacaaacttagatgcacactctggctttttagatgaaaaagcatttgaagatacaaaggttcaaactcaaggagagtttggaggacttggcataacagttggcatgaaagatggagctttaactgtaatatcacctattgagggaactcctgctgataaagctggtgtaaaa…	MKQRSKILSFGIFSAIVASVVISTNLNAQTPKKPEKEETKLESLAKFTRVITTVESSYADELTFSEIINKAISGLMTNLDAHSGFLDEKAFEDTKVQTQGEFGGLGITVGMKDGALTVISPIEGTPADKAGVKSNDVILRIDGNATLGITLEEAVSKMRGKPKTPITITIVRKGEPRPFDINIIRDIIKVDSVYAKNIENEDILYLRVTNFDQKVTKESAKFIKEFAKNNKNAKGIILDLRNNPGGLLDQAIGLTNLFVDKGVIVSQKGRDAKENLEYSAKKDEKITDLPLVVLVNSGSASASEIVSGALQDLKRAVIIGEETFGKGSVQVILPLNEKEALKMTIARYYLPSGRTIQNKGVTPDLEVFYGKVPNDDKAFNIKETDLKQHLENELQKIDD…
Protein folding
fig|213849.3.peg.163	Periplasmic thiol:disulfide interchange protein, DsbA-like		FIG00004105	atgaaaatatcttcaatttttaaaagtgttgcaaaatcaattgctgttttagctttagtatttggcgtaggagctaatgctttagaagaaggaaaagactatgttttacttgaaagagctattccaaatactgaaggaacagttataaaagcatttagttatgattgcccgttttgctataagtatgataaagccgttacaaaaccagttatggaaaaagtttctgatatgaaatttgtaccttatcatttagctacaaaaggagtttttggtaaatatggtagcgaggttttagctgttgcaatcgcaaaagataatgctgatggaataaacctactagatgataaatcaaaatttaaaaaagctaaatttgcactttataaagcttatcacgataaa…	MKISSIFKSVAKSIAVLALVFGVGANALEEGKDYVLLERAIPNTEGTVIKAFSYDCPFCYKYDKAVTKPVMEKVSDMKFVPYHLATKGVFGKYGSEVLAVAIAKDNADGINLLDDKSKFKKAKFALYKAYHDKKERWGADASNQANVDAFLNTALEAAGISKADYEAALNTDEVKNILNSWGMDNDGDAYMIAKVQGVPAFVVDGKYLIKTSAIKGIDQMADMIKELHNMK
fig|213849.3.peg.256	Peptidyl-prolyl cis-trans isomerase PpiD (EC 5.2.1.8)			atgttaaattggatgcaaaaaaatagaaaagcactaattccaactatttggataagcactattgcttttgttggagcaggttttgttggatggggtgcgtatagttttaaagcagatagctcatcttctgtggcaaaagtgggaaatacttctataacaataagagaatttcaacaaaaatataataatatttataactatttaaactcactttcaggcggaactatgactagtgagcaagctgataagatgaatcttgatatggttgctttatcacaaataatacaagatacattaaaactaaattttgcaaacgatttaggcattggtgcaaataatgaagatgttgctaagtatttggtctctatgcctgagtttcaaatagcaggaacatttgat…	MLNWMQKNRKALIPTIWISTIAFVGAGFVGWGAYSFKADSSSSVAKVGNTSITIREFQQKYNNIYNYLNSLSGGTMTSEQADKMNLDMVALSQIIQDTLKLNFANDLGIGANNEDVAKYLVSMPEFQIAGTFDEEIYKNALARIGVKPKDFESDLRKSVILDKLGHALNLSVSKEEIQALASAYFMQDRVKIDIKTLNFDDVNATDEEIKAFWEKQKDNYKTKTNYELESYLVKLDQDIDEDKIKKYWEDNKNLYLNSDDTLKTFEEAKEDVLKNYKLDITKKDANKAYIALKNGDLKTNEKLNIKEDDLDFPVNEIIGKNVNEFLKPFEYKDGYLVVKIAQINPPKTMDFEQAYEYAKNDYKDEKAKIELENLAKESLNSFDTNDKVKDLGYISRDSN…
fig|213849.3.peg.1062	Ankyrin-repeat containing protein		FIG01485424	atgaacgaagaagtaaaaactcaaaatttagatgaaagccctaaagatgcaacacaagaaataagccaagaggaaaaagctagatttaacgagctttgtcaaatggcgtttgactttgctaggaataatgaatttgaaacactttcaaagatgattgatgctggacttagtccaaatttaaccaacgaaaaaggtgatagtttgctgatgcttgcaagttataatggaagttttgaaaccacaaaaatgcttttagaaaaaggtgcagaggttgataagaaaaatgaccgaggtcaaacaccacttgcaggagttgcttttaagggaaatttagaaattgtaaagttttag	MNEEVKTQNLDESPKDATQEISQEEKARFNELCQMAFDFARNNEFETLSKMIDAGLSPNLTNEKGDSLLMLASYNGSFETTKMLLEKGAEVDKKNDRGQTPLAGVAFKGNLEIVKF
Protein processing and modification
fig|213849.3.peg.1406	SSU ribosomal protein S12p (S23e)		FIG00000203	gtgattcaaaaatcaaaatcaccagcgttacaaaattgtcctcaaagaagaggagtttgtactagggtttatacaacaacccctaaaaaaccaaactcagctttgagaaaagttgccaaagttaggcttacaagtggatttgaagttattagttatataggcggtgaaggtcacaacctacaagagcactctatcgttttagtaagaggcggaagagtaaaagacttacctggtgttaaataccacatcgttcgtggagcattggatacagcaggcgttgcaaaaagaactgtttcaagatctaaatacggtgctaaacgccctaaaaaatag	MIQKSKSPALQNCPQRRGVCTRVYTTTPKKPNSALRKVAKVRLTSGFEVISYIGGEGHNLQEHSIVLVRGGRVKDLPGVKYHIVRGALDTAGVAKRTVSRSKYGAKRPKK
fig|213849.3.peg.1016	Zn-dependent protease with chaperone function		FIG00978299	atgaataaaattttaaccgcgatttttgcaacattatttttaataacaggttgcgcaactactacaaaccctggagtagttggagtttcaagatcacaaatgcttttagtaagtgcaaaagaaatggaccaaggtgccgcacttgcatatacaaatactttaaaaaaagcaaaagttagtaggactttaaacacagatccaatccaaacaaaaagagttactaacatctcaaaaagacttataaaagaagttggagtttttagaactgatgctgtaaattgggattggcaagtaaatgttataaaagaagatacagtaaatgcttggtgcatgccaggtggaagaatcgctgtttatacaggcattatcgaaaagcttaaattaagcgatgctgagctt…	MNKILTAIFATLFLITGCATTTNPGVVGVSRSQMLLVSAKEMDQGAALAYTNTLKKAKVSRTLNTDPIQTKRVTNISKRLIKEVGVFRTDAVNWDWQVNVIKEDTVNAWCMPGGRIAVYTGIIEKLKLSDAELAAVIGHEMSHALREHSREKASRDYAKNIGIFAVGAVTGSSEIANLANMAATYAISLPFSREQETEADNMGAELMARAGYNPNAAVNVWKKMKSLSQKQPLEFLSTHPSHDNRIANLTKIAQKVMPLYENSKKI
fig|213849.3.peg.593	N-terminal methylation			atgaaatgttataaaaaagcttttacaatgattgaacttattatgataatagttgttgttggtattttggcagttgctgtcatacctagagtagatagagatacattagttgaagcaactaatcaagtagcttcacacgtaagatatacacaacaccttgcgatgttagatgacaagtatgatcctaaagatcctaattggtaccgaaatagatggaaaataacttttaataataatagttattctataacttcaggaaatacaaatgctaaaaatccacaagcacctggtaaagacttaaatccaacaggctcacctgagctaaatcttgaaagaaaatatggtataacaagtgtaagtcttatatgtggaaatgataggccaactgagataatattt…	MKCYKKAFTMIELIMIIVVVGILAVAVIPRVDRDTLVEATNQVASHVRYTQHLAMLDDKYDPKDPNWYRNRWKITFNNNSYSITSGNTNAKNPQAPGKDLNPTGSPELNLERKYGITSVSLICGNDRPTEIIFDETGRPYSNFSGVVGVDGLLDNDCNITISDGGSKNGIITIYKETGYIAHSIQ
fig|213849.3.peg.592	N- methylation		FIG01489997	atgttttataaaaaagcttttactatgattgagcttatcatgataatagtggttgtggggattttatctgttgccattatacccagaatagacagagatactttgcttgaagcaacaaatcaaatagtttcacacataagatacacacaacaccttgcaatgatggataataagtatgaccccaatgatcctaactggcataaaaaaaggtggatgatagaatttactgcaaatgcttattctataaataataataactgtcaaggaaactgcctagcttatcaaatttatagtgatacaacaacaagtggaaatttaaactcatcaaacgaagtagcaaaagatcctaataatccaaatagatatttaagtgctggttggagcggtatgtcaaattcc…	MFYKKAFTMIELIMIIVVVGILSVAIIPRIDRDTLLEATNQIVSHIRYTQHLAMMDNKYDPNDPNWHKKRWMIEFTANAYSINNNNCQGNCLAYQIYSDTTTSGNLNSSNEVAKDPNNPNRYLSAGWSGMSNSDKAKRNPNLNIEKKYGIKEISFSKNCGGGTKNNNRNKSISFDEVGRPMQKVATTGNYKKITYEESVQRYLKDNCTITLSDGTDKRAIITVHAETGYVTYRIE
Selenoproteins
fig|213849.3.peg.1563	Formate dehydrogenase-O, major subunit (EC 1.2.1.2) @ selenocysteine-containing		FIG00010380	atgacaaatcatgttggagatgttgctaaaaatgctaaaatgatgttagtaattggagcaaatccagcagttgcaaacccagttggtgcgatgaaacacattattcaagccaaagatagaaataacgcaactttagttgtggtagatcctgtttatacaagaacagctgcaaaagctgatatgtttattagaataagacctggaaccgatatagcatttatttatggaatgcttcatcttatctttaaaaatggttgggaagataaagaggtcattagaactagaacttatggcgttgaagagataaaagaagaagcaaaacattggactcctgaagaggtcgcaaatgtaacaggctgtaaaactgaagagttaatccaatttacaagaatgtttgct…	MTNHVGDVAKNAKMMLVIGANPAVANPVGAMKHIIQAKDRNNATLVVVDPVYTRTAAKADMFIRIRPGTDIAFIYGMLHLIFKNGWEDKEVIRTRTYGVEEIKEEAKHWTPEEVANVTGCKTEELIQFTRMFAATKPATLFWALGITQHSVGHSNTRILSILQLVLGNMGKEGGGTNILRGHDNVQGATDMNCLADSTSGYYGLGDGAWKHHCKGWGVDFDEFVKRFAVSTKEPREKLGEPVKGTNFKEYFYHDSANPEDRNWRNEKGYSLAKWWQGVLKEEKTYSSGNLRVLWVQGTGITSMAHTTKIQQALDKLDMLVVAEPFLNEVAILSDRPDGIYVLPVATQFESEGYVTATNRAAQWRTQIIKPIYESKEDQEVMFLFAKKFGFYDEYVRGMK…
fig|213849.3.peg.1616	Formate dehydrogenase-O, major subunit (EC 1.2.1.2) @ selenocysteine-containing		FIG00010380	atgacaaactcacttaatgatatagccttttcaaaagctataattatatttggagcaaatccagcagttaatcatcctgttggttttagacattttttaaaagcaagagaaaatggtgctgttatgataactatagatcctagatatactcatacagctgcaaaaagtgattattttgctcaaattagaccaggaacagatatagcttttatatatggaatgcttcacataatatttaaaaacggctggcaagacaaagagtttataaataatcgtgtttatgatatggaaagcattgaaaaagaggctttaaaatggactcctgaagttgttgaagatgtaactggagtaaaaaaagaaactttattaaaaattacagaagtttatgctaaaaatcgc…	MTNSLNDIAFSKAIIIFGANPAVNHPVGFRHFLKARENGAVMITIDPRYTHTAAKSDYFAQIRPGTDIAFIYGMLHIIFKNGWQDKEFINNRVYDMESIEKEALKWTPEVVEDVTGVKKETLLKITEVYAKNRPGTLIWAMGLTQHTIGTSNTRLAPILQLALGNAGKSGGGCNILRGHDNVQGASDVGCLSENLPGYYALNETSWRHYANVWKVDYEWLVSRFVSKEMMHKSGFTLSRWWAGVLDGKNGNDKIHNANTSLKALVVMGNGITSTAQQVKVQEGLDNLELLVITDPFVNEAAVITNKKDNIFILPAATQYECSGTVVATNRSAQWRFKAIEPMYESKPDEYFLFELAKKLGFYDEYVRSLGDGKGNFQWPEDATRELTNGLKSIGYTGWT…
fig|213849.3.peg.1699	Formate dehydrogenase-O, major subunit (EC 1.2.1.2) @ selenocysteine-containing		FIG00010380	atgtcgcaagttgatatacaaagtccaaaaattggacgaaggtcatttttaaaaatggcagcattatctggcgctttagctggtgcttcaactttaagttcagccaaagctactagagaagcaacaagtaatgaactttcaaatccataccctggatctaaaaaagtaagaactgtttgtacagcctgttcagtaggttgtgggataatagctgaggttttagatggtgtttgggttagacaagaagttgctgaggatcatccatttagcgttggagggcactgctgtaaaggtgctgatatggttgatatggcaagatcatcagttaggcttaaatatccaatggtaaaagaaaatggaaaatggaaaaggataacctataaagaagctattgaaaat…	MSQVDIQSPKIGRRSFLKMAALSGALAGASTLSSAKATREATSNELSNPYPGSKKVRTVCTACSVGCGIIAEVLDGVWVRQEVAEDHPFSVGGHCCKGADMVDMARSSVRLKYPMVKENGKWKRITYKEAIENIGAQLKKYMDENPEQTMFIGSAKMSNEQAYYIRKFAAMYGTNNIDHQARI
Amino Acids and Derivatives
fig|213849.3.peg.328	L-asparaginase (EC 3.5.1.1)		FIG00000376	atgaagattttaaaaaaattagcattttttatgctgttaggaacaactatgctttttgcaaagccaactatttacattttagcaacaggcggaactattgctggtgctggagaaagtgcgttaagtggaagttatacttcaggaacagttacagttgataaactaattgctgcagttccacaaatcaatgaaattgctactattaaaggtgagcaaatttcaaatattggttcacaagagatgaacaatgaagtttggttaaagcttgctaatagagtaaatgagcttttatcagataagagtgttgatggtatagttataactcacggaactgacacaatggaagaaagtgcttatttcctaaacctagttacaaaaagcaaaaaaccagttgttttt…	MKILKKLAFFMLLGTTMLFAKPTIYILATGGTIAGAGESALSGSYTSGTVTVDKLIAAVPQINEIATIKGEQISNIGSQEMNNEVWLKLANRVNELLSDKSVDGIVITHGTDTMEESAYFLNLVTKSKKPVVFVGAMRSGTSMSADGPLNIYNAVNVAMDKNSVGKGVLVVMNDKIHAAREVTKTNTTAVDTFKSVNTGNIGTVNYGIVNYYLAPVKKHTVNSEFSVKGLESLPRVDIVYGHTEDTPDFVETAVKNGAKGIVLAGMGNGNPYPSVEKALAEAVKQGVVVVRGSRVGSGSTSVGAEVDDAKYGFLTADNLNVQKARVLLMVALTKTSDKDKIQKYFKEY
fig|213849.3.peg.387	Methionine ABC transporter substrate-binding protein		FIG00047509	atgaaaaaaagtttaattagttctttggtggctgtaagcttagctacatctttatttgctgagaaaattacagttggcgctacacctgttccacatgctgaaatcctagaagccataaaacctgaacttaaaaaagctggatttgatcttgagataaaagaatttaatgattatgtcattccaaatttagctacaaatgatggtgaaattgatgcaaatttcttccaacacattccataccttgaagaatttaataaaaacaaaggtacaaatttagtaaaaacagtggctgttcatttagaaccaatgggaatttatagtaaaaaaataaaagatttaaatgagcttaaagataaagccaaagtttccattccaaatgatccaacaaatgaaagtaga…	MKKSLISSLVAVSLATSLFAEKITVGATPVPHAEILEAIKPELKKAGFDLEIKEFNDYVIPNLATNDGEIDANFFQHIPYLEEFNKNKGTNLVKTVAVHLEPMGIYSKKIKDLNELKDKAKVSIPNDPTNESRALDVLADAGLIELDSKVELKTPLDITKNPKNLNFVEIDAASVPRTLDDVDIAVINTNFALNAGFNPLKDALKLESKDSPYANVVVVKKGNENSEKIKALDEAITSQTVKDFIEKKYNGAILPAF
fig|213849.3.peg.1206	L-asparaginase (EC 3.5.1.1)		FIG00000376	atgaaaaagatattttgcttaatgtttatttcgatcttagttgcttttgcaaaaccaactgtctacatacttgcaactggtggaactatcgccggtggagcagataacgagttaagtggagcttacaaatcaggtgctatcggtgttgataaattaattgcagcagttcctaaaataaatgaaattgcaaacattaaaggtgaacaaatttcaaacataggctctcatcatatgaataatgatgtttggctaaaacttgctaagcgtgtaaatgaaattttaaatgatgaaaacgctgacggggttatcataactcatggaactgatagtattgaggaaagcgcatattttttaaatctagtgattaaaagcaataaacctgttgtttttgtaggtgct…	MKKIFCLMFISILVAFAKPTVYILATGGTIAGGADNELSGAYKSGAIGVDKLIAAVPKINEIANIKGEQISNIGSHHMNNDVWLKLAKRVNEILNDENADGVIITHGTDSIEESAYFLNLVIKSNKPVVFVGAMRAATSISADGPLNIYNAVSVATNKKSFGKGVLLVMNDEIHKAREVTKSNTTNVATFTSPNSGKIGIVNYGKIEYFDDKLHTTNSEFSTEDFKELPKVDILYAHTTDNGDLVDFCVENGAKGIVIAGMGSGSLYPSVEKALVNAMKKGVVIVRSSRVASGSTDMGPGVNLYDEKYGFIAADTLNPQKARILLMLALTKTNEIEKIREIFRTY
fig|213849.3.peg.1558	Cysteine synthase (EC 2.5.1.47)		FIG00064110	atgaaagtagcttccagtgttatagatttgattggaaatactccacttgtaagaattaatagtttttcaaaaaatgctgaaattttagcaaaagcggagtttttaaacccaagccatagcataaaagacagaattgctttttctatgatagatgatgctataaaaaaaggcaaaattgataaaagcactactattatcgagccaactagtggaaatactggtgttgggcttgctatggtatgtgcttattatgggcttaaacttattttaactatgccaagttctatgagcatagaaaggcaaaaacttttaaaaatatatggagctaagcttgttttgacagatccttctcttggtatgaaaggagctgttgaagagagtaaaaatatagctagtaaa…	MKVASSVIDLIGNTPLVRINSFSKNAEILAKAEFLNPSHSIKDRIAFSMIDDAIKKGKIDKSTTIIEPTSGNTGVGLAMVCAYYGLKLILTMPSSMSIERQKLLKIYGAKLVLTDPSLGMKGAVEESKNIASKTTNSFIPSQFDNPANPKIHELTTAMEILKDTDGKVDIFVAGFGTGGTVSGVGKALKNYNPNIKVVAVEPLSSPLLTKKEVGSHKIQGIGANFVPKNLDKSVIDEFLDISDEDAFNTANDLATKEGLLVGISSGANVFAANLLAKRDENKDKTIVTILCDTGERYLSVFS
Sulfur Metabolism
fig|213849.3.peg.352	Thiol peroxidase, Bcp-type (EC 1.11.1.15)		FIG00132548	atgagtgattttttaaaagaagatgtagagagaaaagtaactttacaaaaaggagacagggctccaaattttagccttaaaaatcaagatggtgttgagataaatttaaatgattttgtaggtaaaaatgtaattttatatttttatccaaaagacaatactccaggttgcacaacagaagcttgtgagtttagtcaaaattatgatgagtttatagcaaatgatagtgtgatcattggcgttagcccagattctgtaaaaagccacgaaaattttataaaaaaacatgacttaaaacacattttactaagtgatgaagataaaaatgtaagcaagctttatggcgtttggcaagttaaaaaaaattatggtagagagtatttaggcatagttagaaca…	MSDFLKEDVERKVTLQKGDRAPNFSLKNQDGVEINLNDFVGKNVILYFYPKDNTPGCTTEACEFSQNYDEFIANDSVIIGVSPDSVKSHENFIKKHDLKHILLSDEDKNVSKLYGVWQVKKNYGREYLGIVRTTFVIDKKGDILKVYKSVKAKDHAAKVLADLTSNLG
fig|213849.3.peg.362	Putative arylsulfate sulfotransferase (EC 2.8.2.22)		FIG00621886	atgaaaaaaattcttagttcaatcttagtggctggtatgcttttaggcgttggagccacgacctcatttgcaattggcgggccaagcggggcaaaagttgattatctaattcaagggcaaatcggcgaagtcgttgtaaatccatatgatattgcacctcttactgcaattattagaaatggtggttatgatctaaaagatgtaaaagttaggatagttcctaaaaaaggtggtcaagagataaaatatagcgttagcaataagcaaattttaactcacggtggaattcctgtatttggtctttatcctgactataaaaacaaagtcgaggtcgaatatacaaggattttgggcgataaggccgataaactaaaagaaacttatgagatatataccgca…	MKKILSSILVAGMLLGVGATTSFAIGGPSGAKVDYLIQGQIGEVVVNPYDIAPLTAIIRNGGYDLKDVKVRIVPKKGGQEIKYSVSNKQILTHGGIPVFGLYPDYKNKVEVEYTRILGDKADKLKETYEIYTAPIYAEPAGIKIQDSAFFTEAVVHKAADKEFSDRLYFLTGNIQKSGKGTQVVWNNPVGGALEWNFYPQNFVIDTKGEIRWYMFAEPIYDLKSIYNAGVMMGFKQNDDGALTWGYGQRYAKYDLMGRKIFNRQLPIGYNDFSHSLDNSPNGNYFLRVASSNQKRLDGKNVRTVRDVVIEVDENGVVLDEWKLYNILDPYRDVNMKVLDQGAVCLNIDASMAGKTLSSEDLAKMDESDKFGDIVGSGPGRNWAHINSVDHDTEDDSIIL…
fig|213849.3.peg.363	Putative arylsulfate sulfotransferase (EC 2.8.2.22)		FIG00621886	atgaaaaaaattcttagttcagttttagttgctggtatgcttatatcagtaggagttacaacatctttagcaatgggtggtccaactggtccaaagaccgattggcaaatacagggaaaaataggaagcgttaaactaaatccttatgaactaaccccactaactgctgttattatgaatggtgggtataatttaagcaatattgaagttacaattgtcccaaaagaaaacggacaaacaataaagtataaagttgatgaaaatagagctaaaacatacggcggaattccaatttttggtctttacccaagctacttaaataccgtaaaagtaagctacacaaaagaaagttttggaaaaactgaaacagtaaaagatgaagagtacaagattttaact…	MKKILSSVLVAGMLISVGVTTSLAMGGPTGPKTDWQIQGKIGSVKLNPYELTPLTAVIMNGGYNLSNIEVTIVPKENGQTIKYKVDENRAKTYGGIPIFGLYPSYLNTVKVSYTKESFGKTETVKDEEYKILTSGISLQPTGYTSQRGVPFEKVNVLKVEDEFKDRLYLVNNAPGKSIGKSSNSVWNNPMGGAMEWDEESSAFIVDTKGEIRWFFDNDKLMDWHNIYNRGLMMGFHQNNDGSLTWGFGQRYVKYDLMGKESFNRQLPLGYIDFSHAMDDMQNGNYLLRVASANTLRPDGKNVRTVRDVIIEVNQDGDVVDEWKLFEILDPYRSDVIKALDQGAVCLNIDASMAGKTLSDEDLAKMDESNDFGDIAGTGIGRNWAHVNSVDYDPTDDSII…
fig|213849.3.peg.1069	Putative arylsulfate sulfotransferase (EC 2.8.2.22)		FIG00621886	atgaaaaaaattcttagttcagtcttagttgctggaatgcttatttcagtgggagttacaacagcatcagcaattggtggtgcaagtggagcaaaaacggattggcaaacacaaggaaaacttggcgctgtaaagctaaatccttacggacttactccattaactgcgattattatgaacaatggttatgttttaagtgatgtatcggttaaagttttaccaaaagaaaatggtcaaactataagctatcaagtagataatcaagttttaaaaacatacggcgggattcctatctttggtctttatccagcgtataaaaatcaagttgaggtaacttatacaaaatcagccgttggttttcaagatgaaaaaataaccgaaacatatcaaattacaact…	MKKILSSVLVAGMLISVGVTTASAIGGASGAKTDWQTQGKLGAVKLNPYGLTPLTAIIMNNGYVLSDVSVKVLPKENGQTISYQVDNQVLKTYGGIPIFGLYPAYKNQVEVTYTKSAVGFQDEKITETYQITTGPVGLTPSGLMTQTGMPFETVKVEKADKEFSDRLYLINNAPGKMPGRSSQAVWNNPMGGALEWNDSSSVFIVDTKGEVRWYFDSDKMLDPGNIYRTGIQMGFRQDIDGALAWGFGQRYVKYDLMGREIFNRQLPLGYNDFSHSLNNAQNGNYLLRVGSSNTKRPDGKNVRTVRDTIVEVDKNGNVVDDWRLYEILDPYRKDVILSLDQGAVCLNIDASMAGQTLSNEDLAKMDADNNFGDIAGTGIGRNWAHVNSVDYDPNDDSIV…
fig|213849.3.peg.1068	Putative arylsulfate sulfotransferase (EC 2.8.2.22)		FIG00621886	atgaaaaaaattcttagttcagttttagttgctgggttgcttgtatcagctggagtgacaacttcatttgcaataggcggagcaagtggcgctgcgactgattatgtagttcaaggaaagattggtgagttagttgtaaatccttacgatatagctccactaacagctgttattaaaaatggcggatatacaataaaagatgtaaccgttagaatcgtgccaaaaaaagatggtcaagagatcaaatacaaagtagcagatggcgagcttaaaactcatggtggaattcctgtttttgggctttatcctgattatgtaaatacagttgaagttgaatacacaaggacatataaaggtgctgatgagaagataaaagaggattataaaatttataccgct…	MKKILSSVLVAGLLVSAGVTTSFAIGGASGAATDYVVQGKIGELVVNPYDIAPLTAVIKNGGYTIKDVTVRIVPKKDGQEIKYKVADGELKTHGGIPVFGLYPDYVNTVEVEYTRTYKGADEKIKEDYKIYTAPVFGDVSGMRGQKGVFFDEIKVTKPATEKFKDRLYFVNNFQPKTGKGTKVVWNNPTGGALEWNYTPQIFILDTKGEIRWYMEPSKIYNLKSAFHAGVMMGFKQNDDGDITWGYGQRYAKYDIMGREIFNRELPAGYVDFSHSMDDSPNGHYFLRVANANLKRNDGKNVRTVRDVIVEVDQNGQVVDDWRLYEILDPYRDNVLKVLDQGAVCLNIDAKAGGHTLSDEELAKLDDNDQFGDIVGSGPGRNWAHVNSVDHDAEDDSIIL…
Tetrapyroles
fig|213849.3.peg.670	Uroporphyrinogen III decarboxylase (EC 4.1.1.37)		FIG00000428	atgatatttgtagatgcgtgtttaaaaaaagaagttccttatactccagtttggatgatgaggcaagcggggagatatctacctgaatatagagcagttagaaaagatgcaggtggttttataagtttatgtaaaaatccaaaaaaagcaagtgaggttacacttcaaccagttgatatagttggtgttgatgccgctattttatttagtgatattttggttgttcctatggaaatgggaatggatttagaatttatagttggtcgcggtccagtttttagtgatccagttgtttgtgaagaggatttaaaaaagctagatatccaaaaagctgttaaaaatctagattatgtttatgaaactattaaaatcactagagaaaaacttgcaaaagacaaa…	MIFVDACLKKEVPYTPVWMMRQAGRYLPEYRAVRKDAGGFISLCKNPKKASEVTLQPVDIVGVDAAILFSDILVVPMEMGMDLEFIVGRGPVFSDPVVCEEDLKKLDIQKAVKNLDYVYETIKITREKLAKDKALIGFCGAPWTVATYMIEGGSTKNYAKCKKLLYQNPEFLHQILSKVTQATKIYLENQIKAGVNAVQIFDSWASALEKDVYFDFSWKYILEIVDYLKAKYPEIPIIVFPKGISAYLDKIDGNFDVFGVDWSTPLALARDILSHKYTLQGNMEPCRLYSKDAIKESVEKIVKTMKGKSHIFNLGHGILPDIPVENAKYFINLVHELSAK
Nitrogen Metabolism
fig|213849.3.peg.1113	Periplasmic nitrate reductase precursor (EC 1.7.99.4)		FIG01955949	gtgggaaaagttaaggcaagagttgatttaagaggacgaaacaaaccgcctgttggactagtctatgttccttggtttgatgaaaatgtctttataaataaagtttgtcttgatgcgacctgccctttatcaaacgaaactgattataaaaaatgtgcagtaaagatttataaggcgtag	MGKVKARVDLRGRNKPPVGLVYVPWFDENVFINKVCLDATCPLSNETDYKKCAVKIYKA
fig|213849.3.peg.1114	Periplasmic nitrate reductase precursor (EC 1.7.99.4)		FIG01955949	atgaatagaagagattttatcaaaagtgctgcagcagcctcggcctgttctgctattggcataagtgttccatcttctttatcagctaaatcaaacgaagctgaaaaatcatggagatgggataaggcagtttgtcggttttgtggaactggatgcgggattatggtagctacaaaagatggaaaaatagtagctgtaaaaggcgatcctaaagctccagtaaatagaggcttaaactgcataaaaggttattttaacgctaaaattatgtatggcgaagaccgcttgacaaaaccacttttaagaatgaatgaaaaaggtgagtttgataaaaaaggtaaatttgcccctgttagctggcaaagagcctttgatgagatggaaaagcagtttaaaaaa…	MNRRDFIKSAAAASACSAIGISVPSSLSAKSNEAEKSWRWDKAVCRFCGTGCGIMVATKDGKIVAVKGDPKAPVNRGLNCIKGYFNAKIMYGEDRLTKPLLRMNEKGEFDKKGKFAPVSWQRAFDEMEKQFKKTYNELGPTGIGVFGSGQYTIQEGYVASKLIKGGFRSNNLDPNARHCMASAVVGFMQTFGIDEPSGCFDDIELTDTIVCWGANMAEMHPILWARVSDRKLSDPENVRVVNLSTYSTRTSNLADIEIIFRPSTDLAIWNYIARELVYNHPDLIDMDFVKNHCTFATGPVDIGYGLREDINHPKYKKSELDTAAKQKSKIVSDFEAESLKYLGYKSGDILEMKNTKSAGKHWAISFEDFKKALAPYTLEYTAKIAKGDENEDTQEFKAK…
Resistance to antibiotics and toxic compounds
fig|213849.3.peg.1197	RND efflux system, outer membrane lipoprotein CmeC		FIG00006235	atgtttaataaaaaattacttcttactcctttggtattattttgtttagcagggtgttcttttaaaccagttactccacttaaagacacaagttacacttcaacttacgatgaagcaaatataaatgctctttggtggaaagagtttaatgaccctgttttaaacgatcttattgatagtgcattaaagtataattctgatttagcacttgctttaaacaacatagaaacagcaagggcaaatttaggacttagtaaaatagagtatttgccaaatgtaaattatcaaggaaaagcctcaagaggtgctccaagtggtgatttaaactcttatgcttcatatagtgcaagtgctgttttaaactacgagcttgatctttggggaaaagtaagaaatagt…	MFNKKLLLTPLVLFCLAGCSFKPVTPLKDTSYTSTYDEANINALWWKEFNDPVLNDLIDSALKYNSDLALALNNIETARANLGLSKIEYLPNVNYQGKASRGAPSGDLNSYASYSASAVLNYELDLWGKVRNSVKAKNSLFKATKYDYEAARLSIASSVANSYFKLLFLKEQESVLRDTLKSYEDTFKFRQNQFSVGAISSIALYQAKTQVDSAKVKLTNVINELSSTNTALAILTGKSYDEILYKDIITDKVHQPTPPEVPNGVPSDLLLRRADVAASLERLKATNFLVGVARAGYFPSFSLTGMFGYTSMEFDRLFIENANSWSAGGSLVGPLLDFGRSAKRVEIANLEQNASFINYDKTLKNAFGEVRNALVSRENAISKQANMANLLNSQEKLYN…
fig|213849.3.peg.1658	penicillin-binding protein		FIG01319875	atgaaaaaaatagcactttttttagctttattttttatggttggatgtggatataagccagtttctaaaataacttttgatattttaggagatagtatttttgtagatgttattatgagtaagacagatccgcaaaatacagttgctataaaagatgctgttagagaaggtgttgtttatagactgcataaaaaattagccccaagaaatgtagctcaaagctatatagaagtttctataaactctctttatttttcagccttaacttacgatcaatacggctatgttacaagctatagagcaaatttaagtctaaattttaaaactaagctaaaagatggaagagttgtaaatttaacaggaactggtgatcatgattttagagttacaaaactttta…	MKKIALFLALFFMVGCGYKPVSKITFDILGDSIFVDVIMSKTDPQNTVAIKDAVREGVVYRLHKKLAPRNVAQSYIEVSINSLYFSALTYDQYGYVTSYRANLSLNFKTKLKDGRVVNLTGTGDHDFRVTKLLKSVRDTSSVISDQERYSAIQNASLQAFDEFIAALSIEGLKNKNKENIQK
fig|213849.3.peg.709	OstA family organic solvent tolerance protein			atggtttttaagaaaatagtagtgtttttactcgtgtctttacctttatttgccgagcaggttgaggttacggccgataatttttttgctgatgagataaagcttcaaagtgttttaactggaaatgtaaaagttaaaaaaggctcatttgacactcttaatagcgataaaattacaatttattttgataaaaataagcaacctacaaaatatatcgcaacaggtaatgccaaatttaaaattttgattaatgaaagccactataatggcaagggagatattttaacttatgagccaaaaactgaaatttatactttaaaaggcaacgcttggatagaagaggttgaaacaaaaagagaggtctttggagatattataacgattaatcaactgagtgga…	MVFKKIVVFLLVSLPLFAEQVEVTADNFFADEIKLQSVLTGNVKVKKGSFDTLNSDKITIYFDKNKQPTKYIATGNAKFKILINESHYNGKGDILTYEPKTEIYTLKGNAWIEEVETKREVFGDIITINQLSGKYEVNSDRSNKKLDKKPAKLIFKIEDKK
Carbohydrate metabolism
fig|213849.3.peg.1321	sugar ABC transporter, periplasmic sugar-binding protein		FIG00451192	atgaaaataaagagtttagttttagctgcggctttagcgatttcaggtttaaatgctaaatttagcgtttattttgatgctggtggaagcgcaggggataactttggaactgttatatcaaatggagcaaaggctgctgcaaaggatttgggagttgatttaaaggtttattattcagactgggatccaaataaaatggttgaaaactttaaaacttatagtgcaacaatgcctgatggaatggttataatgggtcatcctggtgatgatttgtataagccattggttgataaagctgtaaaaaatggtatcgttgtaacaagtatcgacacaccacttaaaaaaacacaagaaaacaatgcagtaagtggttttggatatgcaggaagtgataattac…	MKIKSLVLAAALAISGLNAKFSVYFDAGGSAGDNFGTVISNGAKAAAKDLGVDLKVYYSDWDPNKMVENFKTYSATMPDGMVIMGHPGDDLYKPLVDKAVKNGIVVTSIDTPLKKTQENNAVSGFGYAGSDNYSAGLSMANEAIRFFDLKKGDKVMIWGLLSQPTRGLRAKAMIEVLENAGMKVDYIEISPEINKDPTLGQSVFGAYVAKNPDLKVAFIDHGSLTATMAQIMKNLNIDKDKIGIAGFSLSPATLAGIKSGYVDIIGDAQPYFQGYFSVLQIYMSKKYGFSGFSIDTGGGFVTKNNISLIEPLIKNGIR
fig|213849.3.peg.804	polysaccharide deacetylase family protein		FIG01311955	ttgaaaaaaaatatcaataaaaaaatagggcaaagcattaaaaagcgttttggaagtagtaaaaaatcttctaaaacgcaaaaaacttcaaatcgccctttcttaggactttttatactcttaataatgtgtttttgtgctggttttttcacatataaaggtcttgattttatttttaaagatagcgttgataaaaaaagcgaacttaccaatttagcaaacctagaaattaaagaaagcaataacgcaaaaaatttaaatttgcaaaaaaacagatctaatttagaaaataaaagtaaaaatttaaaagaaaaaaacaattacaaagaggtaatttctgcatctattaacacaaataaagaagatatatctataaactctaatataaaattagataat…	MKKNINKKIGQSIKKRFGSSKKSSKTQKTSNRPFLGLFILLIMCFCAGFFTYKGLDFIFKDSVDKKSELTNLANLEIKESNNAKNLNLQKNRSNLENKSKNLKEKNNYKEVISASINTNKEDISINSNIKLDNNLTEISKNSLDENFKNINSSEKNKQNTQYFTHNYTQIGKFRDKIPKLVIIIDDVASYNHISEIKKINLKLTPSLMPASSDFPNTPKIAKNLDFYMIHLPLEALKYNSNSIKTLKVNDSFEEISKEIYKIRQDFPNAKFINNHTGSKFTSNKKAVIKLLDVLDKYGFIFVDSKTISNSKVEEVLKSKNQKYIFRDVFLDNTQNLKDIENELNKAVQIAKKRGFAIAIGHPKKQTLKVLKNSGDILKGVEVVYLKDIYERY
TCA Cycle
fig|213849.3.peg.1627	Fumarate hydratase class I, aerobic (EC 4.2.1.2); L(+)-tartrate dehydratase beta subunit (EC 4.2.1.32)		FIG00133186	atgtcagatgctaaaaaaataacttcacctataactaaagatgtcgtaaaaactttaaaagctggagatagggttttaataactggtactataatagcagcaagagatgcggcacataaagctttgaccgaggctttgaaaaatggagaaaagctacctgtagatcttaaaaatcaaaccatttattatgtagggccatctccagcacgcccaggagatgctataggatcagctggtccaacaacaagtggtagaatggataaatacactccagcaatacttgatcttggtgtaaatgccatgataggaaagggctataggagcaaagaagtagtcgaaagtatgaaaaaaaattgtgttgtttatatggtagcaattggtggcactggagctttgata…	MSDAKKITSPITKDVVKTLKAGDRVLITGTIIAARDAAHKALTEALKNGEKLPVDLKNQTIYYVGPSPARPGDAIGSAGPTTSGRMDKYTPAILDLGVNAMIGKGYRSKEVVESMKKNCVVYMVAIGGTGALISKSIKKYEVLAYEDLGPEAIARLEVVDFPAIVAIDCEGNDFYKAGQAPYKEI
Restriction enzyme
fig|213849.3.peg.224	Restriction enzyme BgcI subunit beta (EC 3.1.21.-) (S.BcgI)		FIG00697407	ttgggggtgaattacaatggatctgttgtagagaacttttatcacccatatcaagctgtcttttctgatgatgtaaagagagctcattggaaagatgaaaaaaaagaaaataagtacacatatttatttctaaaacaggcaatacttcaacaaaaggagaaatatgcctatgggtataaatttaatgtatcaaggatgaatagacaaaagatattattaccaattaatgatttaggagatttagattttgattacattgagaagtatatgcaaattcaagagataaaagggcaatgcaaaatcttagactactatcataaacaataa	MGVNYNGSVVENFYHPYQAVFSDDVKRAHWKDEKKENKYTYLFLKQAILQQKEKYAYGYKFNVSRMNRQKILLPINDLGDLDFDYIEKYMQIQEIKGQCKILDYYHKQ
Methane metabolism
fig|213849.3.peg.99	Trimethylamine-N-oxide reductase (EC 1.6.6.9)		FIG00001662	atgtcagtaaatttatcaagaagaaattcacttaaaacaattggtgcggcattttgtatgccattttttatgaaaatgaacctttttgcggccgagaatgctactaaaaatttcaagattattaaagatggtgaagttataacaggggctcactggggcgttttaaaacttactataaaagacggtaaaatcgtaaaaagcgagcctttaaacaaaacttcaagcataaaaaatcctcttcagcactacacagctgatttggtttatgcaaaagatagggtcaaatatccttatgtaagaaaaagctatttagaaaatccagatagcccaaaacctgaacttagaggaagcgatgagtgggttagagtaagctatgacaaagctataaagctaattgca…	MSVNLSRRNSLKTIGAAFCMPFFMKMNLFAAENATKNFKIIKDGEVITGAHWGVLKLTIKDGKIVKSEPLNKTSSIKNPLQHYTADLVYAKDRVKYPYVRKSYLENPDSPKPELRGSDEWVRVSYDKAIKLIANELKKTIKASGNTSVFAGSYGWKSPGNMQNARILLHRFMNQIGGFTGTLGDYSTGASQIIMPHVLGTIEVYEQQTSWPLVLENADVVVIWGADPYSTLKIAWTVSDEQGLKYLEELKNSGKKVIFIDPIKNATCKFLNAQWIAPLPNTDVAMMLGMMYELYESKKYDQKFIETYTTGFDKFLPYLLGKTDNTPKTPKWASQICKIDEKTIKELAHTLYDNKTMIMSGWGMQRAHHGEQPHWALVTLCAMLGQIGKPGCGFGLSYHY…
Miscellaneous
fig|213849.3.peg.1143	ATPase			atgaataatacaaatctgatttatacttatggcaatagctataaagttgaaattataagagaaacattttttgctaatcaactaaaacaatctcataaagtaaatatcccaaaacaaggtgatttcatcgtagatgataaatttacatttgaaatcggtggtgctaaaaatgattcgaacaaattaaaaacatttcaaattcttttgttgtag	MNNTNLIYTYGNSYKVEIIRETFFANQLKQSHKVNIPKQGDFIVDDKFTFEIGGAKNDSNKLKTFQILLL
fig|213849.3.peg.565	Putative exported protein		FIG01200701	atgagaaaaattattttattatcattggcttttgtaggatttgcgtttgcaagaagtgtggttatagatgttgtagagcacaaacctatttatgagatgaaagctgatactcagtatgttgaaaactgcaataactctataagcgactacaatcttttaggaacagcaattggagcggttggtggtggagttgtggggaatcaatttggcggtggaagtggtaaaaaactagcaaccgttgcaggagctatagctggaggatacgcaggaaatagggttgagggaaatatcaaaggaaaccaaaaaagtggttgtgagtataaagagcaaaaagttgatagaaaagtacttgtaggatatagaaatataggatattacaaaggaaagcaatactcaaaa…	MRKIILLSLAFVGFAFARSVVIDVVEHKPIYEMKADTQYVENCNNSISDYNLLGTAIGAVGGGVVGNQFGGGSGKKLATVAGAIAGGYAGNRVEGNIKGNQKSGCEYKEQKVDRKVLVGYRNIGYYKGKQYSKITEEKQSKIRIEVK
fig|213849.3.peg.1318	TsaC protein (YrdC domain) required for threonylcarbamoyladenosine t(6)A37 modification in tRNA			ttgatatatttagttcaaacagacacaacagctggatttttaagtaaaaacttacatgaaattaaccgcattaaaaatagagatttaaatcaaccctgcctaattacaacggcaagttttagcgagcttaaaaactttgcaagagtgccaaaaaaatttaaaaatttagttagaaagtctagaaaaacaacttttatctatccaaactcaaaaagcgttagagttgtaaaagatgacaaccatagccaatttctacaaactcatggctggatgtattcaagctctgcaaatttgcataataaaaaatttgatttagaatacgcaaaaagcgtggctgatgaggttataggtgatgaatttatagaaaaaaaaccatcaaaaatttataaactatataaa…	MIYLVQTDTTAGFLSKNLHEINRIKNRDLNQPCLITTASFSELKNFARVPKKFKNLVRKSRKTTFIYPNSKSVRVVKDDNHSQFLQTHGWMYSSSANLHNKKFDLEYAKSVADEVIGDEFIEKKPSKIYKLYKTKIKKIRD
fig|213849.3.peg.1190	Putative flagellar motility protein		FIG01388762	atgaaaaagaaatttaataaagtaaaaaaaatagcagcttatagtttagttggtggtttaggtctagttttggctggtggacttgcaggttgtaataatgacactgtaaacgaacaacaatctcagcaaggtgcgtttgttgttattgaagaaacagctcctggaaaatataaaattttagaagaatttccaagtgctgagacaagaattattttaaagcaactcgatggaacagaaaaagttctaacaaaagaagaaatggatgcattaataagagctgaaaaccaaaaaatagaaaatggaacttcaaatttaaccaatccaaacgctcaaatcagtagtggcggaatggtgcttggagaagttttattaacaagtgttgcaggtgccatgataggt…	MKKKFNKVKKIAAYSLVGGLGLVLAGGLAGCNNDTVNEQQSQQGAFVVIEETAPGKYKILEEFPSAETRIILKQLDGTEKVLTKEEMDALIRAENQKIENGTSNLTNPNAQISSGGMVLGEVLLTSVAGAMIGSWIGSKLFNNPAYQNQRQNAYKNPSAYQRSVNSFSNAKKTGASSKKSTGKSGFFGGGSKQKSAAS
fig|213849.3.peg.1668	lipoprotein, putative		FIG00947911	atgaaaaatagcatttttataactttgatattatcttttatttttgtaggttgtgctaaaaagcctgaaatttatgactactcggcatttttggagtcaaaaccaaaatcaatcttggttgtaatgccaacaaatgaatcaattgatataaaagcttctcctgctatgcttgcaaatgcaactatgcctttggctgaagctgggtattatgtatttcctgtggctttagtaaatgacacttttaaatttaatggtgtttatgatgcaaatgatatcaaaaacattcctttaagcaagcttcaagagatctttggcgctgatagtgtgctttatataaatattacaaaatacggcacaagctatgccattttaaatagccaaaccacagttgaagcagat…	MKNSIFITLILSFIFVGCAKKPEIYDYSAFLESKPKSILVVMPTNESIDIKASPAMLANATMPLAEAGYYVFPVALVNDTFKFNGVYDANDIKNIPLSKLQEIFGADSVLYINITKYGTSYAILNSQTTVEADVKLVDLKTGKTLWDKKTLVSNNSANSNQGLIGMLITAAIDQIANTIADSGYDMSVIASNSVFATDCHDCILKGPRSPSYGQDKQLTQN
fig|213849.3.peg.1669	Probable lipoprotein			atgaaaaaatatatttttcttgttttgatggctgtcttttttgtaggttgtgcaacaaaaaatcaaagcatttattactgggatggaacttatgcaaagtctgtttatgaatacacaaagcaagatggtgatatcaacgaacaaattgaaaatttagaaaaattgattcaaaaatcatatgaaaaaaataaacctattgcaccaggagtttatgcccatcttgggcttttatactcaaatttgggaaattacggtaagtttattagctaccttgataaagaagcacagctttatcctgagtcaaaaacttacatcgagtttttgaaaaaaatcaaacaaaggtaa	MKKYIFLVLMAVFFVGCATKNQSIYYWDGTYAKSVYEYTKQDGDINEQIENLEKLIQKSYEKNKPIAPGVYAHLGLLYSNLGNYGKFISYLDKEAQLYPESKTYIEFLKKIKQR
fig|213849.3.peg.1670	Probable lipoprotein		FIG01219975	atgaaaaatttaatctttacagctcttattggagttgtttttttgtgtggatgtgcaagtgagagccaaagagcaataagcgttccaaaagttgccatcgcaaatacaaattatagcggccaaaaagtttctgtttctataggcagattttcaaaccaaagctcttataataatggagtttttagtgatggtgaagatagacttggcaaccaagctcaaactatcctaataactagcttgcaacaaactggtagattttcagttttggatagaacaaatttaagagcgatgaaagaagagagcgcaattagtaaaaaagctcaaaacttaaaaggcgcaagatatgtaataacaggcgatgttgttgagtttggcagaaaaactcatggcgatcatcag…	MKNLIFTALIGVVFLCGCASESQRAISVPKVAIANTNYSGQKVSVSIGRFSNQSSYNNGVFSDGEDRLGNQAQTILITSLQQTGRFSVLDRTNLRAMKEESAISKKAQNLKGARYVITGDVVEFGRKTHGDHQLFGILGRGKTQVAYSKVNLNVVDVSTSEVVFSAQGAGEFELSNREVIGFGGTAGYDSTLNGKVLSLSINEAVNNLASAIDSGEWKIK
fig|213849.3.peg.469	outer membrane lipoprotein (lipocalin)			atgaagagtatttttacctttttaaaaaataggggtttattagtatgctttacagctttaattttactaagtggctgtaataatgcaaatttaactacaccaaaaagagttataaaaggggactttgatatctataaatttagtggaacttggtatgaaatagcttctatgaatgatgcaaatttaacaaattcaactataaatttcagcgtatataacaatgagataaaagttattaaaagctctactacaaaagataacaaagttgtaaaagatgaatataaggcaagatttggcttagatgataataaaagtatgattgagatttcaaaattcggacttgtttatgagccactatatatagtaaaaatagatgcctataaatatgctttaatttat…	MKSIFTFLKNRGLLVCFTALILLSGCNNANLTTPKRVIKGDFDIYKFSGTWYEIASMNDANLTNSTINFSVYNNEIKVIKSSTTKDNKVVKDEYKARFGLDDNKSMIEISKFGLVYEPLYIVKIDAYKYALIYGKDHKKLYILSRTKQIPALIEAIYLENAKKDGYNVEDIKWINQK
fig|213849.3.peg.379	putative lipoprotein			atgaaaaaactaaatttatttattttagtacttatttttttaactggttgtgctgaaaaaaaaagtgatttagacccagttaaaaacgagcttttagcctatacacaaaaatttgaaagtattaatggtaaaaaacgatatttggcagtttcaacatacttaaatcctgttttaaaaaatagcgataaagaaatttttatactctcatcttacccaaaagaagagattgttttactaaattcaataaatataaatagtgattttgacttaaatatcacaaaacttgatttagatgatgagcttttaaaaatgacaaatataaatcttccttggagtaaccactataaaatcacttcaaatgttaaaaatagcgattatttaacattaaattataaaact…	MKKLNLFILVLIFLTGCAEKKSDLDPVKNELLAYTQKFESINGKKRYLAVSTYLNPVLKNSDKEIFILSSYPKEEIVLLNSININSDFDLNITKLDLDDELLKMTNINLPWSNHYKITSNVKNSDYLTLNYKTQSGINANLKFLKVSKSMYWNPQIKLDN
fig|213849.3.peg.993	lipoprotein, putative			gtgaaaaaagttttatttttaatggtttttttgttaaattttgttttggctgatggttttgtaacagtttatggaaactcaaatttaactcttttaccaaatagagcagttttaaatttagatatctactcagatggtgggaatttgctaaacgtaaaagaaaaaaatgataaaatcacaaaaaaaactaatgatttattaaaagaacaaaacatctcaaaaagcagcattcaaatacaaagagcttttataagctcacgcgataaatatagcaaaaatggcgaagttattggaaaaatttactctgtatctaaaaatgcaagaattagtataaatgatataaataaaactcattcactaatagatgccttgataagtgcaggaatttcaaatatcaat…	MKKVLFLMVFLLNFVLADGFVTVYGNSNLTLLPNRAVLNLDIYSDGGNLLNVKEKNDKITKKTNDLLKEQNISKSSIQIQRAFISSRDKYSKNGEVIGKIYSVSKNARISINDINKTHSLIDALISAGISNINVSYENNEIKTYENKALKEALNLARQKALKLAEASNKELGEIIEVEELGANSQNYFMNAKSLNAADSFGNLDGVISVGASVKVKFNLK
fig|213849.3.peg.1474	Putative periplasmic protein			atgaaaaaaattttactaatattattgttaattttctcaagttgttttgcaaaaattcaaaaaccttctcctatcccaccagcaagtctttattatctagactttgaacctggaatttgcgatagtcaatgtttaaaaaaattaattgatgaaaaaaaagattttagttttttatcaagatattctaaggaatattcaaattcttatcttgaaagctactatatgagtttatctagtggcattgcaaagcttgttgtaacaaaagatatggatttatcacagcaaaaaatcgctgttttacttcctcaaaatataataggtggatatgctcacatagtttcaaatgcggtgttttcttatataatttctaaagatttaaatgtaaaggttaaattttat…	MKKILLILLLIFSSCFAKIQKPSPIPPASLYYLDFEPGICDSQCLKKLIDEKKDFSFLSRYSKEYSNSYLESYYMSLSSGIAKLVVTKDMDLSQQKIAVLLPQNIIGGYAHIVSNAVFSYIISKDLNVKVKFYLTGNENEASLITAIDKIKNDGISLVIAPLTAKGAEIIAKNSDINMLFFIPTLHYKMVKASKGNIFFGGIDYEDQVLKLLEHSDYKNIVVFEDNSFLAKFLDEYISLSGANIEKKVLVDGAQTSLLGRVDESLKDVDVFLNLPLNATAKIIYELKINNLAPNSFFTTQINYAPKLLSLIDFKDRQNLFIANSITHVPQNIASISSILGVDIYYNWIAYSTAIGLDYLYNAFANTDDERVFKERIVGSSIGYDTKIYKTTKHKFELIK…
fig|213849.3.peg.726	Putative periplasmic protein		FIG01311955	ttgttaagagtagcttttttactcatttttactagttttgtttttgcacaagacattgatatagagtttttaaaaagtgtaaaaccagtttcttcaaatgaactattagaaaaaaactcaaaccaatcagcaaaaacaactgatgaaattttaaataaagatactcttacacttgatgatttaaaacaaattgctccaaatgaagatggcaatttagagcttgatgattcattaatttatcaagaagtaagagtgactgattttttactatcaactagaaatgttcctaaaagtgtctatcaaaatcaaatttttagcataaatttcaatgcagatattcaacagaacataagtttagatctaaatttgacagttgataagactccaaatttagagtgg…	MLRVAFLLIFTSFVFAQDIDIEFLKSVKPVSSNELLEKNSNQSAKTTDEILNKDTLTLDDLKQIAPNEDGNLELDDSLIYQEVRVTDFLLSTRNVPKSVYQNQIFSINFNADIQQNISLDLNLTVDKTPNLEWLNEGKINWDKDINGLYSTKLWFEAKETNASLSKISIIAKRNGEFFQKANISPKLPKILPVEEKDGYAHIVADELKVLNYKTAKFDENSNIMTIELSSKNANLKSFHINSQDIIRQGINSTKGGYQNQRGFYFVVFKDDKKKFDFSYFNAKTKQFESFSLGVKLEVDDLSTQTELNPQNDPFYAYKKTALYAGVILLLFLYIFGKNTTPLIFACILIALHIYNKDPHNVGIVSKDAKVKILPIEKSTIFYIPDSDESVEIFEQNKNY…
fig|213849.3.peg.621	membrane protein			atggatagttttctaataacaaaagcaagcgattttaaatactcacatgtgggagttatattatcactaaatcctacaaaagttatacattctctaccagatgattataaaaataaaaatggtgttattatagaaaatttagatgattttttagaaaatgctactgattttggcgtagcaagagttaaatttttagacaaaaataacactttaatttttctaaataatttaaaattaaaacttggaaataagttttcacttgataaaaatggactttactgcacaacatttatagtaaatgagcttaataaatttaaagaaatgaatctttcatatacaaaggtaaatttaccactactagaaaaagagtatctttttccaaaagcaatatggaatgat…	MDSFLITKASDFKYSHVGVILSLNPTKVIHSLPDDYKNKNGVIIENLDDFLENATDFGVARVKFLDKNNTLIFLNNLKLKLGNKFSLDKNGLYCTTFIVNELNKFKEMNLSYTKVNLPLLEKEYLFPKAIWNDENIEIIYEN

## Sheet: Secreted Hypothetical Proteins
Colour code: Red: SecretomeP, Yellow:SignalP, Green=identified by both SignalP and SecretomeP Blue=identified by annotation server
feature_id	function	figfam	nucleotide_sequence	aa_sequence
fig|213849.3.peg.52	hypothetical protein		atgaaaaaaataaatcttagtgtctttataatagctctttttgtatctggatgtagcgtttcaaactggaatattggcaaaactacaatgcaaaatacaaaaaaagaagaaagttctaaaccaaaagaagtaaataataataaaaacaacttccatattgacacaataataaatacttggggaaatccaacctcaactagacaaaactcagctggaaataaaatctatatttgggaaaactgcaaaccaacaggtgctatggttgatgtatgcgatgatgatggctgctcgacaattcctgaaaaaaactgctgcgaaagagctttaataaccgataaagatggatatgttcaaaatctaaaagaagctgtgaatagctgcatttaa	MKKINLSVFIIALFVSGCSVSNWNIGKTTMQNTKKEESSKPKEVNNNKNNFHIDTIINTWGNPTSTRQNSAGNKIYIWENCKPTGAMVDVCDDDGCSTIPEKNCCERALITDKDGYVQNLKEAVNSCI
fig|213849.3.peg.54	hypothetical protein		atgtttaaaaaaataattttttgtgcttttgtagggctatttttggcaggttgtgcaggaagcaatggtgcttataaaaactattacggtgtagttgctccaaaaacaacactagaagtttttaaagatgtaaatggaaattcatataaaatttatagcgatgataactttgaaagtgcaattttaagcgtaacagacctaggaacttttgatgttaaaagagctgttagtgcaaatggtataagacttgttacaaaagatgaaaaagttgaaattttctatagaaacaatgaaggagttttcaacataaacggtaaagaaaaaccaatttttaaataa	MFKKIIFCAFVGLFLAGCAGSNGAYKNYYGVVAPKTTLEVFKDVNGNSYKIYSDDNFESAILSVTDLGTFDVKRAVSANGIRLVTKDEKVEIFYRNNEGVFNINGKEKPIFK
fig|213849.3.peg.63	hypothetical protein		atgaaaaaagtaatttttagtgtttttgtactatttagttttttaaactcagcaactttgctgaaatatgatgctgtcgaaaacgataatgatgtagttttaaaactttttttcgactcagcttttgatggtggaatatttgaaaaaaaagacaaagatagtttaattattatacttgaaaacacccaaacaaatgagaaatttacaaaccaattaaactcaaatattataaaagaatttgtaattcaaaacaataaaaataatgccgaaataagcataaaaggcagttcaaatttagaaacaaatgcttctatcttacaagatgggttagagctaaatgtcaaatttacaaataaaatagtaaataacactagtaaagttttaaaagatgataaaaaa…	MKKVIFSVFVLFSFLNSATLLKYDAVENDNDVVLKLFFDSAFDGGIFEKKDKDSLIIILENTQTNEKFTNQLNSNIIKEFVIQNNKNNAEISIKGSSNLETNASILQDGLELNVKFTNKIVNNTSKVLKDDKKSGEKSSGIYKFLIAIVFLIFIIAFIIYKKIKKQNEEFDSFSNAMEDRQDKEEVNETSNDLDDYDDIKDDKPDKEENFEEKMLSKEIKTHNELYKNEYQSDASIIYQEKISDEKEVLLIKSNGKVYLSFILLDSEIPQNIYENMIVDKDKFREFLKICKSKNEI
fig|213849.3.peg.133	Hypothetical protein pVir0008	FIG00470339	atgccaagaaaaaaagaagttaatgcagaaataaagcaagaacaaaaagcagaagtaagaaaaagctggaatgaaatgagtaatgtggagaaaaaagagagttttgataaacatgtcaaatacaagctttttgaagcacataaaacagcaaaggcagactggcaaaaggatatgaccaaagaacaagtagataatacaatgccatataacgcctcaactggaaaaacatactcaagagaaaccagcatgatgctaagagctgaaatggcaatcaaaggttatgataaagctcaatttgtaacaatggagcaaggtaatgcgatgggtggagttttaaagcttaaacacgacgaaaaaactggtgaagttctaaaaacaaaaagtggtaaagatgcaaga…	MPRKKEVNAEIKQEQKAEVRKSWNEMSNVEKKESFDKHVKYKLFEAHKTAKADWQKDMTKEQVDNTMPYNASTGKTYSRETSMMLRAEMAIKGYDKAQFVTMEQGNAMGGVLKLKHDEKTGEVLKTKSGKDARVDGVKMLYIATHEIRPKLDQNGNEVKAVAKDKDGNDRLDKDGKPITYTVKEKIPIKPRLETKTLYHVSQFNGLDESKIKERDLTAIQNYREKAKSQPFEIEVNYGKTLGIGGNLAKQLDNLSIAQIKGVDYYNPAQKLDMSKEQDKAKKQTKDRGMER
fig|213849.3.peg.134	hypothetical protein		atgacttatgcagaaaaattagcacaagataaagcatataaagaatatgaaaaacatcttgccgaacaatttgaaacaagcgaagatggtgagtttgaaatcagcgatgaagaaagcaaggagtgggattatttaaataaatccaatcaaagcttagaagattttgatgaaaacgaacccaacacagactcatag	MTYAEKLAQDKAYKEYEKHLAEQFETSEDGEFEISDEESKEWDYLNKSNQSLEDFDENEPNTDS
fig|213849.3.peg.138	hypothetical protein		atggaatatgaaaatataaaaaatcaaattaaagctgaaatcgaaaataaaaaagcaaatgataaattacttgtaaagatttcaaaccagataaaaattacagaaaaagcacaagcaaatgtagacaaggaaaaagaaaaactagaaaaactaatggaagaaaagcaaaacttagctaatcaaatccaagcaaattttacgaaagaaaacggtaatgagtga	MEYENIKNQIKAEIENKKANDKLLVKISNQIKITEKAQANVDKEKEKLEKLMEEKQNLANQIQANFTKENGNE
fig|213849.3.peg.1	hypothetical protein	FIG00638284	ttgaaaatttcaaaggttggctcttctgtagcaggtggttctgccaaagatgaagtaaacaataacattttagatataacttcatcaaatataggtggtgatgtttatggtggctactcaaatgaaggtgatgctataaataacactgtaaatttatttcataactcagcaagagatttagctttaggtaaacactttttagttaaaggtgtaattcatggtggattttcagatggtaacaataaagatgcaattttaggcaataaattaaatgttaccggtaaaaatctaatagcaggaaatattaacaactttgatgaggtaaattttaatcttccaaaagatataaaaacaaatgatgtagtgcttcaattaacaaaaaatgaaccgacaacttta…	MKISKVGSSVAGGSAKDEVNNNILDITSSNIGGDVYGGYSNEGDAINNTVNLFHNSARDLALGKHFLVKGVIHGGFSDGNNKDAILGNKLNVTGKNLIAGNINNFDEVNFNLPKDIKTNDVVLQLTKNEPTTLKSVKVNPYVEQGESKAIVKNLKPKEKIYIIKKASIDENTLEEEQAIDKDLEIKSKELTKATKSIVSEVGASTIYNVKLNKDESNLYLEVGEIESTTPTPTPKPNKPITPKVNPKLNHTLIPNLASSHVVNQMSDLMGDNISNIAMLDDNISVNTDNIISFGYIKGYKSNIDKSDTDINGVVVDVGVASRADNALMGGFFEYSYADYDGSANSYSSDGKINAYAVGALARFDLRNNFFIDSYAKIGKLNNKYTLKGYDNLNINKDST…
fig|213849.3.peg.2	hypothetical protein		atgaagccactaaacaagaaaatatcaagctatacaacggaaaataaagacttaaaaacaaagctaacacgctataaagaaactaaaaaaagctttggaacaaatataaaagcccttttaaaagacaaattaaaacaaaaagagcaagattttaaacagacaattagctga	MKPLNKKISSYTTENKDLKTKLTRYKETKKSFGTNIKALLKDKLKQKEQDFKQTIS
fig|213849.3.peg.145	hypothetical protein		atgaaaaaattttttttacttttaactctttttttaacaggttcatttgctgcaggtggaggagataatatagctaaaaaattatcagatgctgcaaacactcaaatcacagaagttggaaaaagcgtagcctctattgttaatacgatttcaattacgttcggtggactttggatagtcattatgcttttaattgcttattttaatattgaagcttttaaaaacaatgcaaaacttttatttggtgcattggcaattatcggaatagtttatgcattatcttcatcaatgatgtga	MKKFFLLLTLFLTGSFAAGGGDNIAKKLSDAANTQITEVGKSVASIVNTISITFGGLWIVIMLLIAYFNIEAFKNNAKLLFGALAIIGIVYALSSSMM
fig|213849.3.peg.146	hypothetical protein		ttgggagtttttgttgtgagtaatgttaattgggatgagttttttgataatctaaaaaaagttagagctggacgaactaaatacacaaaaagtcaacacaagtatgtttcttttagtggtggtggattttcaaaagctgggacttctttttcaaaaaataatttttcaaagcaatcagttataaaaatgatttcaaatttgccacaaacttccattaaaagatgtattgattatactttaaaaaattctattgatggacttgctattgatgagaatggcgacaaggtaagcagtgatgagataatgaaaggttggagcaaagattttggcaaaaatttaaactcaaaagatgcatggcatttgattttttcaattaatgagccatgcaatgatgagaaa…	MGVFVVSNVNWDEFFDNLKKVRAGRTKYTKSQHKYVSFSGGGFSKAGTSFSKNNFSKQSVIKMISNLPQTSIKRCIDYTLKNSIDGLAIDENGDKVSSDEIMKGWSKDFGKNLNSKDAWHLIFSINEPCNDEKKLNALCDAVKDTLGTNFTGHKYAFVLHTHQNNPHVHVVLNKRNIFTNKKIHFNSKAEIKDFFDEARTNFAFSLGARGLKYENKNSLSKDLKLEFSKIKSSVRLEVDDYTAKDKLQDYYFNMEDKNKEIYKTTKNKIETMNDELNILKKQNAELLALFLQYVKKKNKRSYKLAKQLKENNQIIYKKNKALLNEINKLDKISYKTNQINEMKMANYKDRSQALVLLENFKYNYHKLYPKGKNATKSDFENYKKACRAIAIYRKRQGDD…
fig|213849.3.peg.149	hypothetical protein		atggcaaaatacaagaaattaagaaaccaaggatatgttggaaatgagccgtctctcggaagagattattcacttgatgcgaaatattgcgaaaagaaatatacatatagtccatcagttgatgatatgatagaaaacattgaaagacttggcaattaa	MAKYKKLRNQGYVGNEPSLGRDYSLDAKYCEKKYTYSPSVDDMIENIERLGN
fig|213849.3.peg.170	hypothetical protein	FIG00638284	atggctgatgatttaacacaagaacaactttcagaatggggctatttagccgaacaagagatggatatgggcataagtgaagcatttcaaagtcataaaccacaagaaaaaattaaaaaaaatgaaaaacaaaaatcagaactggaagaaaatgaagaaaaacaaaaagaaattcaaacaaatttaaacaaatcagatgaaaatttatctcaaaacgctaaagaagcattaaattcgcttgacgaaaaagaaaaaatagatgaacaaatcaaacaaaaacaagaagagattatagaatttaatggaacaaaagaaaaaagcgaatatttaaaaaatggcttagacaaaatagaaaaagatgaatttttaaaagaaagcctagacattttaaaagaaaaa…	MADDLTQEQLSEWGYLAEQEMDMGISEAFQSHKPQEKIKKNEKQKSELEENEEKQKEIQTNLNKSDENLSQNAKEALNSLDEKEKIDEQIKQKQEEIIEFNGTKEKSEYLKNGLDKIEKDEFLKESLDILKEKEKIDEQIKEKEQTIKEDQDKKEKEINNKTEMNKENTQNKQETEAEQIDWSKKADELELQHQKELEELKDKQSKLEANFNNAIDNLMNTNGVNGIISALQELDRSLEILQKQGKEESEVRSRQRQEKLELAFDSPKFKEAVGDLVKEVYSERKKVKSGIDDIEKERSNYAKLRTTYEKEKNKGLDIKGYYKIKDMMETIDKETPNFKNAYPKMYKEVNQTLEKTKEKILDKTKNKENDRSREL
fig|213849.3.peg.171	hypothetical protein		atgattgaaaataaagaaagaataaatcaagagcatataaaaatagcaaaagaagttggtttaaaagttgtagatggagaatatattaacattggaaaaaaagaaaatattttcgttggagtaagtgacgataaaaacccaaaaaaaggtttttggtggaatattgactacaacggaataaaggattttgatattgttatggaaaatatatggcttaaagccgataaagaatattctataaaaacaaatgcaccatacgaaaaaaggtgtgaatttgtagaaaaaatgtctaaattaaaacacagagtaatggaacttgaaaaaacaaaggaaaacgaaatgaacccagtagataaaagaaaaatgcttgaaaaagaaataaataactataaacaatca…	MIENKERINQEHIKIAKEVGLKVVDGEYINIGKKENIFVGVSDDKNPKKGFWWNIDYNGIKDFDIVMENIWLKADKEYSIKTNAPYEKRCEFVEKMSKLKHRVMELEKTKENEMNPVDKRKMLEKEINNYKQSNDNDFLQQKDAYVGLNYALAKAHDYDATKENKYMNKIKEIEEPLKSISQRTEFSEDDPTKKILTPNKEDEKLMNLFKENNYSLYKEANQELKMMNKEKDFFQMVQNTSNINQLVSSYHQLENGSGDTRMNHAIKEGNEINTQRFKKHYPKATKKLEEAYLKFQKQEKNNDKGIEL
fig|213849.3.peg.172	FIG00469541: hypothetical protein	FIG00469540	atgaaaaaaacagctatatcagtaattgcatcaattacaatttttttaggcaatgcaaatgcaagtggaataccaacaattgatgttgctgcaattgcccaagcagtattgggatatacacaaacgctaaaagactatgcagagcagataaaacaatacgagcaaatggtaaaagatactctaaattttgaaaagcaaatgaaagaatttggtgtagatatgaatgatgtatatgaaatattaggcgatgcacaagaaatgataaatcaaatgcaaagcatttacgatgatgtaaataatataccacaagatgttatgaaaaatattgcgagagtacaaactgcttgttcctttttggaaaaaaatagtagtttttttggaatatctattaaaaaaagc…	MKKTAISVIASITIFLGNANASGIPTIDVAAIAQAVLGYTQTLKDYAEQIKQYEQMVKDTLNFEKQMKEFGVDMNDVYEILGDAQEMINQMQSIYDDVNNIPQDVMKNIARVQTACSFLEKNSSFFGISIKKSSVTIKDKVNRCTYALRDGANISKTIEEITTKMEKTIDPIERANLQTQIDNIKNAERFLQERDNIKRTNMLLSFEDTFNNADKTNPYSRAKMKDDLKKLSKQLGKANNQKQAQALTNSILIKILENLQQQYELNINYTSTIASGRQMSNDANFKNLDENSFKQKVVEYKRNDDLFQPEKRKLPKDELGLPKFMFMNK
fig|213849.3.peg.173	hypothetical protein		atgcttgaaaattccaaaaaagaatatgaaaactatataaactcaaacaaaacaacaaaacaaaaagataaagagatgaattataaactaggcaaaaccttagctgatgtttttaattttaacgaacaagaaagaaataaatatttaaatttaataataaaaaacaaagacgcagaagaaaaagatataaaattcttaaataaactttttaatgtatccataacaacaaatttaaagcaaatggatgcagaaaaagaactttacgaagatattagaaaaaaatataactttgtaaaagcatataacaaaattaaaaatgcagatataaatcatgatagatttatacacagctatccaaaactgcataaaaaaatagaaaaagattttattaaaacttgg…	MLENSKKEYENYINSNKTTKQKDKEMNYKLGKTLADVFNFNEQERNKYLNLIIKNKDAEEKDIKFLNKLFNVSITTNLKQMDAEKELYEDIRKKYNFVKAYNKIKNADINHDRFIHSYPKLHKKIEKDFIKTWEQQSNKNKTSQKELER
fig|213849.3.peg.246	hypothetical protein	FIG00638284	atgaattttatagctggaggtcttgaaaaagaggtatttgcaaaagatgaagatatagactatctatttagttacaataatgcacaaaatcaaggtggtttatggtttgtgtattcagccagagctgatgttactgactttttaaaacaagcaatagcaaatactaaaattaatcaagaaggtaaaatattgcaatttcctatagcaggagctaatgtcaaagctacagtaggaggtgttttaaataacagtgatggtgttagtttctggaacaatggatcatttatatatagtggtgcaaaaaccgcaaactttggctcttgggcattgactgttgtttatgataaaggcagtataccaagtaaatcatctcctgaatatgccttttataaacctaaa…	MNFIAGGLEKEVFAKDEDIDYLFSYNNAQNQGGLWFVYSARADVTDFLKQAIANTKINQEGKILQFPIAGANVKATVGGVLNNSDGVSFWNNGSFIYSGAKTANFGSWALTVVYDKGSIPSKSSPEYAFYKPKVVTIHNGFASLVHDLQKLDSKFLNMVFDGFYTPRQDMYDAKVSTYAVSNANYSIRFKDDEAAPFKISKYGDFSNMVNVYNILNNRHSYSGGISMVKPGAHDVEVVDDDLYKSISINTSMLNSTNKQIYMKKEQTRLKFNYGVQARSVGRTTYAEQTYPSVFAFSTDLYVPDVCYYNTVYNSAGKSSRGTGFVVREGETVKNQVYFTIADNSEAEDASGLKVKAKLSDNIIYSNDTMRIDNSLEEKGPNDFIDSKLKYMLDNQKGLY…
fig|213849.3.peg.175	hypothetical protein	FIG00638284	atggaaaatttagtagaacttccactagatgaaattttaagaaataatggctactttgaaaaaagagagaaaagtagccaaaattacaaaacacttacaaatgaaaactcagatacaatagttatatcacgccaacaaaatgggcattatttatattttaatccaaatgatgataaggacaaaggaaatatttataattttgccaaaaatcgtggaattaaagcctcagatttaatagatacaaataacataaataaaataaaagaattaaaaagcagtattaaaccaataataaatttaaatcgaaatagtaataaaatcatagataaatataagaaaatgaataatgtagataaaaattcattttttgtaagtaaaagaaaattaaatattgaacta…	MENLVELPLDEILRNNGYFEKREKSSQNYKTLTNENSDTIVISRQQNGHYLYFNPNDDKDKGNIYNFAKNRGIKASDLIDTNNINKIKELKSSIKPIINLNRNSNKIIDKYKKMNNVDKNSFFVSKRKLNIELLSRFSFLRQDEKYKNVVVPTYTLASIQTKNGNKEYLRQTGTISYLSSPITQDPQGKPYNKPIKQLCNGNKGLEVLKADDANKNPKEFKNIVVCESMIDTLSYAQINNINLKETLLCSTNGQISQSQKIALKALQKLAPNAEFLLGFDNDDRGKEFCKIVEEIIPNTKRITPILKDFSDDLVIGKELGLDNKDINKESLLKPINDFKKNVEYLQKKYDILEPYAKDKKVKELFSQNIAKFKEIEPKVRCIQGMRECYKRLNILENKI…
fig|213849.3.peg.186	hypothetical protein		atgcgtttaatatttttattttttatcatggtattttctttacaggcacaaaatgcacaaatagttgagaaatttacagatccaaaagcctgtagtcagtgtcacaactcccaatatagcatgtggaaaacatcagttcatgcactctcacatgaaaaaaacaatgagctttttgccaaaagtgcaaggcttgtgagtatagatagctttcaaacatacgagcaaacattggttggctgttcaaattgtcacaatccaaggcttgatgtaaaaaatgtaagtagtaattatgtcttagctaaaacttttgaattaaatacaaaagaaactgaatatgttgatagctcacttaaagtaaagcatatccaaaatggaataagctgttatatctgccacaac…	MRLIFLFFIMVFSLQAQNAQIVEKFTDPKACSQCHNSQYSMWKTSVHALSHEKNNELFAKSARLVSIDSFQTYEQTLVGCSNCHNPRLDVKNVSSNYVLAKTFELNTKETEYVDSSLKVKHIQNGISCYICHNVDSIKPRDDDSQIGYQNFNWVNGDIIVGPFDDEHQRGKEFHLSYKRDFFKENNNLCLSCHQGKGGKSEHSVYNTGHELINSGSTELCADCHMGKEGREIISPNIEPDNAVFRKTRPHLFASVRNNPRILSNALDIDINQIDNKTAKVSVINKIAHNMPSGFSGRSLELNLTFYDKNSKILDDQKLSFEKRYRSKTGFITLSYSAEVMDSDTTLKPNESREFEVVFPKGTSTIKAKLNYYLIQPELQKRLLVKDESFTKIYPVLERE…
fig|213849.3.peg.270	conserved hypothetical secreted protein		atgagagttttcatatttttactagtaagttttttcatatcttttgcaaatgaaattttagatgaaaattcactttcaccacaagagcaaaaatatctgaaatttgatcaaaactgtactaaaggtgattcttggtcatgttctgaaataggaatgacacactacaaacaaggcgagttaattcaagcttatacttattttgataaagcttgtaaaattgagtttggagtagggtgtgaattaaaagcttttgttttaacaatttatgaaagttatgatgaagcttttgatatttttaaaaaagcttgtgataataatagttcatatagttgtttaaatttagcaaaactttatgatgatgggcatggagtagataaaaacacctcaaaagctactgag…	MRVFIFLLVSFFISFANEILDENSLSPQEQKYLKFDQNCTKGDSWSCSEIGMTHYKQGELIQAYTYFDKACKIEFGVGCELKAFVLTIYESYDEAFDIFKKACDNNSSYSCLNLAKLYDDGHGVDKNTSKATELYLKACKLGDHGACNMLNLR
fig|213849.3.peg.271	hypothetical protein		atgaaaaaattatttttagcttcaatcatggcttcaaactcactttttgcaggaacttgcagcgataactttaagtttgattttactttttatggctcaccaaaaaaagagtatgtcgtcacaaaaaacacatttgatagttttaaggcaaattttccagatgaaaaactaaatgatgcaacacttgaaatcgacactcttactataaatacaagcgctgatatgaataacatgggtaaagtttggccagcagcgatggcaaaagtaagaaacaataatacaattaatcatttttttaaaaaatttgaaaacgacccaacaaagataactgcaaaagttatagaagtaagtgatagtgagattaaaatagaatttacaataaacggcgttgcaaaagaa…	MKKLFLASIMASNSLFAGTCSDNFKFDFTFYGSPKKEYVVTKNTFDSFKANFPDEKLNDATLEIDTLTINTSADMNNMGKVWPAAMAKVRNNNTINHFFKKFENDPTKITAKVIEVSDSEIKIEFTINGVAKEIPFSYEVDDETLKATGKLEILDFNTNAAWEQLKRIAEKAYHHGKSWSQIDLNFSLPASCK
fig|213849.3.peg.276	hypothetical protein		gtgaatgaatgtgaaaaaaatcaaattttatttttaaataaaaatacgataaaatcaaactttaaagtagatattcacataagttgtaatcctactacggctgctactaaattcaaaaaataa	MNECEKNQILFLNKNTIKSNFKVDIHISCNPTTAATKFKK
fig|213849.3.peg.310	hypothetical protein		atgagtagagatgaaattttaaatgcaaacaaagacaaaagaacaaaatgcgttgtttatacaagggttatgggttatcacagaccagttgagagttttaatattggtaaaattggcgaacacaatgaaagagttaaattttgtgagaatcccaaaaaagtaaaatcggcctaa	MSRDEILNANKDKRTKCVVYTRVMGYHRPVESFNIGKIGEHNERVKFCENPKKVKSA
fig|213849.3.peg.324	hypothetical protein		atggcagcacaagaaacagtagatgttaatgctatgaaaaaagaaattgatagcttaaaacaagagttaaaagatatggcaaaatcaatcaaagattctggcaaggaagctcttaaagatgcaaaaaataaaatagacagcagtatgtcaatcgaagatattgaaaaagcaattgatgagctaaagagtaagggaaaagatggggttgattatgttagcaaaaacattaaagacgaacctttaaagagcgttggcattacccttgctgttggttttgtacttggttggttgtttaggaaataa	MAAQETVDVNAMKKEIDSLKQELKDMAKSIKDSGKEALKDAKNKIDSSMSIEDIEKAIDELKSKGKDGVDYVSKNIKDEPLKSVGITLAVGFVLGWLFRK
fig|213849.3.peg.431	hypothetical protein	FIG00638284	atgaaaaaagttatagttttactatcttttgtttgtgctgttttagtcgcagatgaatttgaaactgctgacaaagcttataaagcaggagattatcaaaaagcttttaaatactctaaattagcttgtgataatggagagtattcaggttgtagcggtcttggagttttatatgccaatggtaaaggtgtgagacaaagctacacagaagcttttaaatacaataaattagcttgtgataatggagagtatttaggttgcaccaatcttggatttttatatgataatggtcaaggtgtgagacagagctgcacagaagcctctaaatactttaaattagcttgtgataatggagagtatttaggttgtagcggtcttggaattttgtatgcctatggt…	MKKVIVLLSFVCAVLVADEFETADKAYKAGDYQKAFKYSKLACDNGEYSGCSGLGVLYANGKGVRQSYTEAFKYNKLACDNGEYLGCTNLGFLYDNGQGVRQSCTEASKYFKLACDNGEYLGCSGLGILYAYGRGVEQNYTEASKYYKLACDNEKSSGCIGLGVLYESGKGVRQNYSMAKEYFGKACDLGNQQGCDAFAKLNQKGY
fig|213849.3.peg.453	hypothetical protein		atgagatttattttatctgcatttgtggcattattgtttttaacaggttgttctagcacttggcacggtgtaaaaagtgatactaaacaaaatgttgaatggacaaaagataaagttcatgatggagcagagtgggtctcagacaaaactgaataa	MRFILSAFVALLFLTGCSSTWHGVKSDTKQNVEWTKDKVHDGAEWVSDKTE
fig|213849.3.peg.457	hypothetical protein		atgaaaaaaatagtattaattagttgctttttagcatttagtttatatggtgcaaatttggatataaaatctaattcagaagtttttaataaaaatttagtagagatcaaaaatataaaagaaagcataaactctagtagtggtagagagggagctgaactcaataaatattttcattgggaaattttgcctaacgcttttagtgatgttataaaaatagatgatgatgagggctttaaatcaatgttaaaagtattaaacgagcttaatatagatataaacagcttttcagaagaaaacagcatttacagcattgcaaaagagattatagacaacaactcaataaattgtatgaaagctctaaaaatatcaaattttaactttaaaaacaaagtttta…	MKKIVLISCFLAFSLYGANLDIKSNSEVFNKNLVEIKNIKESINSSSGREGAELNKYFHWEILPNAFSDVIKIDDDEGFKSMLKVLNELNIDINSFSEENSIYSIAKEIIDNNSINCMKALKISNFNFKNKVLDKNYNQVSLLDYARNNGASKEMISLLEK
fig|213849.3.peg.388	hypothetical protein		ttgtcagtagggcaggttagttttacattgggtcatacaaatataacaacaactcaaagatatataacaactgatataaaaaactctaaaaaaacaatcgaaagtttaataaattcagtatga	MSVGQVSFTLGHTNITTTQRYITTDIKNSKKTIESLINSV
fig|213849.3.peg.505	hypothetical protein	FIG00638284	atgaagttactcaaatatttgggtatttttttaatacttatcgtagctgttttatacggcttattgtttacaggttttggtaataacttagtaaaaccttatattgaaaaaactgtaaaggataaatcgggatttgatttagagcttacaaaatttgatctaaattttaaaagccttgatataagtgctattgtaaatggcgaaataaatgctgatgttaaaggtaaatattcgcttttttcacaaagttttgatttagactacaatgttgatattcaaaatttaaatagttttaaagttaatcttgatgagcctatgggtttaaatggtcaaattagaggaaaaatgaaagattttagcgcaaatggtgttggcaaaatacttgatagtgatgttaga…	MKLLKYLGIFLILIVAVLYGLLFTGFGNNLVKPYIEKTVKDKSGFDLELTKFDLNFKSLDISAIVNGEINADVKGKYSLFSQSFDLDYNVDIQNLNSFKVNLDEPMGLNGQIRGKMKDFSANGVGKILDSDVRFLAVLKDLKPFDVDLDAKGLNVQKAMKLANQPAFLIGKINAVANIQNGFGEANITSNDLAINKDGLKDKNITIPNNIALDLNSDITLKDNIITASSNLNSKLANIEAKETKFNLDNKNLESDFSLDILDLANLEPFTKQKLNGNLKVDGFTKVVDNKPEFVKFNLVGFGGEVNANLQDKILDAKINSIKIAELMGVASMPKAISGLINGEIKINDVYDFNNIQGSTILNVIDGKINPVELKKMTNLDFPQNNNFEIASKTLIENGI…
fig|213849.3.peg.529	hypothetical protein		atgtttgactataatctttctatggatgaattaaaatataaccatagtttatataaaccactagaagatatcccaaactttgaaccaatgctagatttgctacttgaacataatgtctcaggacaaccttcaaaagaacttatgaaaagtgagtatgatatgtgttatgatttttattatgacccatgttttgatgattttaaaaataagtgcaagcctgtatttgatatttttccagaaatatatggacttaaaaacagttatgagatgtttaaaaaatactgccccgataaaaacggaacttttaaaaacacaaaagattttataagttacagaaattcagaaaaaaaatcttatgctatatcttttatgttttctggagatagtcaaaataaagtt…	MFDYNLSMDELKYNHSLYKPLEDIPNFEPMLDLLLEHNVSGQPSKELMKSEYDMCYDFYYDPCFDDFKNKCKPVFDIFPEIYGLKNSYEMFKKYCPDKNGTFKNTKDFISYRNSEKKSYAISFMFSGDSQNKVYMKDRNATLRDIMIDKYNSTNKNEKEFIKTYYLKEQ
fig|213849.3.peg.514	hypothetical protein		atgaatgatttttttgatgatttaaaaaatataaaaaaagatatgcttaaaaatgaagcttttaaacaaaatgcaaaagaaacagcagaaaaaataaaatcagaagatgatgaatttaaagttgaatttgataaagaaagcattaaacaaagagtcaaaagacttcaaaatgagtttttagaatatacaaaagatgaaaatataaaaaagatttaa	MNDFFDDLKNIKKDMLKNEAFKQNAKETAEKIKSEDDEFKVEFDKESIKQRVKRLQNEFLEYTKDENIKKI
fig|213849.3.peg.549	hypothetical protein		atgaaaaatttagtctctgttttagttttaacaatttttttagctggttgcaatcttgcacaaccttcaccaaatttaggcacgaaagctgaaaatattaagcttaacaaaagcacaaaaaccgaagtaattcaaattttaggtcacccaaattctaaatcatcaaatagatatagtgatgtttggaattattataataatgattatagtgatacagtttccattagttttaataagaaaggtatcgtagatgatgtttccattcgctcaactggtgatgggtcaagttcttttgctgatgatatcacaaaagatgccaccaatactcttaaaaacgaagcatccactgctataagagacagtcttaggggtatttttagaagataa	MKNLVSVLVLTIFLAGCNLAQPSPNLGTKAENIKLNKSTKTEVIQILGHPNSKSSNRYSDVWNYYNNDYSDTVSISFNKKGIVDDVSIRSTGDGSSSFADDITKDATNTLKNEASTAIRDSLRGIFRR
fig|213849.3.peg.561	FIG00471841: hypothetical protein	FIG00471840	ttgagatatcttataactatttttgtttttatactttcacttgcaagtgcggcaaatttttccatgccaacctatacttcaaatttgacatctgtaaaaaatggctacggtaaagttatcgatagtcctgatattataattggaagtagcggaattgtaatgcatacttttaataatggtgaaagttcaatcatcgcaagagcagtagtaactgataaaagtgcaggttttgcaactgtaagatttgaagtatttcaagctcttagccagccagctcttccagttcctggaattttaccaaaagttggtgataaagttatacttaattatctttacaatagagcagtaattgtcgttccaaatgaagaaatttacactcaaattataaactcatttcca…	MRYLITIFVFILSLASAANFSMPTYTSNLTSVKNGYGKVIDSPDIIIGSSGIVMHTFNNGESSIIARAVVTDKSAGFATVRFEVFQALSQPALPVPGILPKVGDKVILNYLYNRAVIVVPNEEIYTQIINSFPNIHFINPDLAASHLNAYRKPNPSRDDFRKICAQTVAGLIFIAMDKKAVFADCGSFKILKSFETGEVKNYQVPFFSNVYGISPAWWKWDSAYIANYNKHYKFLLDIKD
fig|213849.3.peg.571	hypothetical protein		atgagtaaaggtgcaaaatgtattataagcactaactatacaccatttgaattggttcaatatgaagataacaactcattgtttaatattttagttggtgggaagtggcatactaatcaatcaaatagtccaagagatacttatagtcttattacaaaaagtaggattatgacaaatttacaagagtggaataggtttttaactattttaaacagtcaatcaaaaacaagctcttattacataaacaacaaagactatataaaactatcagcattaagtgtatatgagatagctaaggttataaaagataaaaacacagggcttaatgtaatgatagctcctgagtttttctataaaaatgatttagaaagctggacacatgctggagtgcttgaaaag…	MSKGAKCIISTNYTPFELVQYEDNNSLFNILVGGKWHTNQSNSPRDTYSLITKSRIMTNLQEWNRFLTILNSQSKTSSYYINNKDYIKLSALSVYEIAKVIKDKNTGLNVMIAPEFFYKNDLESWTHAGVLEKIRVVGFLGLKNKAQLHMGSEKFMVFEPHGDLYYRNKKVDERNKFGLAVKL
fig|213849.3.peg.577	hypothetical protein	FIG00638284	atggcaagacttacaaacggacttgaaacaatggaacttggagttactagttggcgaatcatcataaatgataactttaaaaagctttatacaaaagatgaagttgatgcaaatttaaagaattatcagttaaaaactgagctaaatgagacattaaagctttatgtaaaagcccaaagcttaaaagactacgcccttaaaaatggaaataaagaaaatgatttttatactaagaatttaaatgtgtttggagagttgatactagctagtacaagtgatttaaacgaaactactttgcctcaaagtccaagtggctttataaagctaaaagttggcgataaagtggtaaaagtgccctattataaggagtag	MARLTNGLETMELGVTSWRIIINDNFKKLYTKDEVDANLKNYQLKTELNETLKLYVKAQSLKDYALKNGNKENDFYTKNLNVFGELILASTSDLNETTLPQSPSGFIKLKVGDKVVKVPYYKE
fig|213849.3.peg.622	hypothetical protein		gtgaaaaagattttaacaattttaactttttttacatttattttaattggatgtggtggttcaagtgcagaaaaaacagctgttgattttacacaaaaactttatacaagcaacacaaaaacagttgttgatatgctttatttaggtgatgaaaaaccaacaaaagcggatatggactttgtatttcaaaaaattgattctgttttagagcaaaataaagcaaaagcaaaaaaaagaggaggatttaaaaaagctgatgttataaaaaaagacattgatggaaatactgccagcattagagtccaaaccacatttaaagatggctcaacccaagctgacacgatggatcttataaaaatcaataataagtggaagataagattataa	MKKILTILTFFTFILIGCGGSSAEKTAVDFTQKLYTSNTKTVVDMLYLGDEKPTKADMDFVFQKIDSVLEQNKAKAKKRGGFKKADVIKKDIDGNTASIRVQTTFKDGSTQADTMDLIKINNKWKIRL
fig|213849.3.peg.642	FIG00469387: hypothetical protein	FIG00469386	atgattaaaaaagatgggtttaattattgctttgatgaaaaaaaatgcgaaatttgcaaaggaaagtgctgcactggagaaagtggttatatttggatagatgaaagtgaaattaaagctttggcaaaatatttaaatttaagctttgatgagtttaaatttaaatatttagaaaaatttggagttaggtatagtataaaagaaagcgtttataaaaatggttataaatgtgctttttttgatgaaaaaaatctaaattgttctatttatgaatatcgcccaaagcagtgcagaacttttccgttttgggaatatttcaagaaaaattataatgaattggagaaagaatgcataggtgtaaaacaattataa	MIKKDGFNYCFDEKKCEICKGKCCTGESGYIWIDESEIKALAKYLNLSFDEFKFKYLEKFGVRYSIKESVYKNGYKCAFFDEKNLNCSIYEYRPKQCRTFPFWEYFKKNYNELEKECIGVKQL
fig|213849.3.peg.656	hypothetical protein	FIG00638284	atggcaaatgtaacaaaaacttatttaaccgataaaaacataagggagttaaaaccaaaattaaggcagtataaaaaagttgttggaagtcctaaagagctttatatttgggtaaatccaagtggaataaaaaccttttttttaaggttaaaaaatgataaaactaaaaaaataaatgagtttagagatggaatttatggtgttaatgaagctagaaaagaagcggttgatttactcaaaaagctaaatattgggcttagtttagaggctttatcaaaccaagaccaatactcttttaagggtttatatgatagatttattaaaattaaatcagatagtgttagtagtgaatatttaaaaaatatcaagcgtaggcacgagctttatactttaccaaat…	MANVTKTYLTDKNIRELKPKLRQYKKVVGSPKELYIWVNPSGIKTFFLRLKNDKTKKINEFRDGIYGVNEARKEAVDLLKKLNIGLSLEALSNQDQYSFKGLYDRFIKIKSDSVSSEYLKNIKRRHELYTLPNLAKLDCKEITSSKLSDMLRPLFNKHNTDQPTRLETIHRIINDLKNIFDLAIKDRYLTYNPAFKLEDEFPTSHKFNKNKGIDTRYSAIIDKNLLADFIKDLKYDNAMDLQTKRAIYLLLLTANRPANIVSAKWQDIDLNAKKWDIVATDMKMRLSHTTALSDESVKILKEQFIYSQNYKFVFPSMTTKTGYLNRDTLSKAIRTLNNGKYKGVATPHGFRATFKTTCTLNLSTLYRLGISEKTIEEVLAHKENNKITQAYERQRATFN…
fig|213849.3.peg.658	hypothetical protein		atgcaagaattaacaactttaccgagcaaagagagcttaggcaccgagtggcttacccctgcagagctagaaaaagaattagggttagctatttcatatcaagaaaaattaaggatgagaaaaacgcagttaaatagtaaaaaccctttaccatttgtaaaaatagggaaaaagatactttataacaaagaccaaattcatagttggttattaagtcatcaaaaaagtaaagcaatttcaaaggatgaaaaatga	MQELTTLPSKESLGTEWLTPAELEKELGLAISYQEKLRMRKTQLNSKNPLPFVKIGKKILYNKDQIHSWLLSHQKSKAISKDEK
fig|213849.3.peg.659	hypothetical protein		atgacccttaaagctttaattaaaaattacaactctttagatagagattatataaatagcccttatcctttaattgatttttcaaatttaaaagatttaggaatagatactaataagctaattttaggtattgattttaaagttagacaagtagcctttaaaacagatacaggctttatctcttacaataaagaccctttttactttacaacaagagggctaaaaaaactttataaaaataaaaaggtaagaaatagtttagaagccattattaacaaagctttggaggatgataatgagttatccaacaatagccgaaattaa	MTLKALIKNYNSLDRDYINSPYPLIDFSNLKDLGIDTNKLILGIDFKVRQVAFKTDTGFISYNKDPFYFTTRGLKKLYKNKKVRNSLEAIINKALEDDNELSNNSRN
fig|213849.3.peg.662	hypothetical protein		atgcaaactataactttacacgctgataaaaatgcaatagataaaatattagagtttataagtgctaataacttaaatatcaaaatagacaagcaagacaaaattaaagatgagcttttaaaggatattaacgactataaaaacggaaaattaaaagtaagtccgttaggcagtaattggaagtatctaaatgctaataattga	MQTITLHADKNAIDKILEFISANNLNIKIDKQDKIKDELLKDINDYKNGKLKVSPLGSNWKYLNANN
fig|213849.3.peg.664	hypothetical protein		atggaaaataccattacaaaacaaacccctagaatgttaagagctagtcaagttgccaaattatacagcgtatcaattccaacagtatggaggttagttgctagtggcaaattaaagactataaagccaacagctaatattacgctttttaaagctgatgaagtagatgagttttttacaacagatataagaaccgataagaaagattag	MENTITKQTPRMLRASQVAKLYSVSIPTVWRLVASGKLKTIKPTANITLFKADEVDEFFTTDIRTDKKD
fig|213849.3.peg.715	hypothetical protein		atgaaaaatgaagttattcatttagatacaatagtagttcatccagactatgatgacaatgaaactaaaaaaaatgcaaatagtaataatcagctaaattttaaatatacaaatttatcttaa	MKNEVIHLDTIVVHPDYDDNETKKNANSNNQLNFKYTNLS
fig|213849.3.peg.609	hypothetical protein		atgaaaaaattattagtttttgctttcgcattttgcttaagccttagtgcagatgtttttcaaaatgaacaagtttatgctgctgctaatgttgtaaaatcttttggttgtgataacaacaacacagtttctgaaaaatttctagaaaatattaaagctgttgcaattatccctgatgtaactagaacaggtgttattgcttcaactcaaagaggaaaaggggtattttctatgagagatttaaatggaaactggacaccaccaattatgataacatactcaagctttggagcaggtccacaagtaggaatagaatcagctgatatgatactacttttccaaacaagcaaatcttttagagatatttttaaaggacaagatttacttggcttaaatgca…	MKKLLVFAFAFCLSLSADVFQNEQVYAAANVVKSFGCDNNNTVSEKFLENIKAVAIIPDVTRTGVIASTQRGKGVFSMRDLNGNWTPPIMITYSSFGAGPQVGIESADMILLFQTSKSFRDIFKGQDLLGLNAGGTIGEGSMAGRTTDLPEVSAYIVKTGKTSGVYFGASLDFGRIVIDDQATNDYYERIYDYQDILNGSPRDSKYTKMLKHALNVYLANDREKFRCDIDKFIVK
fig|213849.3.peg.732	hypothetical protein		ttggatgaagagttttatccttcagttaaagaaggtattattgaacaaaacaacaccgtaatcatagcaactaaaatatcgataaatgatgcaagaggcagacaaacagccactaaaagagcaaagctattattatttaaatatcttaaaaaaaatgatgaaaatttaaaaagtgtagaaattgctggttttaatagcggataccatgaaaacggatatatgttttcagctgtaaataaaaccaatataaaaaatatttatacaatagatgaaaacaataaaaattctaacgacttaaatgatataaaagacgccttaaaagaacaagctatggagttagaaaaagaaaatacaaaaaaaagcctactacaagcaaaagatatatatcaaatgcaatta…	MDEEFYPSVKEGIIEQNNTVIIATKISINDARGRQTATKRAKLLLFKYLKKNDENLKSVEIAGFNSGYHENGYMFSAVNKTNIKNIYTIDENNKNSNDLNDIKDALKEQAMELEKENTKKSLLQAKDIYQMQLFDMEGYNRVSKKIMQLKTKQNGD
fig|213849.3.peg.733	hypothetical protein		atgaaaagggttttatcaatttgtgcaattatcgcagtagcaaatgcgggggtagattcagttaatattgacgaaaatggcaatattaaactaaaagccgtagctgaagacgttatgagaataggtgatgcaagagataaacaatcttgttttaaaaaagcagaattaaaagcgaaggctgatatagcaaaattttttaaggagcaaataacctcaaaagaagtcattgatgagttatcacaacaagcagaaaaaacacaaataagtaataactccgaatctgataatatcaatagagacgtagttataaacgaagctacacacatacagaataatgctgaagctgcacttcgtggccttgttgtaattgaaaaagtagcatcgattgaaaataaagaa…	MKRVLSICAIIAVANAGVDSVNIDENGNIKLKAVAEDVMRIGDARDKQSCFKKAELKAKADIAKFFKEQITSKEVIDELSQQAEKTQISNNSESDNINRDVVINEATHIQNNAEAALRGLVVIEKVASIENKECSVTIGFNSKTLKAAETINKAMQQSIAKDSQATKQKDEAMQNNNNSSNNGGVIEKVKNSTKRSSMYDEF
fig|213849.3.peg.734	hypothetical protein	FIG00638284	atgaaaacaataaaaattataatacctatatgtttagtatgttttattttaaacgcaaatgataatgcagatggaagttttatattcaataaagaacccagacaagaattacaggaaccaacgatacaagaaaacaatgtaatctatgtaaaaaatattactggcataggagaaagtttagagaaagctaaaaacgatgccatacaaaatgctatgaaatttggtgtaggcgaatatttgataactaaagaagagctaaataatgatgaattaaatctagaagttgcaaactactcaaatgcttatatccttgactataggcagataaaagagacaaatgaaaatgggatttataaagtatctgcagatgttacattggaaaaaaataaaattttagga…	MKTIKIIIPICLVCFILNANDNADGSFIFNKEPRQELQEPTIQENNVIYVKNITGIGESLEKAKNDAIQNAMKFGVGEYLITKEELNNDELNLEVANYSNAYILDYRQIKETNENGIYKVSADVTLEKNKILGTLTKLNINHMDFSSGVLKNYAADTAEKKENAKKMIENEIIKPLENGLAYDKEIIDIQPLNRSDLIHARDEKGSKFIDTYAYEDAIDIIDELYVAKVRIKTNENYIKKAEKIISLFSKKLSKEDNDKEANFIVDNRKYFIIDKYIREEIFIKKLKNIGIYGIIFKVIDANDETYITKCAPSKIIGMMCASTYTCYKPHENYKREFITKKLYFFFNLNKIRKFTEDDKKNNIKYYYKFDHNPSSISSNNNILNFSKTISPKNQDPYES…
fig|213849.3.peg.793	hypothetical protein		atgaaaaaaatcattttgttattttgtgctgtttttttaactcaaatttttgcaaatcaaacctgtaaagctgataagattataaatttaaatgaaatttttggaaaaagttgcaaaataaatgatgaaaatgaaactaaattttcatcagataatgaaaatttaaatactaaaatttcaaaaactgatgaaaagataagttttaaagatattaataaaactgataaaaatgatttattggattaa	MKKIILLFCAVFLTQIFANQTCKADKIINLNEIFGKSCKINDENETKFSSDNENLNTKISKTDEKISFKDINKTDKNDLLD
fig|213849.3.peg.827	hypothetical protein	FIG00638284	atgagaaataaaattttaagtagtttggctatatttactgctttaattttggctggttgttctcaaactactccaaaaacttcagtagcaagtaccccatctaatggtggtggcgcggtgattccagcagcaccaaaaggtgttgtagttgtgaactcacctgcaaactcaagtcaagcagccgatttatataataggctaaatcaactaagcctagagcagtgtatttcagtagctgatggatattatcataatgccaattttgtgaatgcacttttagcgtatgattatacttgcgtaagatttcaagatattccaacttgcatgaaacttggcaagatgtttgaaaaaggcgagggatcagcagttgataaagtaaaagctttagatatttatcaa…	MRNKILSSLAIFTALILAGCSQTTPKTSVASTPSNGGGAVIPAAPKGVVVVNSPANSSQAADLYNRLNQLSLEQCISVADGYYHNANFVNALLAYDYTCVRFQDIPTCMKLGKMFEKGEGSAVDKVKALDIYQRACFGGYDPGCKEMKRLQ
fig|213849.3.peg.866	hypothetical protein		atgaataaagctaaatcatttctacaatctacaaaagctaaagttgcagctactggtgctgccttattaacagcaagtcttttaacagctgccgatgctcctgttattccaactgaaccattaaaagcagattacgcaatgtttgattatgttttcgctggaattattggcgtttgcttcatttttatggttgctggtagagttaagagatttatcttttaa	MNKAKSFLQSTKAKVAATGAALLTASLLTAADAPVIPTEPLKADYAMFDYVFAGIIGVCFIFMVAGRVKRFIF
fig|213849.3.peg.868	hypothetical protein	FIG00638284	atgaaacctatacttaaatttatatctatatttttcatattattaaatttcaatctttttgcagattgcacaaagttttcaaatgttggtctcaaagtagaaattttaaaagttgattatccaggattatataaaaaatataatttatcaggtaaagattttatctttattaaagatgataaatggtttaaggctacttattattcttctagtcaaggatttgatggtagtaatactcatctttgtggtgatgatgatagatcttttgatgaaaattctttttatatatcaggttcaataatgtattatattgtttcttttttaggaaatttgaatactggcggaaaacctgattctagatataaagcttattcttatgaattttatgtaatcggatct…	MKPILKFISIFFILLNFNLFADCTKFSNVGLKVEILKVDYPGLYKKYNLSGKDFIFIKDDKWFKATYYSSSQGFDGSNTHLCGDDDRSFDENSFYISGSIMYYIVSFLGNLNTGGKPDSRYKAYSYEFYVIGSISDPCQENEVYNPETKQCEPCPEGFFLDPYSKTCKSKQERPKWCPEPMIYKERQGNWKTEGHRTIKECLPDPNINEDECKQRGMKYHGPCADLYGAELNACLKYPTGCYANETSKHFGAQEQLDNDLFSWSGFMFPLPIDAIKNGWNALSDFMKGLFRSPNPNTPNPNLLEFRPQIVDMRATKNGPEPIFDLKPINDSDIFTNHIFKNTGKTDLNKIKDIPTSVDKTPQKIVDISPNLKRFDFPNDGSISKMQNNQLVAAKMKDLS…
fig|213849.3.peg.874	hypothetical protein		atgagagttttagcctttatttttatttttgctagttttgtttttagtggtgagatatcggctacttatgatgttaaatttggaatatttggcaaagtaggagaggcaaaaacaaaacttataaaatatgaaaacaacgccacttatgaaatttatatggacgctaaaaccaccgggcttgcaaatagtttaagtggtgatagaagagagtatttttatagctatggaactatttataaggactatttaattcctaaattttatacacaagaaactaggcgaaataaaaagggtaggcaaataataagcaagaaaaattataaatttgatgagattagtaaaaagatcaaatttgtaaggtataaaggcgatgataagagcctagaaaaaacagatgaa…	MRVLAFIFIFASFVFSGEISATYDVKFGIFGKVGEAKTKLIKYENNATYEIYMDAKTTGLANSLSGDRREYFYSYGTIYKDYLIPKFYTQETRRNKKGRQIISKKNYKFDEISKKIKFVRYKGDDKSLEKTDESILDYYSQNDLLTLFFNFSKIKTTHLHFALAVAGAKDKDGLIEIKIPQDKEKSRLQKELDTKYQPYIVFINQKIFSSKRGELHLALDENGYATKAILKDVILFGDIVGELKELNFR
fig|213849.3.peg.931	hypothetical protein		ttgaaacaagacattcctacatcagttgataaaactcctcaaagtataaatttgattctatggattttgaaacttaaaagcttaaatccatcatttgacagttttgaagtataa	MKQDIPTSVDKTPQSINLILWILKLKSLNPSFDSFEV
fig|213849.3.peg.935	hypothetical protein		atgatatttaaaaattctaaagttgaagaatattattcaaatttagatattgagagtattaaaaaagatttagagaacattaaatctttaagcaacgactttaataatattttttcaaattcagatgatgataagactacacaagaagatgtataa	MIFKNSKVEEYYSNLDIESIKKDLENIKSLSNDFNNIFSNSDDDKTTQEDV
fig|213849.3.peg.811	hypothetical protein		atgatatcttacgcttcacttcaaggtcaaactttaagagtttatggagctggtgggagacttctatactctcgtccggtaagtggagcattgtcagtcagcaatacctccacaacagttaccgtaaaaacaagaaccatgatatatacctatgatgaaaaaggtcgtcaaatttcagtaagacctgcttaa	MISYASLQGQTLRVYGAGGRLLYSRPVSGALSVSNTSTTVTVKTRTMIYTYDEKGRQISVRPA
fig|213849.3.peg.922	hypothetical protein		atggaacttttctcagagtattttaaaaatctaaatatacaagatgattttaaatttgcgtatttagtaggagcttactcaaaagctattattgatagttcgtattattctgaaatttcaaaacaaaatgaaacatttaaaaaatggctctcaaataggcaacttataaaatcaaatttgattaaaatttttaataaagcaaatgaatttgaaagaaaactaaaacttgaaagtgcaagaaatagcgacctttcagagctgattacttcaaattacaatgaaaatgcaaatttaagaaatagcgaagtatcgttttattttttaagaggttttaacgattacaaaaaatttaaacaacaatatccaagcaaaggagttaatgatgatagcaaagcatag	MELFSEYFKNLNIQDDFKFAYLVGAYSKAIIDSSYYSEISKQNETFKKWLSNRQLIKSNLIKIFNKANEFERKLKLESARNSDLSELITSNYNENANLRNSEVSFYFLRGFNDYKKFKQQYPSKGVNDDSKA
fig|213849.3.peg.953	hypothetical protein		atgaaaaaaattatcttattttcattattttttaattttattttcgcagcaagtgatttaaatacgagcaataaaaataaaattgaaagcaataaaacaaaatttagtgagtttttaaaagatcaaaacagcactcaagcagttaaaattccaactcattag	MKKIILFSLFFNFIFAASDLNTSNKNKIESNKTKFSEFLKDQNSTQAVKIPTH
fig|213849.3.peg.983	hypothetical protein	FIG00638284	atgaaaaaaggttttacaatgattgagttgatcttcgtgatcgtaattttaggtattttagcagcagttgctatcccaagactagcagctacaagagatgatgcagaagttgcaaaagcagctacaaatcttacaacatttataagtgacttgggttcatactatacttcacaagctaaatttgctaagaattttgctgatatgagtaatgttcagtttctagcagcaaaagcaggaactgcggatgcaacaactggtagattaacagctagtccagaaggacaaatagctgcagcaggtaaaaagtgcttaaagcttactcttacagactatgctgctactacaaacaaaccagcatttttaaaagttgaagagggcgatgataagggtgcagcagtt…	MKKGFTMIELIFVIVILGILAAVAIPRLAATRDDAEVAKAATNLTTFISDLGSYYTSQAKFAKNFADMSNVQFLAAKAGTADATTGRLTASPEGQIAAAGKKCLKLTLTDYAATTNKPAFLKVEEGDDKGAAVCQKVLNNGSVQKLIKGKFGYSKLVSAATATKDAVYQDDDSDEGEVAISGVGVKW
fig|213849.3.peg.989	hypothetical protein		atgaaatataaaatcatatactctaaaaattttaaaacatcttttaaaaaattaactacacaacaaaaagatttaacaataaatttattagaaaaactggcaaaagatgaaactttagataaaaaatataaagaccaccaataa	MKYKIIYSKNFKTSFKKLTTQQKDLTINLLEKLAKDETLDKKYKDHQ
fig|213849.3.peg.1282	hypothetical protein	FIG00638284	atggaaaatgaaaatatcaaaaatgatgaatatatatcaacaaacaaagaaaacattaaagaaaatgaagaaaaaccaaatttttccataaaaatcacacctgataaaaattttagtcctgagtttaagaagttttttaaaaaaactggtatttttgacaaaattcatagtggcgatagtgctatcgctgttatgcagatggttaatgaattagaccaaatagttaaagaagaaaattttaacaaaaataaatttcctaaagaaactttaaattttgaaattcaaactccaagtggaaataaattagattttaatgcaccaatgggaagaaatttatttcaagatggaaatttagaaaagctcataaatattggcactgaaaaaataacaaataatgta…	MENENIKNDEYISTNKENIKENEEKPNFSIKITPDKNFSPEFKKFFKKTGIFDKIHSGDSAIAVMQMVNELDQIVKEENFNKNKFPKETLNFEIQTPSGNKLDFNAPMGRNLFQDGNLEKLINIGTEKITNNVLNENDKRDWKKIFEKDQNKKYKIKVNTQSIEKAIDGGIDELAKAGKGLGDDNLEAFLVAFTNSYGLDRKFNFPNENNNKNNDKEQNKENENPINKQNNAITEKELSNIEKLSKEAVSKITKTKEKEKGISKPTSLGIS
fig|213849.3.peg.960	hypothetical protein	FIG00638284	atgaaaaaaaagttaatttttttacttatgcttggctttagtgtggccaatgcaggtatggtaaattgggttgttgcgaaggtaaataatgaaccaattacgaattttgaagtttttgatacaatgaaaaaaataaaaacttccaatcaagacacagcactacaatttctaataaatgaaaaactacaagcctcagaaattaaaaaaagaggtataagagttgcaccttatgaggttacaaatgcaattgaagaaattgctaaaaaagagggaaaaacacctgaagagtttaaaaatactcttataaaacaaggagtaaatttcgatgagtttagatcaaatttggcaaaagacatacaaactcaaaaacttttaggtggaatttttgcaaaagctgat…	MKKKLIFLLMLGFSVANAGMVNWVVAKVNNEPITNFEVFDTMKKIKTSNQDTALQFLINEKLQASEIKKRGIRVAPYEVTNAIEEIAKKEGKTPEEFKNTLIKQGVNFDEFRSNLAKDIQTQKLLGGIFAKADKKITPESVKQFYESNPMLFMSFESVNATRFAAKTKKEIENVIRGKVGASVYSHKITIPKSSLNEQTAFAFLNMKDGEFTPIMDHPQGFYEVLRIDSKNGVKKVDFETAKDQVFEMFAKNERRKTVDDYFEKLRANAIIEVLPPRK
fig|213849.3.peg.1132	hypothetical protein		atgaaaaaagttattttaggaattttagttttggtttttggtaatgtgttaaatgcagatgattctaatttggaaatcattaaaaaagagtgcgagaaaggaacttcctcactattttgtgccttatattacagtatgaaatttgagatagaaaaacctaatattgataaattagaaaaagagtgcaaaaaaggaaatatggatagttgttttgaacttagttttgcttatttatctggttctggtgtagaaaaagacaagaaaaaaatgaatgaatatttaaatatgtgttgccaaaaagacaatctaatagcatgcgattttatcgcatatgtttatgagatggagcaaaattatagcaaagcagtagagcattatgaagcaaattgcaataaaggt…	MKKVILGILVLVFGNVLNADDSNLEIIKKECEKGTSSLFCALYYSMKFEIEKPNIDKLEKECKKGNMDSCFELSFAYLSGSGVEKDKKKMNEYLNMCCQKDNLIACDFIAYVYEMEQNYSKAVEHYEANCNKGYVDSCFSLGGLYNDGNKITQDYKKANDYFSKACDGGEARGCFNLGVAYRDGKGVKQDTHKALKYFDIACNGEVAKGCTSVGGFYYMGKGVEKDYKKAFDNFKKACDLEDGSGCYFLSGLFARGEGVAANSTKALEYLDKACDLDYEDACLNKLKK
fig|213849.3.peg.1135	hypothetical protein		atgaaaaatataattaaacttacaataatatcagccacaacagcaatcttttttagtggatgtataatgcacactcttggcacaacaactgttggaattgtttcaggcaaaaaagttgctaaggatttgtggtattggggcaatggacaaaaaccaaaaggattattagatcatgatggttggtgtcaaaaaaatgaagtacaaatgaatgaaataatagcaaaaaatatagaaagggctaaaaaaagagttgcacaaggaaaaagcaatgtatctggaccaacaaaagaacatccatatattcatattacagacacctatgcttactatgatgattttagaacaggtgtttatatacaaccttacgcaattaggatggattcttataaatgtgatgta…	MKNIIKLTIISATTAIFFSGCIMHTLGTTTVGIVSGKKVAKDLWYWGNGQKPKGLLDHDGWCQKNEVQMNEIIAKNIERAKKRVAQGKSNVSGPTKEHPYIHITDTYAYYDDFRTGVYIQPYAIRMDSYKCDVNNKKLYNFLSTNPSDMDSFYTNLSTKKERRLAFVNDLYKGMLKSMCLAKASHYAMDEGGYEIIKYLNNINTGKPVAIMKYNYDDCYEYLYSNDYYMFDDPKKMEEIKQRKAQLKEPRIQIFEENLFVGLE
fig|213849.3.peg.1136	hypothetical protein		atgaaaactggaatcgatggtgcagccgaaggaagtaatcataacccaaaagattcttatcaatataaaaataaatgtgttgatatgagagagtttatagagtatttacaagctactattggcacagatatatcaatgggtgattttgaaatgttctggaatgatttaagctttcaaggtatggatgctgggataattaatcctggtgcaggtggatctttttaa	MKTGIDGAAEGSNHNPKDSYQYKNKCVDMREFIEYLQATIGTDISMGDFEMFWNDLSFQGMDAGIINPGAGGSF
fig|213849.3.peg.1067	hypothetical protein		ttgaaaaaaatattttttactttctttatttttgcaaattttttgtttgctcaaagtattgcaatagttaaaatggcaaaaggtaatccagttgttaaaagagatgataagacattaaatttaaaagttggtgatgaattgttaaataacgatattttaataacagatgcaaattcaaaagtaggggttatttttgatgatggaagtagccttactttaggtgaatctagttatttaaatattgaagagtttaaatttaagccaatcgaagaaatttataaattttctttgaagcttgataagggaaaagctatgtttgaatcaggtaaagtaagcgaaatttcacctgagagctttgagtttaaaattcctgatggaattatcggtataagaggaact…	MKKIFFTFFIFANFLFAQSIAIVKMAKGNPVVKRDDKTLNLKVGDELLNNDILITDANSKVGVIFDDGSSLTLGESSYLNIEEFKFKPIEEIYKFSLKLDKGKAMFESGKVSEISPESFEFKIPDGIIGIRGTKFIIELK
fig|213849.3.peg.943	hypothetical protein		atgactgaaaatcgtagggattttttaagaaaatctctaaaaatcggtgcagttgcaggcgctacagcagcgattgcaaatgagggattaaaaaattgtgcgacgactttatcagatgattgtgccacaaatgcaagtagtggcgtggtttgtggtaaagctgtcaaaaaagaggttctttataagaaaaataacttatgggaacaatactatagaattgctcattaa	MTENRRDFLRKSLKIGAVAGATAAIANEGLKNCATTLSDDCATNASSGVVCGKAVKKEVLYKKNNLWEQYYRIAH
fig|213849.3.peg.1232	hypothetical protein		ttggcagctgttttaaaatctgccaaattaaaactctcttttgcttttgaaatggtagaaaactcaggatatttaaaaaataaaatcaatacaattcctaaaattgataaaacaaaacctatataa	MAAVLKSAKLKLSFAFEMVENSGYLKNKINTIPKIDKTKPI
fig|213849.3.peg.1267	hypothetical protein	FIG00638284	atgtatataaatataaaatctattaaaatgatatttttattattaagtttaacttttctttttactggttgcgtagcaaagacaaatactttacataatgaaacaagtgattggaattttttatttgatagtgaagaatttgttcctataaacaaaaatcaaaatataagcaaaaaggcaatgtaa	MYINIKSIKMIFLLLSLTFLFTGCVAKTNTLHNETSDWNFLFDSEEFVPINKNQNISKKAM
fig|213849.3.peg.1698	hypothetical protein		atggattctaaaagaagagattttttaaaaaaatcagctattagtgcagctgttggagttggcgcagttggcgctttagaggctagagagccaagtaaaaagataaaaaatagtagtggtaaaaaacctgaaattttataccaagaaaccaaaagttgggaaattttttataaaaattcaaaataa	MDSKRRDFLKKSAISAAVGVGAVGALEAREPSKKIKNSSGKKPEILYQETKSWEIFYKNSK
fig|213849.3.peg.1535	hypothetical protein	FIG00638284	ttgttttcatttttagacttacaagatgatagagttaaaaatagtgaaagtataattattttaaatgatagtaatattacagtaccagatgatatcacacaagcaacaaatcaatatggcattaagcctattttgtggtctcaaaaagaaaactataaaaatcttttatcggtttag	MFSFLDLQDDRVKNSESIIILNDSNITVPDDITQATNQYGIKPILWSQKENYKNLLSV
fig|213849.3.peg.1544	hypothetical protein		atggtaaagatagttaaaaaaagcaaagataatttagctgtatgccttaaatacagttatgttaatagctttaaatttatgaaaaagtatatttttaaaaggagaaaaaaatggcaaagttag	MVKIVKKSKDNLAVCLKYSYVNSFKFMKKYIFKRRKKWQS
fig|213849.3.peg.1547	hypothetical protein		atgagtaaagaagaaattatagccaaatttaaagagtttggttttgatgtttggtttaataaaagtggaaatatagttggtaagaaaagtggctttaaaagtggcgaaaaagagccaataaacaagccatttaaaccacaaaatttacaatcaacatttgtttttggacttggtagagtatggaggtaa	MSKEEIIAKFKEFGFDVWFNKSGNIVGKKSGFKSGEKEPINKPFKPQNLQSTFVFGLGRVWR
fig|213849.3.peg.1496	FIG00469884: hypothetical protein	FIG00469882	atgaaaaaaattttaattattttaagtttattttttttagctttaaattcgcatgcaaaagatgaggatttattaaacgcatcaaatgcctatgagcttactatgagagaggcaaatgttgataagaaaagtctagtggatagttcaaaagctattttaatatttccaagtgttaaaaaagttggctttatagttggaggaatgtatggaaacggggttgctcttataaaaaatggcttaaattttaatgcatatgaagcaagtatatcaaatggaagtattggctttcaaataggctatgaagataactacatggtgctttttgttatgaatgatgaaattttaaattctatgataaatgcagatattaaacttggagtggatgcaacagtttctttg…	MKKILIILSLFFLALNSHAKDEDLLNASNAYELTMREANVDKKSLVDSSKAILIFPSVKKVGFIVGGMYGNGVALIKNGLNFNAYEASISNGSIGFQIGYEDNYMVLFVMNDEILNSMINADIKLGVDATVSLYKASASVGAVSVFDKDVYAFVNKAGAFAGVNIGGFVVNIDTGKIFNQNSYAFENLVKTIKKVY
fig|213849.3.peg.1511	hypothetical protein		atgaaaggtggttttaccactcaagctatggctaaaaacatagttgctggtggtgtaggtggtggcataggagcttattcagcgcctgaagataaaaaactagagggctttataattggagctttagggggaatgggggcatcgaactttggtggcatctctcactcagccgttaatctagtaaaaaatatgataaaaactccaaaaggaatagataaagcaattgaaaaaggagtggataaaggcttagttggtgttgctaataagtttttaagcaaagaggcatctaaaacttggagcgatatcggtggcaatgttggaaatataaaatatctatttgctaataccttagataaaagttatgaaaaagtaagagatagtgtaactggtgaattaaat…	MKGGFTTQAMAKNIVAGGVGGGIGAYSAPEDKKLEGFIIGALGGMGASNFGGISHSAVNLVKNMIKTPKGIDKAIEKGVDKGLVGVANKFLSKEASKTWSDIGGNVGNIKYLFANTLDKSYEKVRDSVTGELNAMFNKYVNLSGVLNQLSKKDNKAFYDFLANNGSIESLSPEIRKFANDVKNQIIKEFEYQVGAKLVDENTAKEFSGNFLSRIYENEGLKSKFKDWISSSSSAFGIDPIYKRGLEKTIGIGEYQRLKALNKIAVKGDKGFSTGGKWILNEPYDEKTLLKMANENTKIKIRRDYTADERAKMGEVTDIARVLPQTLYKMASRRINNEFLSKTLDLAKKTDKILAPDELLPHLKELQKAGNKREIMRLGYMQIPDNDRFGVLKGKFLR
fig|213849.3.peg.1512	hypothetical protein		atgaaaaaattactttttatcttgttagcctgttttgtttcatttgcctttgctgatatctctgatgagtgcagaaataaaactaaagatgagtgcttaagctacttatcacaaaagtgtgatgaaaacaattgtgaatattgtcaaaagcttataacttccttaaatgtaagttttgttgcaactcaaaatttaactgtaaattttgacacaaaacaagaaaaagagataaaacttgaaaaattaaaaactaaaattaaaactgtttatagtcaaaagaaagaaatttgcccacaattgacaaattttattgatttttaa	MKKLLFILLACFVSFAFADISDECRNKTKDECLSYLSQKCDENNCEYCQKLITSLNVSFVATQNLTVNFDTKQEKEIKLEKLKTKIKTVYSQKKEICPQLTNFIDF
fig|213849.3.peg.1278	hypothetical protein	FIG00638284	atggctacaaataaaaaagatgttgaagtagacaatactactccaaacaattcaacatctgccgataaaaaaataacttctgtttatgttagtgctggttcatcggtcaataaacaaggtgaaacattgacaatagttggttttggtggattaaaaccttatgaaaaagatggaaaagaaatcaaaccaggtgcgagagatgctttttacaagatttctaatattgataattttttaaaagcagttgatgcagataaaataggtattgatataaaaggtaaagatcaaaataaccaagatacttttatgagagctgatgctttttatcaatctggaattggaaaaaatggaaaggcttatggatttaacaaaatctgcataactctacaagaagaagag…	MATNKKDVEVDNTTPNNSTSADKKITSVYVSAGSSVNKQGETLTIVGFGGLKPYEKDGKEIKPGARDAFYKISNIDNFLKAVDADKIGIDIKGKDQNNQDTFMRADAFYQSGIGKNGKAYGFNKICITLQEEERNQANEVVKSAQKLYATKGMNGYSFDKNCDNKLIDKFNAQIQNGCDFTLSAKKDSTLQNYPQLMETVDKIKGGSAMVEIDFVKTQGAVLKSITPIDNSGNLGEQKILKQATKKTTKSKSMS
fig|213849.3.peg.1313	hypothetical protein		atgaaaaaactagctatttcactacttattttatctggattttttactggatgctcacaaactgctgaatataataaaaatcttgaagtaaaggacacatctcataatatcgctgttaaaaaaccactacaaaaaacatatatttatatggatgcttcagcacttggttcgcaaagtatcaaatcaagcacatctttaggtgaggacaatttaaagatagatattggagagtttgtaaaaaacgagagcctaaatttcttcaaaagagctttttcaaatttagaatttagcacaaataaagaaattttaagttcaaacgatcttatagtaatgcctgaaatttatagatttggttatgggttttatagcgctgatgggtttaatgtagattcaaagcct…	MKKLAISLLILSGFFTGCSQTAEYNKNLEVKDTSHNIAVKKPLQKTYIYMDASALGSQSIKSSTSLGEDNLKIDIGEFVKNESLNFFKRAFSNLEFSTNKEILSSNDLIVMPEIYRFGYGFYSADGFNVDSKPFVNYTLNLKIYKNGMEIYNKVISKSDRIYGEKTFFGMGNTSYAQIGPIFQKALANDYNNNAVDILKAINLAN
fig|213849.3.peg.1338	hypothetical protein		atgactaaaaaagattttaataattatttaaaaaagttagaattaaataaaaaagatttgtctattttgttaaatttatcttacaatactataaatggctggaatggagaaaataagccttttcctacttggcttcaaaattggttttattattatgaaaagtctttaaaatttgataagataaaaaaactttttaatgatgatattttatattaa	MTKKDFNNYLKKLELNKKDLSILLNLSYNTINGWNGENKPFPTWLQNWFYYYEKSLKFDKIKKLFNDDILY
fig|213849.3.peg.1342	hypothetical protein		atgaaaaaatttgctttttacctaggtttgagtgctttagtatttacacaaggttttgctgaagaaatttttagtaaaaattatgaaagcacacttaaaaatatagttaaaaatgttgaaaaaattgagataatgtcagtagatagacttgaatcaattgatggattaaattttgtaattacagatataaacggagaaatggtgccgatgtttgtaagcaaagatggaaaaagtataattggcttttcaaatttagtttttataggaaatgacaaagataaaactttaatcgaaggaagaatgaataaacttcacgcagatataaaggcaaatcaagacaaaatagcctatgaaataataaaagaaattcctaaagataggtttataaatatagaatct…	MKKFAFYLGLSALVFTQGFAEEIFSKNYESTLKNIVKNVEKIEIMSVDRLESIDGLNFVITDINGEMVPMFVSKDGKSIIGFSNLVFIGNDKDKTLIEGRMNKLHADIKANQDKIAYEIIKEIPKDRFINIESFDKNNKFMTYIVSDPECPDCREHLTKMVKYLRNANVRIIFAPVHGKSAYTKSAIMLKEASKINPDNQEALIKLLNKYYDVNATVSDDQASDEERDKVLQDAKKLFSKGVIKGVPFSFTVEKE
fig|213849.3.peg.1348	hypothetical protein		atgattaaaaaaatagctttagcaatattagttttatttttatttaatggttgtgctagtagttacgactgtgacgatgatgaaagtgcatatactgcacttttaatattaaacggtatagatgatgctgataatgattttttagacgagtttaataaaaactttgacataatagcgagctatgattacgaacttctaaaaaaagataaagaagaaaaagtttctttttgtaagctaaatatcaatatcgacctaacagcaaaatcactcaaagaagccaataaaaaagtaaaagcatttggatttttaaactcagctccgtatatcgcacaggctagagctatgaaaagtgattatggtaggcaaatggaaaaagaaattatgcaagacatagaactt…	MIKKIALAILVLFLFNGCASSYDCDDDESAYTALLILNGIDDADNDFLDEFNKNFDIIASYDYELLKKDKEEKVSFCKLNINIDLTAKSLKEANKKVKAFGFLNSAPYIAQARAMKSDYGRQMEKEIMQDIELKNTLNKEDFKSYNNKANILSGTISYNYIAYDNGKGEILIKVEK
fig|213849.3.peg.1565	hypothetical protein		atgaaaaaatatattatattgtttttaatgtcatttttatttattggttgtgctgctaataaagctcaaaatgctggtattttgagtcagagtgagcctgtttttatagatgaaaagccaaaaagccaaaaagtttgtattaaatttacaaacacaagccaaactagtagtaatttagataaaaaactagctttaagtttatcgcaaaatggttatagcgtaatagataatgaaaatcttgcagatactattataaagattaatttagactactttaaaaaaataaatgtatcaagtggctcatctccaagagttggtgttggtttaggtagtggtttttcaaattttggtattggttttggaacaagtgctaatatttttgatagtgctgcttatgag…	MKKYIILFLMSFLFIGCAANKAQNAGILSQSEPVFIDEKPKSQKVCIKFTNTSQTSSNLDKKLALSLSQNGYSVIDNENLADTIIKINLDYFKKINVSSGSSPRVGVGLGSGFSNFGIGFGTSANIFDSAAYEAQVSFFAKVKSLKDIKTYQTLFNYQSKEGSSFEIALNELEEKVSNQILRYLNL
fig|213849.3.peg.1566	hypothetical protein		atgaaaaaatatataattttattttttagcattattttattttttggttgtgctggtaaaacctataccgatagaagtgttgtaaaaagttcaaaaccaatttttataaaaaatgctcctaataacaactcggcttatgttaattttacaaatacaagtagtgtagatagcaatctaacacaggccgtttcactaaatttagctaaaaatggctatgagatagtcagcgataaaagtgaggcttccaccaaaatcagaggaaatttaaactttttcagacgaaattatataaaagatattgatccatttgttgtaagtggtataaattttagatattttggatacaatagattggatgccttagatgactattactcatcagttactaatagctatgtt…	MKKYIILFFSIILFFGCAGKTYTDRSVVKSSKPIFIKNAPNNNSAYVNFTNTSSVDSNLTQAVSLNLAKNGYEIVSDKSEASTKIRGNLNFFRRNYIKDIDPFVVSGINFRYFGYNRLDALDDYYSSVTNSYVYDAEISLQINIDGEIYETNLYFQSDKNTNSTNTMMEILNTKISNQILNYLKFLN
fig|213849.3.peg.1150	hypothetical protein	FIG00638284	atggcaaaactttgtgtagtttctgaaaataaagcaaaatttaaggtttttaaagtagatagagattataaagcggatttattggtttttgttgttgatagagattataaagcaaaaggtgatgcgctttggtatatgcaagacaaagagtctggggccacctcaactattgcttgggttagcagcgaaaataaggctgatataaaagtctttttcgttgatagagattataaagctaaatggaataagccacataaatatcaaaatatgctttga	MAKLCVVSENKAKFKVFKVDRDYKADLLVFVVDRDYKAKGDALWYMQDKESGATSTIAWVSSENKADIKVFFVDRDYKAKWNKPHKYQNML
fig|213849.3.peg.1421	hypothetical protein		atgaagcgtattatttttatttctttgatggctttatgctttacaggttgtgctaaatttaacccacaatactttaactcaactattgagcgtcaaactcaaagtaataattttaacattttagctgatgatatggttgattttatatcgattaattttttagcaaataccacaactttttatattcatacagatgatttagataaaaatttttatgattatttaacaaataaacttagaaataaaggttatgcaattagcgataatagcagcattaaagggctaacttttttaagttataatatttttgaacaagataataaaatttatttgagctataacctagatgagaaaaaagttagcagagcttatgaaataattgataataaaccagttcca…	MKRIIFISLMALCFTGCAKFNPQYFNSTIERQTQSNNFNILADDMVDFISINFLANTTTFYIHTDDLDKNFYDYLTNKLRNKGYAISDNSSIKGLTFLSYNIFEQDNKIYLSYNLDEKKVSRAYEIIDNKPVPIGNITTFNFNN
fig|213849.3.peg.1441	hypothetical protein		atggcagataatggtttaaaaagaggtgaagctaaaattgaatttttttcaaatttagaatatttaaagcaagaatttaaaaatggatttgttgtttcaaaagctctttacaataaggcaaaactagaaaaaaatttaaagctaagttatgagcaattcaataaatattttaatgatgtatttaaaaatgctcacaatcaattaaaaatggctctaaaaagtaaaaactatttaaaagaatatcaaagtagcaccaaagataaaaaaattgaaaatgagcctttaaaattaaaaatacaaactaattctaaaaatgtgtttaatgctaaatttggaaaagagtttaaagatgaggatattttatga	MADNGLKRGEAKIEFFSNLEYLKQEFKNGFVVSKALYNKAKLEKNLKLSYEQFNKYFNDVFKNAHNQLKMALKSKNYLKEYQSSTKDKKIENEPLKLKIQTNSKNVFNAKFGKEFKDEDIL
fig|213849.3.peg.1631	hypothetical protein		atggaagaagcaaaatggcaaaaagctttagagcatagaaatatcggaacttttttaatgcctataggtgaaaaaaatcataaaagtgaggataaaaatgttaaaccttggtag	MEEAKWQKALEHRNIGTFLMPIGEKNHKSEDKNVKPW
fig|213849.3.peg.1639	hypothetical protein		atggcacttccatttatagcaggtattgcagtaggagcaggattaatagtcgcttataacaataaaagcaagataaaaaatactatcttagaaaaggctcaaaaaacaaaagagtttgcaagcgatttaaaagataaagtttgtgatagcaagtgtgattgcgaggaagcaaaagaagatattatcaaagattgcgaaaaagcaaaagatagtgttatcaaagagggtgaaaaagtaaaagaaggtgctaaaaaagctgtaaataaaacaaaagaagctgtttcaaaagaagtagaaaatttaaaagaaaagactactagaagtactagaacttcaaataagccaaaggaagataattaa	MALPFIAGIAVGAGLIVAYNNKSKIKNTILEKAQKTKEFASDLKDKVCDSKCDCEEAKEDIIKDCEKAKDSVIKEGEKVKEGAKKAVNKTKEAVSKEVENLKEKTTRSTRTSNKPKEDN
fig|213849.3.peg.1640	hypothetical protein		atgtttaaaacatcaactagtaggcttccagccgatcattttataagtggggcactttttggtggtatgactgcaactgcacttgagttttatagtaataagcagtcaagttcaaaagataaagtcaaaaatataagtaaatttgctattgaaggtggtatcgccacatcattatcaataagtgcatcaaataatattgttcaaaagcagtatttaagtgctgcttttgatatggcactaggaattggacttattttagctattgaaaatatattaaaaacggagaatgaaaaatga	MFKTSTSRLPADHFISGALFGGMTATALEFYSNKQSSSKDKVKNISKFAIEGGIATSLSISASNNIVQKQYLSAAFDMALGIGLILAIENILKTENEK
fig|213849.3.peg.1641	hypothetical protein		atgacaaatccatatataaaagaagcaaaagttgaagtaaaaaatgagtttaaagatgcgactataaactcaggtgaaaaactaggcttaaacgcaacttcaaatcaaccaaactcaggaattttaggaaatttacttccaaattttagttctgcaaattttttgcaaggtgcagtagttggagcaatagctgcttatgttttaactaatgaaaatgcacaacagacaatttttaaatcaattgtaagaatgggcaaactttttgaagcaggaaaagaagagcttaaagagagatttgaagatgcaaaagcagaaattgaagcaggacaataa	MTNPYIKEAKVEVKNEFKDATINSGEKLGLNATSNQPNSGILGNLLPNFSSANFLQGAVVGAIAAYVLTNENAQQTIFKSIVRMGKLFEAGKEELKERFEDAKAEIEAGQ
fig|213849.3.peg.1644	hypothetical protein		ttgaaaaaagcaaaaacagagattaaaaaaccttttttagatgatatgagcaagaaagagcttgctaaaattggtcttagtgtctcaatgggacttactgttttaagtgcattttcattaagaagtagattttctaaaaatttacatgttatttctggagctttaatggttggatttgcattttatcacaattcactttatgataataaaactcctgcaaaaaaagataaataa	MKKAKTEIKKPFLDDMSKKELAKIGLSVSMGLTVLSAFSLRSRFSKNLHVISGALMVGFAFYHNSLYDNKTPAKKDK
fig|213849.3.peg.1365	hypothetical protein		atgataacatcaaaaaatacatatcctataaaaaatatcgcacaaagcaaatgtataaataaagtaaaaaaatacattttaattcctaaaattttattttatggaattttagcaaaattaaaggctaactataaaaattaa	MITSKNTYPIKNIAQSKCINKVKKYILIPKILFYGILAKLKANYKN
fig|213849.3.peg.1582	hypothetical protein	FIG00638284	atgaaaaaaattttactagcatttattagtgtatttttagtttttgcgacttttagttttgcttctgagacagaaaacaaaaccttaaaaattcacccatttacaggagctttgggaagtgtttcaaatattttggaatttaatgattttttaattttgatcgacccacaagaaacatataaatcaacaaaagctttaaattcctatataaaaactttaaataagcctttaaaagctgtgattttagcaacccatccaatagctgataatagctacaatggtttaaaaatttatggttttgaagctttagatgagtttgtaaaaagtggaaaaatttcattttttatagatttattcgaacaaagtgctggtgaggatatgataaaatcagcaattact…	MKKILLAFISVFLVFATFSFASETENKTLKIHPFTGALGSVSNILEFNDFLILIDPQETYKSTKALNSYIKTLNKPLKAVILATHPIADNSYNGLKIYGFEALDEFVKSGKISFFIDLFEQSAGEDMIKSAITSTNLLKDGENEIEGIKVDVKANKESFPPEIDIDFKDYGIYFTHLSANNSHLLINSKDEVKSLLKKWKKLRKYSLVLSSHLLPIDQNGVEFTISYLEKAKEVLTIAKDKDEFINLMKEAYPNASMEAFLYMSADSIFK
fig|213849.3.peg.1527	hypothetical protein		atgattaaaaagttagttttagcatgttttgtattgtcttttttattttctaacgagacaaatagctcaaattttaaagagttttttggtgaaaatagtgaatttaaacatccacaaatggatttttgtcaaagagataaaaatctgttagaacataatattacaaaatcagacttaaaaaagggtgaggtttttatacatggtggaaatactgtaaaaaataaatttttagttttaaataaatttatagactctaaaaaagttatagataatttaaatgaaattctaaaaaaagagtttcaaaatgacaaatttaaagagtttgaaaattcacttagttatgaaatttttgcctttaatgtaagaaaaaaaggctctaaaacagagtttgaatttgta…	MIKKLVLACFVLSFLFSNETNSSNFKEFFGENSEFKHPQMDFCQRDKNLLEHNITKSDLKKGEVFIHGGNTVKNKFLVLNKFIDSKKVIDNLNEILKKEFQNDKFKEFENSLSYEIFAFNVRKKGSKTEFEFVIKYKITNPLNKKEFKEKEISNIVNLKENSSDEIYKEALNIIMLEIKNSIKNTNGK
fig|213849.3.peg.1061	hypothetical protein		atgacgccttactcatttgctgttatgtttggaagaggtgaagttgcttcataccttgcaagtaaaagcgaaaataaaagcctatttaaaaagcttagcgttaaaattttaaacttatttagaaaaaataaaatttaa	MTPYSFAVMFGRGEVASYLASKSENKSLFKKLSVKILNLFRKNKI
fig|213849.3.peg.1690	hypothetical protein		ttgaaaaaaataataattgttttatttattgtggttttagccatttttggttatgcgatatttacctctgcggattcaaaagatgttttgaccaaaaaaatatattgtgtttttaataaagaaaaaagttgctatgatttaggagttcatttcttagaagataaaacttatgatttaaactcttcgattgtgttttttgataaatcatgtaatcttaacaacccacttgcttgcaatcacttaggatatatttatcaaatcggtgcgacaaataaaccagatattaataaagcaaaagagtattatcaaaaaggttgtgataaaggtcttgcgttagcttgtaacaataacggttatctttatgaatcagttgataaaaatctaaaaaaagctttagag…	MKKIIIVLFIVVLAIFGYAIFTSADSKDVLTKKIYCVFNKEKSCYDLGVHFLEDKTYDLNSSIVFFDKSCNLNNPLACNHLGYIYQIGATNKPDINKAKEYYQKGCDKGLALACNNNGYLYESVDKNLKKALEYYNKSCDQNNTFACNRAGIIYQGDEKDLVKSINAFIKSCNNGDPTGCNNLAVFYQNGVVVEKNLNLAAELYANSCEAKNYTACNNLAIFYQNGIGVEQNPATAIKLYDLACANNEGYACSNLGYLVQNGIGIEQNIELALNLYQKSCQLGNETGCNMLNSLAQAIEEFKKQNRTQTNPETKEESSPAIVR
