# Supplementary material for: Genomic Investigation into Strain Heterogeneity and Pathogenic Potential of the Emerging Gastrointestinal Pathogen Campylobacter ureolyticus
Source: PLoS One. 2013 Aug 30;8(8):e71515. doi: 10.1371/journal.pone.0071515 (PMC3758288; doi:10.1371/journal.pone.0071515)
Supplement: Table S7 — Sequence based comparison: 1469 out of 1810 genes in C. ureolyticus DSM 20703 and 1700 genes in C. ureolyticus ACS-301-V-Sch3b with greater than 25% identity. (XLSX) [file pone.0071515.s008.xlsx]

## Sheet: Table-S5
TableS5 Sequence based comparison 1469 of 1810 genes in DSM20703 and 1700 genes in ASC-301-V-Sch3b with greater than 25%identity
Gene Length (nt)	Gene Identification DSM20703	Function	Hit	Gene Identification ASC-301-Sch3b	% identity	Function
314	fig|213849.5.peg.1	hypothetical protein	bi	fig|213849.3.peg.1630	95.21	hypothetical protein
467	fig|213849.5.peg.2	2-oxoglutarate/malate translocator	bi	fig|213849.3.peg.1629	98.07	2-oxoglutarate/malate translocator
453	fig|213849.5.peg.3	Adenylosuccinate lyase (EC 4.3.2.2)	bi	fig|213849.3.peg.1628	98.45	Adenylosuccinate lyase (EC 4.3.2.2)
186	fig|213849.5.peg.4	Fumarate hydratase class I, aerobic (EC 4.2.1.2); L(+)-tartrate dehydratase beta subunit (EC 4.2.1.32)	bi	fig|213849.3.peg.1627	96.22	Fumarate hydratase class I, aerobic (EC 4.2.1.2); L(+)-tartrate dehydratase beta subunit (EC 4.2.1.32)
282	fig|213849.5.peg.5	Fumarate hydratase class I, aerobic (EC 4.2.1.2); L(+)-tartrate dehydratase alpha subunit (EC 4.2.1.32)	bi	fig|213849.3.peg.1626	95.73	Fumarate hydratase class I, aerobic (EC 4.2.1.2); L(+)-tartrate dehydratase alpha subunit (EC 4.2.1.32)
463	fig|213849.5.peg.6	C4-dicarboxylate transporter DcuB	bi	fig|213849.3.peg.1625	97.84	C4-dicarboxylate transporter DcuB
553	fig|213849.5.peg.7	hypothetical protein	bi	fig|213849.3.peg.1624	93.78	hypothetical protein
307	fig|213849.5.peg.8	Selenide,water dikinase (EC 2.7.9.3) @ selenocysteine-containing	bi	fig|213849.3.peg.1623	95.42	Selenide,water dikinase (EC 2.7.9.3) @ selenocysteine-containing
340	fig|213849.5.peg.9	Selenide,water dikinase (EC 2.7.9.3) @ selenocysteine-containing	bi	fig|213849.3.peg.1622	95.58	Selenide,water dikinase (EC 2.7.9.3) @ selenocysteine-containing
199	fig|213849.5.peg.10	Hypothetical protein Cj1505c	bi	fig|213849.3.peg.1621	94.95	Hypothetical protein Cj1505c
238	fig|213849.5.peg.11	N-terminal HTH domain of molybdenum-binding protein family	bi	fig|213849.3.peg.1620	99.16	N-terminal HTH domain of molybdenum-binding protein family
263	fig|213849.5.peg.12	Formate dehydrogenase chain D (EC 1.2.1.2)	bi	fig|213849.3.peg.1619	95.42	Formate dehydrogenase chain D (EC 1.2.1.2)
321	fig|213849.5.peg.13	Putative formate dehydrogenase, cytochrome B subunit (EC 1.2.1.2)	bi	fig|213849.3.peg.1618	97.81	Putative formate dehydrogenase, cytochrome B subunit (EC 1.2.1.2)
203	fig|213849.5.peg.14	Formate dehydrogenase-O, iron-sulfur subunit (EC 1.2.1.2); Putative formate dehydrogenase iron-sulfur subunit (EC 1.2.1.2)	bi	fig|213849.3.peg.1617	98.51	Formate dehydrogenase-O, iron-sulfur subunit (EC 1.2.1.2); Putative formate dehydrogenase iron-sulfur subunit (EC 1.2.1.2)
736	fig|213849.5.peg.15	Formate dehydrogenase-O, major subunit (EC 1.2.1.2) @ selenocysteine-containing	bi	fig|213849.3.peg.1616	98.64	Formate dehydrogenase-O, major subunit (EC 1.2.1.2) @ selenocysteine-containing
936	fig|213849.5.peg.16	Formate dehydrogenase-O, major subunit (EC 1.2.1.2) @ selenocysteine-containing	bi	fig|213849.3.peg.1700	98.98	Formate dehydrogenase-O, major subunit (EC 1.2.1.2) @ selenocysteine-containing
184	fig|213849.5.peg.17	Formate dehydrogenase-O, major subunit (EC 1.2.1.2) @ selenocysteine-containing	uni	fig|213849.3.peg.1699	98.91	Formate dehydrogenase-O, major subunit (EC 1.2.1.2) @ selenocysteine-containing
62	fig|213849.5.peg.18	hypothetical protein	bi	fig|213849.3.peg.1698	96.72	hypothetical protein
234	fig|213849.5.peg.19	Putative formate dehydrogenase-specific chaperone	bi	fig|213849.3.peg.1697	97.42	Putative formate dehydrogenase-specific chaperone
385	fig|213849.5.peg.20	Carboxynorspermidine decarboxylase	bi	fig|213849.3.peg.1696	96.61	Carboxynorspermidine decarboxylase
74	fig|213849.5.peg.21	Molybdenum cofactor biosynthesis protein MoaD	bi	fig|213849.3.peg.1695	94.52	Molybdenum cofactor biosynthesis protein MoaD
149	fig|213849.5.peg.22	Molybdenum cofactor biosynthesis protein MoaE	bi	fig|213849.3.peg.1694	98.65	Molybdenum cofactor biosynthesis protein MoaE
400	fig|213849.5.peg.23	Molybdopterin biosynthesis protein MoeA	bi	fig|213849.3.peg.1693	96.74	Molybdopterin biosynthesis protein MoeA
205	fig|213849.5.peg.24	hypothetical protein	bi	fig|213849.3.peg.1692	93.63	hypothetical protein
142	fig|213849.5.peg.26	Ferric siderophore transport system, biopolymer transport protein ExbB	uni	fig|213849.3.peg.35	42.5	MotA/TolQ/ExbB proton channel family protein
130	fig|213849.5.peg.27	Biopolymer transport protein ExbD/TolR	uni	fig|213849.3.peg.34	28.32	Biopolymer transport protein ExbD/TolR
387	fig|213849.5.peg.29	putative GTP-binding protein	uni	fig|213849.3.peg.882	33.33	GTP-binding protein EngA
348	fig|213849.5.peg.30	[FeFe]-hydrogenase maturation protein HydE	uni	fig|213849.3.peg.5	27.87	Thiazole biosynthesis protein ThiH
490	fig|213849.5.peg.31	Thiazole biosynthesis protein ThiH	uni	fig|213849.3.peg.5	27.47	Thiazole biosynthesis protein ThiH
218	fig|213849.5.peg.32	Putative formate dehydrogenase, cytochrome B subunit (EC 1.2.1.2)	uni	fig|213849.3.peg.1618	29.66	Putative formate dehydrogenase, cytochrome B subunit (EC 1.2.1.2)
388	fig|213849.5.peg.35	NAD(FAD)-utilizing dehydrogenases	bi	fig|213849.3.peg.1691	93.54	NAD(FAD)-utilizing dehydrogenases
324	fig|213849.5.peg.36	hypothetical protein	bi	fig|213849.3.peg.1690	94.74	hypothetical protein
64	fig|213849.5.peg.37	hypothetical protein	bi	fig|213849.3.peg.1689	96.83	hypothetical protein
119	fig|213849.5.peg.38	CrcB protein	bi	fig|213849.3.peg.1688	94.92	CrcB protein
225	fig|213849.5.peg.39	1-acyl-sn-glycerol-3-phosphate acyltransferase (EC 2.3.1.51)	bi	fig|213849.3.peg.1687	96.88	1-acyl-sn-glycerol-3-phosphate acyltransferase (EC 2.3.1.51)
436	fig|213849.5.peg.40	Putative efflux protein	bi	fig|213849.3.peg.1686	99.31	Putative efflux protein
205	fig|213849.5.peg.41	Nucleoside 5-triphosphatase RdgB (dHAPTP, dITP, XTP-specific) (EC 3.6.1.15)	bi	fig|213849.3.peg.1685	98.02	Nucleoside 5-triphosphatase RdgB (dHAPTP, dITP, XTP-specific) (EC 3.6.1.15)
216	fig|213849.5.peg.42	Polar amino acid ABC uptake transporter membrane-spanning protein	bi	fig|213849.3.peg.1684	99.53	Polar amino acid ABC uptake transporter membrane-spanning protein
219	fig|213849.5.peg.43	ABC-type amino acid transport system, permease component	bi	fig|213849.3.peg.1683	99.08	ABC-type amino acid transport system, permease component
246	fig|213849.5.peg.45	Amino-acid ABC transporter ATP-binding protein	bi	fig|213849.3.peg.1681	97.96	Amino-acid ABC transporter ATP-binding protein
177	fig|213849.5.peg.46	hypothetical protein	bi	fig|213849.3.peg.1680	98.3	hypothetical protein
411	fig|213849.5.peg.47	hypothetical protein	bi	fig|213849.3.peg.1679	98.54	hypothetical protein
363	fig|213849.5.peg.48	hypothetical protein	bi	fig|213849.3.peg.1678	92.82	hypothetical protein
380	fig|213849.5.peg.49	hypothetical protein	bi	fig|213849.3.peg.1677	79.58	hypothetical protein
218	fig|213849.5.peg.50	hypothetical protein	bi	fig|213849.3.peg.1676	72.77	hypothetical protein
511	fig|213849.5.peg.51	Oligopeptide ABC transporter, periplasmic oligopeptide-binding protein OppA (TC 3.A.1.5.1)	bi	fig|213849.3.peg.1675	97.84	Oligopeptide ABC transporter, periplasmic oligopeptide-binding protein OppA (TC 3.A.1.5.1)
315	fig|213849.5.peg.52	Putative peptide ABC-transport system permease protein	bi	fig|213849.3.peg.1674	98.41	Putative peptide ABC-transport system permease protein
260	fig|213849.5.peg.53	Putative peptide ABC-transport system permease protein	bi	fig|213849.3.peg.1673	99.23	Putative peptide ABC-transport system permease protein
224	fig|213849.5.peg.54	Putative peptide ABC-transport system ATP-binding protein	bi	fig|213849.3.peg.1672	97.76	Putative peptide ABC-transport system ATP-binding protein
235	fig|213849.5.peg.55	oligopeptide ABC transporter, ATP-binding protein	bi	fig|213849.3.peg.1671	95.3	Putative peptide ABC-transport system ATP-binding protein
221	fig|213849.5.peg.56	Probable lipoprotein	bi	fig|213849.3.peg.1670	99.09	Probable lipoprotein
120	fig|213849.5.peg.57	Probable lipoprotein	bi	fig|213849.3.peg.1669	78.9	Probable lipoprotein
222	fig|213849.5.peg.58	lipoprotein, putative	bi	fig|213849.3.peg.1668	96.38	lipoprotein, putative
266	fig|213849.5.peg.59	Lysine-arginine-ornithine-binding periplasmic protein precursor (TC 3.A.1.3.1)	bi	fig|213849.3.peg.1667	96.98	Lysine-arginine-ornithine-binding periplasmic protein precursor (TC 3.A.1.3.1)
435	fig|213849.5.peg.60	Sodium/glutamate symport protein	bi	fig|213849.3.peg.1666	97	Sodium/glutamate symport protein
219	fig|213849.5.peg.61	Endonuclease III (EC 4.2.99.18)	bi	fig|213849.3.peg.1665	97.71	Endonuclease III (EC 4.2.99.18)
274	fig|213849.5.peg.62	Putative ATP/GTP-binding protein	bi	fig|213849.3.peg.1664	93.38	Putative ATP/GTP-binding protein
138	fig|213849.5.peg.63	death-on-curing family protein	bi	fig|213849.3.peg.1663	88.24	death-on-curing family protein
68	fig|213849.5.peg.64	hypothetical protein	bi	fig|213849.3.peg.1662	91.04	hypothetical protein
987	fig|213849.5.peg.65	Transcription-repair coupling factor	bi	fig|213849.3.peg.1661	97.97	Transcription-repair coupling factor
273	fig|213849.5.peg.66	peptidase, M23/M37 family protein	bi	fig|213849.3.peg.1660	95.22	COG0739: Membrane proteins related to metalloendopeptidases
386	fig|213849.5.peg.67	Dihydrofolate synthase (EC 6.3.2.12) / Folylpolyglutamate synthase (EC 6.3.2.17)	bi	fig|213849.3.peg.1659	96.36	Dihydrofolate synthase (EC 6.3.2.12) / Folylpolyglutamate synthase (EC 6.3.2.17)
183	fig|213849.5.peg.68	Probable lipoprotein Cj1090c	bi	fig|213849.3.peg.1658	96.15	Probable lipoprotein Cj1090c
816	fig|213849.5.peg.69	Leucyl-tRNA synthetase (EC 6.1.1.4)	bi	fig|213849.3.peg.1657	97.3	Leucyl-tRNA synthetase (EC 6.1.1.4)
113	fig|213849.5.peg.70	FIG00388820: hypothetical protein	bi	fig|213849.3.peg.1656	100	FIG00388820: hypothetical protein
324	fig|213849.5.peg.71	Protein-export membrane protein SecF (TC 3.A.5.1.1)	bi	fig|213849.3.peg.1655	97.52	Protein-export membrane protein SecF (TC 3.A.5.1.1)
533	fig|213849.5.peg.72	Protein-export membrane protein SecD (TC 3.A.5.1.1)	bi	fig|213849.3.peg.1654	98.68	Protein-export membrane protein SecD (TC 3.A.5.1.1)
110	fig|213849.5.peg.73	Preprotein translocase subunit YajC (TC 3.A.5.1.1)	bi	fig|213849.3.peg.1653	98.17	Preprotein translocase subunit YajC (TC 3.A.5.1.1)
391	fig|213849.5.peg.75	Apolipoprotein N-acyltransferase (EC 2.3.1.-) / Copper homeostasis protein CutE	bi	fig|213849.3.peg.1652	97.18	Apolipoprotein N-acyltransferase (EC 2.3.1.-) / Copper homeostasis protein CutE
306	fig|213849.5.peg.76	transport protein	bi	fig|213849.3.peg.1651	98.03	transport protein
126	fig|213849.5.peg.77	Cadmium efflux system accessory protein	bi	fig|213849.3.peg.1650	98.4	Cadmium efflux system accessory protein
72	fig|213849.5.peg.78	Heavy metal-(Cd/Co/Hg/Pb/Zn)-translocating P-type ATPase:Heavy metal translocating P-type ATPase	bi	fig|213849.3.peg.1649	84.51	Heavy metal-(Cd/Co/Hg/Pb/Zn)-translocating P-type ATPase:Heavy metal translocating P-type ATPase
610	fig|213849.5.peg.79	Cadmium-transporting ATPase (EC 3.6.3.3)	bi	fig|213849.3.peg.1648	82.76	Cadmium-transporting ATPase (EC 3.6.3.3)
117	fig|213849.5.peg.83	Holo-[acyl-carrier protein] synthase (EC 2.7.8.7)	bi	fig|213849.3.peg.1647	97.41	Holo-[acyl-carrier protein] synthase (EC 2.7.8.7)
71	fig|213849.5.peg.84	FIG00469590: hypothetical protein	bi	fig|213849.3.peg.1646	100	FIG00469590: hypothetical protein
77	fig|213849.5.peg.86	flavodoxin	bi	fig|213849.3.peg.1645	100	Flavodoxin
77	fig|213849.5.peg.87	hypothetical protein	bi	fig|213849.3.peg.1644	100	hypothetical protein
45	fig|213849.5.peg.88	hypothetical protein	bi	fig|213849.3.peg.1643	97.73	hypothetical protein
693	fig|213849.5.peg.89	Lead, cadmium, zinc and mercury transporting ATPase (EC 3.6.3.3) (EC 3.6.3.5); Copper-translocating P-type ATPase (EC 3.6.3.4)	bi	fig|213849.3.peg.1642	98.55	Lead, cadmium, zinc and mercury transporting ATPase (EC 3.6.3.3) (EC 3.6.3.5); Copper-translocating P-type ATPase (EC 3.6.3.4)
111	fig|213849.5.peg.90	hypothetical protein	bi	fig|213849.3.peg.1641	96.36	hypothetical protein
97	fig|213849.5.peg.91	hypothetical protein	bi	fig|213849.3.peg.1640	96.77	hypothetical protein
114	fig|213849.5.peg.92	hypothetical protein	bi	fig|213849.3.peg.1639	85.09	hypothetical protein
213	fig|213849.5.peg.93	hypothetical protein	bi	fig|213849.3.peg.1638	92.92	hypothetical protein
77	fig|213849.5.peg.94	hypothetical protein	bi	fig|213849.3.peg.1637	98.68	hypothetical protein
709	fig|213849.5.peg.95	Heavy metal translocating P-type ATPase	bi	fig|213849.3.peg.1636	95.76	hypothetical protein
143	fig|213849.5.peg.96	Ferric uptake regulation protein FUR	bi	fig|213849.3.peg.1635	97.18	Ferric uptake regulation protein FUR
817	fig|213849.5.peg.100	Ferrous iron transport protein B	uni	fig|213849.3.peg.48	33.71	COG0536: GTP-binding protein Obg
327	fig|213849.5.peg.102	Transmembrane transport protein	bi	fig|213849.3.peg.1634	97.85	Transmembrane transport protein
426	fig|213849.5.peg.103	Hemolysins and related proteins containing CBS domains	bi	fig|213849.3.peg.1633	97.18	Hemolysins and related proteins containing CBS domains
505	fig|213849.5.peg.104	BatD	bi	fig|213849.3.peg.1632	96.23	BatD
344	fig|213849.5.peg.105	hypothetical protein	bi	fig|213849.3.peg.1631	100	hypothetical protein
315	fig|213849.5.peg.106	hypothetical protein	bi	fig|213849.3.peg.1233	96.18	TPR domain protein in aerotolerance operon
297	fig|213849.5.peg.107	von Willebrand factor type A domain protein	bi	fig|213849.3.peg.1234	97.64	von Willebrand factor type A domain protein
139	fig|213849.5.peg.108	hypothetical protein	bi	fig|213849.3.peg.1235	92.75	hypothetical protein
275	fig|213849.5.peg.109	hypothetical protein	bi	fig|213849.3.peg.1236	97.45	hypothetical protein
314	fig|213849.5.peg.110	MoxR-like ATPase in aerotolerance operon	bi	fig|213849.3.peg.1237	99.36	MoxR-like ATPase in aerotolerance operon
111	fig|213849.5.peg.111	hypothetical protein	bi	fig|213849.3.peg.1238	98.18	hypothetical protein
119	fig|213849.5.peg.112	LSU ribosomal protein L19p	bi	fig|213849.3.peg.1239	95.76	LSU ribosomal protein L19p
229	fig|213849.5.peg.113	tRNA (Guanine37-N1) -methyltransferase (EC 2.1.1.31)	bi	fig|213849.3.peg.1240	96.05	tRNA (Guanine37-N1) -methyltransferase (EC 2.1.1.31)
176	fig|213849.5.peg.114	16S rRNA processing protein RimM	bi	fig|213849.3.peg.1241	97.14	16S rRNA processing protein RimM
82	fig|213849.5.peg.115	KH domain RNA binding protein YlqC	bi	fig|213849.3.peg.1242	98.77	KH domain RNA binding protein YlqC
76	fig|213849.5.peg.116	SSU ribosomal protein S16p	bi	fig|213849.3.peg.1243	97.33	SSU ribosomal protein S16p
446	fig|213849.5.peg.117	Signal recognition particle, subunit Ffh SRP54 (TC 3.A.5.1.1)	bi	fig|213849.3.peg.1244	98.88	Signal recognition particle, subunit Ffh SRP54 (TC 3.A.5.1.1)
258	fig|213849.5.peg.118	FIG000124: Ribosomal large subunit pseudouridine synthase D (EC 4.2.1.70)	bi	fig|213849.3.peg.1245	96.89	FIG000124: Ribosomal large subunit pseudouridine synthase D (EC 4.2.1.70)
383	fig|213849.5.peg.119	3-deoxy-D-manno-octulosonic-acid transferase (EC 2.-.-.-)	bi	fig|213849.3.peg.1246	98.17	3-deoxy-D-manno-octulosonic-acid transferase (EC 2.-.-.-)
240	fig|213849.5.peg.120	FIG137478: Hypothetical protein	bi	fig|213849.3.peg.1247	94.56	FIG137478: Hypothetical protein
241	fig|213849.5.peg.121	FIG137478: Hypothetical protein	bi	fig|213849.3.peg.1248	96.67	FIG137478: Hypothetical protein
301	fig|213849.5.peg.122	Glycyl-tRNA synthetase alpha chain (EC 6.1.1.14)	bi	fig|213849.3.peg.1249	99.33	Glycyl-tRNA synthetase alpha chain (EC 6.1.1.14)
169	fig|213849.5.peg.123	Phosphoribosylaminoimidazole carboxylase catalytic subunit (EC 4.1.1.21)	bi	fig|213849.3.peg.1250	98.81	Phosphoribosylaminoimidazole carboxylase catalytic subunit (EC 4.1.1.21)
420	fig|213849.5.peg.124	U32 pepsidasse collagenase family	bi	fig|213849.3.peg.1251	98.09	U32 pepsidase collagenase family
228	fig|213849.5.peg.125	hypothetical protein	bi	fig|213849.3.peg.1252	93.3	hypothetical protein
294	fig|213849.5.peg.126	Pyridoxine biosynthesis glutamine amidotransferase, synthase subunit (EC 2.4.2.-)	bi	fig|213849.3.peg.1253	99.32	Pyridoxine biosynthesis glutamine amidotransferase, synthase subunit (EC 2.4.2.-)
476	fig|213849.5.peg.128	Glutamine synthetase type I (EC 6.3.1.2)	bi	fig|213849.3.peg.1255	98.74	Glutamine synthetase type I (EC 6.3.1.2)
648	fig|213849.5.peg.129	Adenosylmethionine-8-amino-7-oxononanoate aminotransferase (EC 2.6.1.62)	bi	fig|213849.3.peg.1256	94.13	Adenosylmethionine-8-amino-7-oxononanoate aminotransferase (EC 2.6.1.62)
442	fig|213849.5.peg.130	Na+/solute symporter	bi	fig|213849.3.peg.1257	96.3	Na+/solute symporter
258	fig|213849.5.peg.131	membrane protein	bi	fig|213849.3.peg.1258	94.53	membrane protein
166	fig|213849.5.peg.132	membrane protein	bi	fig|213849.3.peg.1259	92.12	membrane protein
911	fig|213849.5.peg.133	hypothetical protein	bi	fig|213849.3.peg.1260	96.48	hypothetical protein
286	fig|213849.5.peg.134	Possible phosphatase	bi	fig|213849.3.peg.1261	95.09	Possible phosphatase
526	fig|213849.5.peg.135	D-3-phosphoglycerate dehydrogenase (EC 1.1.1.95)	bi	fig|213849.3.peg.1262	97.52	D-3-phosphoglycerate dehydrogenase (EC 1.1.1.95)
559	fig|213849.5.peg.136	SSU ribosomal protein S1p	bi	fig|213849.3.peg.1263	98.21	SSU ribosomal protein S1p
276	fig|213849.5.peg.137	4-hydroxy-3-methylbut-2-enyl diphosphate reductase (EC 1.17.1.2)	bi	fig|213849.3.peg.1264	99.27	4-hydroxy-3-methylbut-2-enyl diphosphate reductase (EC 1.17.1.2)
776	fig|213849.5.peg.139	Phenylalanyl-tRNA synthetase beta chain (EC 6.1.1.20)	bi	fig|213849.3.peg.157	96.26	Phenylalanyl-tRNA synthetase beta chain (EC 6.1.1.20)
331	fig|213849.5.peg.140	Phenylalanyl-tRNA synthetase alpha chain (EC 6.1.1.20)	bi	fig|213849.3.peg.158	97.88	Phenylalanyl-tRNA synthetase alpha chain (EC 6.1.1.20)
120	fig|213849.5.peg.141	HIT-family protein	bi	fig|213849.3.peg.159	100	HIT-family protein
265	fig|213849.5.peg.142	Putative amino-acid transporter periplasmic solute-binding protein	uni	fig|213849.3.peg.772	50.78	Putative amino-acid transporter periplasmic solute-binding protein
158	fig|213849.5.peg.143	site-specific recombinase, phage integrase family, putative	bi	fig|213849.3.peg.873	49.04	site-specific recombinase, phage integrase family, putative
451	fig|213849.5.peg.150	hypothetical protein	uni	fig|213849.3.peg.868	38.04	hypothetical protein
375	fig|213849.5.peg.152	Zona occludens toxin	uni	fig|213849.3.peg.870	28.39	Zona occludens toxin
410	fig|213849.5.peg.153	hypothetical protein	uni	fig|213849.3.peg.1097	27.53	MSHA biogenesis protein MshL
477	fig|213849.5.peg.154	hypothetical protein	uni	fig|213849.3.peg.872	39	hypothetical protein
295	fig|213849.5.peg.155	site-specific recombinase, phage integrase family, putative	uni	fig|213849.3.peg.873	45.24	site-specific recombinase, phage integrase family, putative
115	fig|213849.5.peg.156	ATP synthase C chain (EC 3.6.3.14)	bi	fig|213849.3.peg.161	100	ATP synthase C chain (EC 3.6.3.14)
222	fig|213849.5.peg.157	Inner membrane thiol:disulfide oxidoreductase, DsbB-like	bi	fig|213849.3.peg.162	95.02	Inner membrane thiol:disulfide oxidoreductase, DsbB-like
232	fig|213849.5.peg.158	Periplasmic thiol:disulfide interchange protein, DsbA-like	bi	fig|213849.3.peg.163	96.1	Periplasmic thiol:disulfide interchange protein, DsbA-like
526	fig|213849.5.peg.159	Phosphoenolpyruvate carboxykinase [ATP] (EC 4.1.1.49)	bi	fig|213849.3.peg.164	98.67	Phosphoenolpyruvate carboxykinase [ATP] (EC 4.1.1.49)
444	fig|213849.5.peg.160	putative periplasmic protein	bi	fig|213849.3.peg.165	97.52	putative periplasmic protein
464	fig|213849.5.peg.161	Argininosuccinate lyase (EC 4.3.2.1)	bi	fig|213849.3.peg.166	98.06	Argininosuccinate lyase (EC 4.3.2.1)
223	fig|213849.5.peg.162	hypothetical protein	uni	fig|213849.3.peg.552	50	hypothetical protein
284	fig|213849.5.peg.163	hypothetical protein	bi	fig|213849.3.peg.216	98.94	hypothetical protein
721	fig|213849.5.peg.164	Polyribonucleotide nucleotidyltransferase (EC 2.7.7.8)	bi	fig|213849.3.peg.217	98.89	Polyribonucleotide nucleotidyltransferase (EC 2.7.7.8)
237	fig|213849.5.peg.165	FIG00469665: hypothetical protein	bi	fig|213849.3.peg.218	99.15	FIG00469665: hypothetical protein
745	fig|213849.5.peg.166	Outer membrane protein Imp, required for envelope biogenesis / Organic solvent tolerance protein precursor	bi	fig|213849.3.peg.219	97.31	Outer membrane protein Imp, required for envelope biogenesis / Organic solvent tolerance protein precursor
141	fig|213849.5.peg.167	FIG00387922: hypothetical protein	bi	fig|213849.3.peg.220	99.29	FIG00387922: hypothetical protein
416	fig|213849.5.peg.168	Phosphoribosylamine--glycine ligase (EC 6.3.4.13)	bi	fig|213849.3.peg.221	96.87	Phosphoribosylamine--glycine ligase (EC 6.3.4.13)
46	fig|213849.5.peg.169	hypothetical protein	bi	fig|213849.3.peg.222	93.33	hypothetical protein
215	fig|213849.5.peg.170	Uroporphyrinogen-III synthase (EC 4.2.1.75)	bi	fig|213849.3.peg.223	93.9	Uroporphyrinogen-III synthase (EC 4.2.1.75)
81	fig|213849.5.peg.178	Acyl carrier protein (ACP2)	uni	fig|213849.3.peg.1001	30	Acyl carrier protein
405	fig|213849.5.peg.184	FIG138576: 3-oxoacyl-[ACP] synthase (EC 2.3.1.41)	uni	fig|213849.3.peg.1000	35.52	3-oxoacyl-[acyl-carrier-protein] synthase, KASII (EC 2.3.1.41)
233	fig|213849.5.peg.185	3-oxoacyl-[ACP] reductase (EC 1.1.1.100)	uni	fig|213849.3.peg.1002	42.08	3-oxoacyl-[acyl-carrier protein] reductase (EC 1.1.1.100)
381	fig|213849.5.peg.187	3-oxoacyl-[ACP] synthase (EC 2.3.1.41) FabV like	uni	fig|213849.3.peg.1000	32.07	3-oxoacyl-[acyl-carrier-protein] synthase, KASII (EC 2.3.1.41)
513	fig|213849.5.peg.200	GMP synthase [glutamine-hydrolyzing] (EC 6.3.5.2)	bi	fig|213849.3.peg.211	98.24	GMP synthase [glutamine-hydrolyzing] (EC 6.3.5.2)
126	fig|213849.5.peg.202	hypothetical protein	bi	fig|213849.3.peg.210	88.8	hypothetical protein
602	fig|213849.5.peg.203	Excinuclease ABC subunit C	bi	fig|213849.3.peg.209	96.67	Excinuclease ABC subunit C
265	fig|213849.5.peg.204	hypothetical protein	bi	fig|213849.3.peg.208	92.42	hypothetical protein
1321	fig|213849.5.peg.205	multi-sensor hybrid histidine kinase	bi	fig|213849.3.peg.207	86.88	two-component hybrid sensor and regulator
126	fig|213849.5.peg.206	response regulator receiver domain protein (CheY-like)	bi	fig|213849.3.peg.206	95.2	response regulator receiver domain protein (CheY-like)
372	fig|213849.5.peg.207	Chaperone protein DnaJ	bi	fig|213849.3.peg.205	95.01	Chaperone protein DnaJ
224	fig|213849.5.peg.208	Two-component system response regulator RacR	bi	fig|213849.3.peg.204	99.08	Two-component system response regulator RacR
428	fig|213849.5.peg.209	Two-component system histidine kinase DccS	bi	fig|213849.3.peg.203	98.83	Two-component system histidine kinase DccS
189	fig|213849.5.peg.210	Recombination protein RecR	bi	fig|213849.3.peg.202	98.94	Recombination protein RecR
485	fig|213849.5.peg.211	Pyruvate kinase (EC 2.7.1.40)	bi	fig|213849.3.peg.201	96.69	Pyruvate kinase (EC 2.7.1.40)
595	fig|213849.5.peg.212	Pyruvate carboxyl transferase subunit B (EC 6.4.1.1)	bi	fig|213849.3.peg.199	97.81	Pyruvate carboxyl transferase subunit B (EC 6.4.1.1)
322	fig|213849.5.peg.213	Possible membrane protein	bi	fig|213849.3.peg.198	97.81	Possible membrane protein
218	fig|213849.5.peg.214	ABC transporter-related protein	bi	fig|213849.3.peg.197	100	ABC transporter-related protein
390	fig|213849.5.peg.215	Protein of unknown function DUF214	bi	fig|213849.3.peg.196	97.94	ABC transporter, permease protein
95	fig|213849.5.peg.216	hypothetical protein	bi	fig|213849.3.peg.195	96.81	hypothetical protein
363	fig|213849.5.peg.217	hypothetical protein	bi	fig|213849.3.peg.194	78.51	hypothetical protein
124	fig|213849.5.peg.218	Endoribonuclease L-PSP	bi	fig|213849.3.peg.193	97.56	Endoribonuclease L-PSP
371	fig|213849.5.peg.219	N-succinyl-L,L-diaminopimelate desuccinylase (EC 3.5.1.18)	bi	fig|213849.3.peg.192	98.38	N-succinyl-L,L-diaminopimelate desuccinylase (EC 3.5.1.18)
202	fig|213849.5.peg.220	membrane protein, putative	bi	fig|213849.3.peg.191	97.51	membrane protein, putative
733	fig|213849.5.peg.221	Recombination inhibitory protein MutS2	bi	fig|213849.3.peg.190	97.13	Recombination inhibitory protein MutS2
117	fig|213849.5.peg.222	hypothetical protein	bi	fig|213849.3.peg.189	95.69	hypothetical protein
436	fig|213849.5.peg.223	UDP-N-acetylmuramate--alanine ligase (EC 6.3.2.8)	bi	fig|213849.3.peg.188	98.61	UDP-N-acetylmuramate--alanine ligase (EC 6.3.2.8)
400	fig|213849.5.peg.224	hypothetical protein	bi	fig|213849.3.peg.187	86.47	hypothetical protein
269	fig|213849.5.peg.225	Amino acid ABC transporter, periplasmic amino acid-binding protein	uni	fig|213849.3.peg.386	52.61	Amino acid ABC transporter, periplasmic amino acid-binding protein
159	fig|213849.5.peg.226	hypothetical protein	bi	fig|213849.3.peg.185	87.34	hypothetical protein
224	fig|213849.5.peg.227	Sulfur carrier protein adenylyltransferase ThiF	bi	fig|213849.3.peg.184	95.52	Sulfur carrier protein adenylyltransferase ThiF
265	fig|213849.5.peg.228	Predicted amidohydrolase	bi	fig|213849.3.peg.183	96.69	Predicted amidohydrolase
67	fig|213849.5.peg.229	hypothetical protein	bi	fig|213849.3.peg.182	100	hypothetical protein
366	fig|213849.5.peg.230	Homoserine O-acetyltransferase (EC 2.3.1.31)	bi	fig|213849.3.peg.181	98.08	Homoserine O-acetyltransferase (EC 2.3.1.31)
483	fig|213849.5.peg.231	Inosine-5&#39;-monophosphate dehydrogenase (EC 1.1.1.205)	bi	fig|213849.3.peg.180	98.13	Inosine-5&#39;-monophosphate dehydrogenase (EC 1.1.1.205)
451	fig|213849.5.peg.232	Aspartyl-tRNA(Asn) amidotransferase subunit A (EC 6.3.5.6) @ Glutamyl-tRNA(Gln) amidotransferase subunit A (EC 6.3.5.7)	bi	fig|213849.3.peg.179	97.56	Aspartyl-tRNA(Asn) amidotransferase subunit A (EC 6.3.5.6) @ Glutamyl-tRNA(Gln) amidotransferase subunit A (EC 6.3.5.7)
920	fig|213849.5.peg.233	Isoleucyl-tRNA synthetase (EC 6.1.1.5)	bi	fig|213849.3.peg.178	97.61	Isoleucyl-tRNA synthetase (EC 6.1.1.5)
365	fig|213849.5.peg.234	Hypothetical domain / C-terminal domain of CinA type S	bi	fig|213849.3.peg.177	98.35	Hypothetical domain / C-terminal domain of CinA type S
205	fig|213849.5.peg.235	hypothetical protein	bi	fig|213849.3.peg.176	94.61	hypothetical protein
68	fig|213849.5.peg.237	Putative isomerase	bi	fig|213849.3.peg.1615	86.57	Putative isomerase
598	fig|213849.5.peg.238	Translation elongation factor LepA	bi	fig|213849.3.peg.1614	98.32	Translation elongation factor LepA
313	fig|213849.5.peg.240	Ribose-phosphate pyrophosphokinase (EC 2.7.6.1)	bi	fig|213849.3.peg.1613	99.36	Ribose-phosphate pyrophosphokinase (EC 2.7.6.1)
341	fig|213849.5.peg.242	tRNA-specific 2-thiouridylase MnmA	bi	fig|213849.3.peg.1610	97.65	tRNA-specific 2-thiouridylase MnmA
196	fig|213849.5.peg.243	Predicted Rossmann fold nucleotide-binding protein, possible lysine decarboxylase	bi	fig|213849.3.peg.1609	96.92	hypothetical protein
168	fig|213849.5.peg.244	2-amino-4-hydroxy-6-hydroxymethyldihydropteridine pyrophosphokinase (EC 2.7.6.3)	bi	fig|213849.3.peg.1608	98.8	2-amino-4-hydroxy-6-hydroxymethyldihydropteridine pyrophosphokinase (EC 2.7.6.3)
342	fig|213849.5.peg.245	Aminopeptidase YpdF (MP-, MA-, MS-, AP-, NP- specific)	bi	fig|213849.3.peg.1607	97.65	Aminopeptidase YpdF (MP-, MA-, MS-, AP-, NP- specific)
161	fig|213849.5.peg.246	3-dehydroquinate dehydratase II (EC 4.2.1.10)	bi	fig|213849.3.peg.1606	99.38	3-dehydroquinate dehydratase II (EC 4.2.1.10)
406	fig|213849.5.peg.247	Chlorohydrolase/deaminase family protein	bi	fig|213849.3.peg.1604	95.8	Chlorohydrolase/deaminase family protein
286	fig|213849.5.peg.248	protease IV (PspA)	bi	fig|213849.3.peg.1603	95.79	protease IV (PspA)
470	fig|213849.5.peg.250	anion transporter	bi	fig|213849.3.peg.1602	98.72	anion transporter
470	fig|213849.5.peg.251	anion transporter	bi	fig|213849.3.peg.1601	95.95	Transporter, putative
334	fig|213849.5.peg.253	Diaminohydroxyphosphoribosylaminopyrimidine deaminase (EC 3.5.4.26) / 5-amino-6-(5-phosphoribosylamino)uracil reductase (EC 1.1.1.193)	bi	fig|213849.3.peg.1600	94.29	Diaminohydroxyphosphoribosylaminopyrimidine deaminase (EC 3.5.4.26) / 5-amino-6-(5-phosphoribosylamino)uracil reductase (EC 1.1.1.193)
151	fig|213849.5.peg.254	Integral membrane protein	bi	fig|213849.3.peg.1599	91.33	Integral membrane protein
560	fig|213849.5.peg.255	Cytochrome c552 precursor (EC 1.7.2.2)	bi	fig|213849.3.peg.1598	96.6	Cytochrome c552 precursor (EC 1.7.2.2)
167	fig|213849.5.peg.256	Cytochrome c nitrite reductase, small subunit NrfH	bi	fig|213849.3.peg.1597	96.39	Cytochrome c nitrite reductase, small subunit NrfH
140	fig|213849.5.peg.257	FIG000325: clustered with transcription termination protein NusA	bi	fig|213849.3.peg.1594	98.56	FIG000325: clustered with transcription termination protein NusA
123	fig|213849.5.peg.258	Ribosome-binding factor A	bi	fig|213849.3.peg.1593	97.54	Ribosome-binding factor A
933	fig|213849.5.peg.259	Translation initiation factor 2	bi	fig|213849.3.peg.1592	96.57	Translation initiation factor 2
76	fig|213849.5.peg.260	hypothetical protein	bi	fig|213849.3.peg.1591	97.33	hypothetical protein
293	fig|213849.5.peg.261	Homoserine kinase (EC 2.7.1.39)	bi	fig|213849.3.peg.1590	97.26	Homoserine kinase (EC 2.7.1.39)
86	fig|213849.5.peg.262	Inactive homolog of metal-dependent proteases, putative molecular chaperone	bi	fig|213849.3.peg.1589	97.65	Inactive homolog of metal-dependent proteases, putative molecular chaperone
297	fig|213849.5.peg.263	UDP-3-O-[3-hydroxymyristoyl] N-acetylglucosamine deacetylase (EC 3.5.1.-)	bi	fig|213849.3.peg.1588	98.99	UDP-3-O-[3-hydroxymyristoyl] N-acetylglucosamine deacetylase (EC 3.5.1.-)
460	fig|213849.5.peg.264	FIG00711593: hypothetical protein	bi	fig|213849.3.peg.1587	96.51	FIG00711593: hypothetical protein
277	fig|213849.5.peg.265	Prephenate and/or arogenate dehydrogenase (unknown specificity) (EC 1.3.1.12)(EC 1.3.1.43)	bi	fig|213849.3.peg.1586	97.46	Prephenate and/or arogenate dehydrogenase (unknown specificity) (EC 1.3.1.12)(EC 1.3.1.43)
749	fig|213849.5.peg.266	Outer membrane protein assembly factor YaeT precursor	bi	fig|213849.3.peg.1585	97.59	Outer membrane protein assembly factor YaeT precursor
521	fig|213849.5.peg.267	Probable low-affinity inorganic phosphate transporter	bi	fig|213849.3.peg.1581	97.88	Probable low-affinity inorganic phosphate transporter
252	fig|213849.5.peg.268	Exodeoxyribonuclease III (EC 3.1.11.2)	bi	fig|213849.3.peg.1580	99.2	Exodeoxyribonuclease III (EC 3.1.11.2)
450	fig|213849.5.peg.269	Putative sodium-dependent transmembrane transport protein	bi	fig|213849.3.peg.1579	97.1	Putative sodium-dependent transmembrane transport protein
711	fig|213849.5.peg.270	Putative high-affinity iron permease	bi	fig|213849.3.peg.1578	96.62	Putative high-affinity iron permease
175	fig|213849.5.peg.271	Periplasmic protein p19 involved in high-affinity Fe2+ transport	bi	fig|213849.3.peg.1577	100	Periplasmic protein p19 involved in high-affinity Fe2+ transport
473	fig|213849.5.peg.272	Ferrous iron transport permease EfeU	bi	fig|213849.3.peg.1576	97.01	Ferrous iron transport permease EfeU
417	fig|213849.5.peg.273	Cell division protein FtsX	bi	fig|213849.3.peg.1575	98.8	Cell division protein FtsX
377	fig|213849.5.peg.274	Fe2+ ABC transporter, permease protein 2	bi	fig|213849.3.peg.1574	97.07	Fe2+ ABC transporter, permease protein 2
222	fig|213849.5.peg.275	Fe2+ ABC transporter, ATP-binding subunit	bi	fig|213849.3.peg.1573	96.83	Fe2+ ABC transporter, ATP-binding subunit
134	fig|213849.5.peg.276	Possible periplasmic thiredoxin	bi	fig|213849.3.peg.1572	92.48	Possible periplasmic thiredoxin
150	fig|213849.5.peg.277	Possible lipoprotein thiredoxin	bi	fig|213849.3.peg.1571	97.32	Possible lipoprotein thiredoxin
144	fig|213849.5.peg.278	Putative periplasmic protein	bi	fig|213849.3.peg.1570	96.5	Putative periplasmic protein
386	fig|213849.5.peg.279	MFS permease	bi	fig|213849.3.peg.1569	97.14	MFS permease
330	fig|213849.5.peg.280	Conserved protein	bi	fig|213849.3.peg.1568	98.48	Conserved protein
141	fig|213849.5.peg.281	acetyltransferase	bi	fig|213849.3.peg.1567	98.57	acetyltransferase
188	fig|213849.5.peg.282	hypothetical protein	bi	fig|213849.3.peg.1566	97.33	hypothetical protein
187	fig|213849.5.peg.283	hypothetical protein	bi	fig|213849.3.peg.1565	96.77	hypothetical protein
187	fig|213849.5.peg.284	Formate dehydrogenase-O, iron-sulfur subunit (EC 1.2.1.2); Putative formate dehydrogenase iron-sulfur subunit (EC 1.2.1.2)	bi	fig|213849.3.peg.1564	97.85	Formate dehydrogenase-O, iron-sulfur subunit (EC 1.2.1.2); Putative formate dehydrogenase iron-sulfur subunit (EC 1.2.1.2)
776	fig|213849.5.peg.285	Formate dehydrogenase-O, major subunit (EC 1.2.1.2) @ selenocysteine-containing	bi	fig|213849.3.peg.1563	97.29	Formate dehydrogenase-O, major subunit (EC 1.2.1.2) @ selenocysteine-containing
975	fig|213849.5.peg.286	Formate dehydrogenase-O, major subunit (EC 1.2.1.2) @ selenocysteine-containing	bi	fig|213849.3.peg.941	98.98	Formate dehydrogenase-O, major subunit (EC 1.2.1.2) @ selenocysteine-containing
183	fig|213849.5.peg.287	Formate dehydrogenase-O, major subunit (EC 1.2.1.2) @ selenocysteine-containing	uni	fig|213849.3.peg.941	98.9	Formate dehydrogenase-O, major subunit (EC 1.2.1.2) @ selenocysteine-containing
76	fig|213849.5.peg.288	hypothetical protein	bi	fig|213849.3.peg.943	98.67	hypothetical protein
228	fig|213849.5.peg.289	Putative formate dehydrogenase-specific chaperone	bi	fig|213849.3.peg.944	98.68	Putative formate dehydrogenase-specific chaperone
564	fig|213849.5.peg.290	Iron-sulfur cluster-binding protein	bi	fig|213849.3.peg.945	95.91	Iron-sulfur cluster-binding protein
195	fig|213849.5.peg.291	hypothetical protein	bi	fig|213849.3.peg.946	95.88	hypothetical protein
345	fig|213849.5.peg.292	hypothetical protein	bi	fig|213849.3.peg.947	98.84	hypothetical protein
517	fig|213849.5.peg.293	PAS/PAC sensor signal transduction histidine kinase	bi	fig|213849.3.peg.948	97.67	PAS/PAC sensor signal transduction histidine kinase
223	fig|213849.5.peg.294	response regulator receiver domain protein (CheY-like)	bi	fig|213849.3.peg.949	97.3	two-component response regulator family protein
444	fig|213849.5.peg.295	L-seryl-tRNA(Sec) selenium transferase (EC 2.9.1.1)	bi	fig|213849.3.peg.950	95.03	L-seryl-tRNA(Sec) selenium transferase (EC 2.9.1.1)
609	fig|213849.5.peg.296	Selenocysteine-specific translation elongation factor	bi	fig|213849.3.peg.951	90.46	Selenocysteine-specific translation elongation factor
239	fig|213849.5.peg.297	Putative periplasmic protein	bi	fig|213849.3.peg.952	94.12	Putative periplasmic protein
54	fig|213849.5.peg.298	hypothetical protein	bi	fig|213849.3.peg.953	90.57	hypothetical protein
226	fig|213849.5.peg.299	Menaquinone via 6-amino-6-deoxyfutalosine step 1	bi	fig|213849.3.peg.954	97.33	Menaquinone via 6-amino-6-deoxyfutalosine step 1
104	fig|213849.5.peg.300	hypothetical protein	bi	fig|213849.3.peg.955	97.09	hypothetical protein
210	fig|213849.5.peg.301	Uracil phosphoribosyltransferase (EC 2.4.2.9)	bi	fig|213849.3.peg.956	97.61	Uracil phosphoribosyltransferase (EC 2.4.2.9)
476	fig|213849.5.peg.302	Nicotinate phosphoribosyltransferase (EC 2.4.2.11)	bi	fig|213849.3.peg.957	97.68	Nicotinate phosphoribosyltransferase (EC 2.4.2.11)
419	fig|213849.5.peg.303	NADP-dependent malic enzyme (EC 1.1.1.40)	bi	fig|213849.3.peg.958	97.85	NADP-dependent malic enzyme (EC 1.1.1.40)
462	fig|213849.5.peg.304	Glutamyl-tRNA synthetase (EC 6.1.1.17)	bi	fig|213849.3.peg.959	98.7	Glutamyl-tRNA synthetase (EC 6.1.1.17)
279	fig|213849.5.peg.305	hypothetical protein	bi	fig|213849.3.peg.960	98.92	hypothetical protein
446	fig|213849.5.peg.306	Biotin carboxylase of acetyl-CoA carboxylase (EC 6.3.4.14)	bi	fig|213849.3.peg.962	100	Biotin carboxylase of acetyl-CoA carboxylase (EC 6.3.4.14)
149	fig|213849.5.peg.307	Biotin carboxyl carrier protein of acetyl-CoA carboxylase	bi	fig|213849.3.peg.963	95.27	Biotin carboxyl carrier protein of acetyl-CoA carboxylase
418	fig|213849.5.peg.309	Hypothetical radical SAM family enzyme, NOT coproporphyrinogen III oxidase, oxygen-independent	uni	fig|213849.3.peg.461	28.33	hypothetical protein
254	fig|213849.5.peg.312	Haemin uptake system ATP-binding protein	uni	fig|213849.3.peg.1086	34.75	Lipopolysaccharide ABC transporter, ATP-binding protein LptB
205	fig|213849.5.peg.316	MotA/TolQ/ExbB proton channel family protein	uni	fig|213849.3.peg.35	37.97	MotA/TolQ/ExbB proton channel family protein
439	fig|213849.5.peg.318	ABC transporter ATP-binding protein YojI	uni	fig|213849.3.peg.1086	30.39	Lipopolysaccharide ABC transporter, ATP-binding protein LptB
135	fig|213849.5.peg.321	Ferric siderophore transport system, biopolymer transport protein ExbD	uni	fig|213849.3.peg.34	30	Biopolymer transport protein ExbD/TolR
313	fig|213849.5.peg.322	MotA/TolQ/ExbB proton channel family protein	uni	fig|213849.3.peg.35	43.69	MotA/TolQ/ExbB proton channel family protein
187	fig|213849.5.peg.327	Deoxycytidine triphosphate deaminase (EC 3.5.4.13)	bi	fig|213849.3.peg.964	98.92	Deoxycytidine triphosphate deaminase (EC 3.5.4.13)
691	fig|213849.5.peg.328	DNA topoisomerase I (EC 5.99.1.2)	bi	fig|213849.3.peg.965	98.84	DNA topoisomerase I (EC 5.99.1.2)
384	fig|213849.5.peg.329	NA+/H+ antiporter (napA), putative	bi	fig|213849.3.peg.966	98.69	NA+/H+ antiporter (napA), putative
440	fig|213849.5.peg.330	Citrate synthase (si) (EC 2.3.3.1)	bi	fig|213849.3.peg.967	99.77	Citrate synthase (si) (EC 2.3.3.1)
262	fig|213849.5.peg.331	3&#39;(2&#39;),5&#39;-bisphosphate nucleotidase (EC 3.1.3.7)	bi	fig|213849.3.peg.968	96.12	3&#39;(2&#39;),5&#39;-bisphosphate nucleotidase (EC 3.1.3.7)
268	fig|213849.5.peg.333	hypothetical protein	bi	fig|213849.3.peg.969	85.44	hypothetical protein
258	fig|213849.5.peg.334	UDP-N-acetylenolpyruvoylglucosamine reductase (EC 1.1.1.158)	bi	fig|213849.3.peg.970	92.61	UDP-N-acetylenolpyruvoylglucosamine reductase (EC 1.1.1.158)
290	fig|213849.5.peg.335	Menaquinone via futalosine step 4	bi	fig|213849.3.peg.971	96.19	Menaquinone via futalosine step 4
348	fig|213849.5.peg.336	RecA protein	bi	fig|213849.3.peg.972	99.71	RecA protein
418	fig|213849.5.peg.337	Enolase (EC 4.2.1.11)	bi	fig|213849.3.peg.973	97.36	Enolase (EC 4.2.1.11)
82	fig|213849.5.peg.338	hypothetical protein	bi	fig|213849.3.peg.974	97.4	hypothetical protein
253	fig|213849.5.peg.339	Hydroxymethylpyrimidine phosphate kinase ThiD (EC 2.7.4.7)	bi	fig|213849.3.peg.975	92.86	Hydroxymethylpyrimidine phosphate kinase ThiD (EC 2.7.4.7)
173	fig|213849.5.peg.340	Nicotinamidase (EC 3.5.1.19)	bi	fig|213849.3.peg.976	94.77	Nicotinamidase (EC 3.5.1.19)
218	fig|213849.5.peg.343	Molybdenum transport system permease protein ModB (TC 3.A.1.8.1)	uni	fig|213849.3.peg.978	34.86	Molybdenum transport system permease protein ModB (TC 3.A.1.8.1)
233	fig|213849.5.peg.344	molybdenum ABC transporter, periplasmic molybdate-binding protein	uni	fig|213849.3.peg.980	30.2	Molybdenum ABC transporter, periplasmic molybdenum-binding protein ModA (TC 3.A.1.8.1)
292	fig|213849.5.peg.345	Molybdenum transport ATP-binding protein ModC (TC 3.A.1.8.1)	bi	fig|213849.3.peg.977	97.21	Molybdenum transport ATP-binding protein ModC (TC 3.A.1.8.1)
226	fig|213849.5.peg.346	Molybdenum transport system permease protein ModB (TC 3.A.1.8.1)	bi	fig|213849.3.peg.978	99.55	Molybdenum transport system permease protein ModB (TC 3.A.1.8.1)
129	fig|213849.5.peg.347	hypothetical protein	bi	fig|213849.3.peg.979	96.88	hypothetical protein
248	fig|213849.5.peg.348	Molybdenum ABC transporter, periplasmic molybdenum-binding protein ModA (TC 3.A.1.8.1)	bi	fig|213849.3.peg.980	95.92	Molybdenum ABC transporter, periplasmic molybdenum-binding protein ModA (TC 3.A.1.8.1)
140	fig|213849.5.peg.349	Molybdate-binding domain of ModE	bi	fig|213849.3.peg.981	94.24	Molybdate-binding domain of ModE
138	fig|213849.5.peg.350	Type II secretion envelope pseudopilin protein (PulG,guides folded protein to PulD in outer membrane)	uni	fig|213849.3.peg.373	62	Type II secretion envelope pseudopilin protein (PulG,guides folded protein to PulD in outer membrane)
362	fig|213849.5.peg.351	Transcription termination protein NusA	bi	fig|213849.3.peg.985	99.17	Transcription termination protein NusA
81	fig|213849.5.peg.352	FIG00388607: hypothetical protein	bi	fig|213849.3.peg.986	100	FIG00388607: hypothetical protein
420	fig|213849.5.peg.353	tRNA-i(6)A37 methylthiotransferase	bi	fig|213849.3.peg.987	96.18	tRNA-i(6)A37 methylthiotransferase
210	fig|213849.5.peg.354	Protein of unknown function DUF374	bi	fig|213849.3.peg.988	97.13	Protein of unknown function DUF374
90	fig|213849.5.peg.356	addiction module toxin, RelE/StbE family	bi	fig|213849.3.peg.989	95.74	hypothetical protein
397	fig|213849.5.peg.357	Major outer membrane protein	bi	fig|213849.3.peg.990	80.1	Major outer membrane protein
188	fig|213849.5.peg.358	cytochrome c family protein, putative	bi	fig|213849.3.peg.991	93.05	cytochrome c family protein, putative
586	fig|213849.5.peg.359	DNA polymerase III subunits gamma and tau (EC 2.7.7.7)	bi	fig|213849.3.peg.992	93.85	DNA polymerase III subunits gamma and tau (EC 2.7.7.7)
221	fig|213849.5.peg.360	lipoprotein, putative	bi	fig|213849.3.peg.993	96.82	lipoprotein, putative
436	fig|213849.5.peg.361	Transcription termination factor Rho	bi	fig|213849.3.peg.994	99.77	Transcription termination factor Rho
127	fig|213849.5.peg.362	hypothetical protein	bi	fig|213849.3.peg.995	96.83	hypothetical protein
788	fig|213849.5.peg.363	Lead, cadmium, zinc and mercury transporting ATPase (EC 3.6.3.3) (EC 3.6.3.5); Copper-translocating P-type ATPase (EC 3.6.3.4)	bi	fig|213849.3.peg.996	98.22	Lead, cadmium, zinc and mercury transporting ATPase (EC 3.6.3.3) (EC 3.6.3.5); Copper-translocating P-type ATPase (EC 3.6.3.4)
84	fig|213849.5.peg.364	hypothetical protein	bi	fig|213849.3.peg.997	100	hypothetical protein
107	fig|213849.5.peg.365	Cytochrome C553 (soluble cytochrome f)	bi	fig|213849.3.peg.998	99.06	Cytochrome C553 (soluble cytochrome f)
313	fig|213849.5.peg.366	Acetyl-coenzyme A carboxyl transferase alpha chain (EC 6.4.1.2)	bi	fig|213849.3.peg.999	98.08	Acetyl-coenzyme A carboxyl transferase alpha chain (EC 6.4.1.2)
405	fig|213849.5.peg.367	3-oxoacyl-[acyl-carrier-protein] synthase, KASII (EC 2.3.1.41)	bi	fig|213849.3.peg.1000	99.75	3-oxoacyl-[acyl-carrier-protein] synthase, KASII (EC 2.3.1.41)
76	fig|213849.5.peg.368	Acyl carrier protein	bi	fig|213849.3.peg.1001	100	Acyl carrier protein
248	fig|213849.5.peg.369	3-oxoacyl-[acyl-carrier protein] reductase (EC 1.1.1.100)	bi	fig|213849.3.peg.1002	100	3-oxoacyl-[acyl-carrier protein] reductase (EC 1.1.1.100)
330	fig|213849.5.peg.370	3-oxoacyl-[acyl-carrier-protein] synthase, KASIII (EC 2.3.1.41)	bi	fig|213849.3.peg.1003	97.87	3-oxoacyl-[acyl-carrier-protein] synthase, KASIII (EC 2.3.1.41)
333	fig|213849.5.peg.371	Phosphate:acyl-ACP acyltransferase PlsX	bi	fig|213849.3.peg.1004	99.1	Phosphate:acyl-ACP acyltransferase PlsX
49	fig|213849.5.peg.372	LSU ribosomal protein L32p	bi	fig|213849.3.peg.1005	100	LSU ribosomal protein L32p
115	fig|213849.5.peg.373	FIG00469629: hypothetical protein	bi	fig|213849.3.peg.1006	100	FIG00469629: hypothetical protein
138	fig|213849.5.peg.374	Nucleoside diphosphate kinase (EC 2.7.4.6)	bi	fig|213849.3.peg.1007	99.27	Nucleoside diphosphate kinase (EC 2.7.4.6)
95	fig|213849.5.peg.375	Ferredoxin	bi	fig|213849.3.peg.1008	95.74	Ferredoxin
199	fig|213849.5.peg.376	Alkyl hydroperoxide reductase subunit C-like protein	bi	fig|213849.3.peg.1009	98.99	Alkyl hydroperoxide reductase subunit C-like protein
335	fig|213849.5.peg.377	YgjD/Kae1/Qri7 family, required for threonylcarbamoyladenosine (t(6)A) formation in tRNA	bi	fig|213849.3.peg.1010	97.01	YgjD/Kae1/Qri7 family, required for threonylcarbamoyladenosine (t(6)A) formation in tRNA
145	fig|213849.5.peg.378	hypothetical protein	bi	fig|213849.3.peg.1011	86.58	Cytochrome c, class I
74	fig|213849.5.peg.379	OmpA/MotB domain protein	uni	fig|213849.3.peg.1012	90.41	Outer membrane protein A precursor
145	fig|213849.5.peg.380	Outer membrane protein A precursor	bi	fig|213849.3.peg.1012	93.75	Outer membrane protein A precursor
529	fig|213849.5.peg.381	Autotransporter adhesin (YadA superfamily)	bi	fig|213849.3.peg.1013	55.71	CELL SURFACE PROTEIN
382	fig|213849.5.peg.383	exoprotein with autotransporter precursor	bi	fig|213849.3.peg.961	38.81	hypothetical protein
447	fig|213849.5.peg.385	Putative transmembrane transport protein	bi	fig|213849.3.peg.1561	99.1	Putative transmembrane transport protein
447	fig|213849.5.peg.386	Putative transmembrane transport protein	bi	fig|213849.3.peg.1562	99.42	Putative transmembrane transport protein
447	fig|213849.5.peg.387	Putative transmembrane transport protein	bi	fig|213849.3.peg.397	97.19	Putative transmembrane transport protein
126	fig|213849.5.peg.388	HspR, transcriptional repressor of DnaK operon	bi	fig|213849.3.peg.266	100	HspR, transcriptional repressor of DnaK operon
286	fig|213849.5.peg.389	DnaJ-class molecular chaperone CbpA	bi	fig|213849.3.peg.265	98.95	DnaJ-class molecular chaperone CbpA
227	fig|213849.5.peg.390	Putative two-component regulator	bi	fig|213849.3.peg.264	100	Putative two-component regulator
431	fig|213849.5.peg.391	Putative two-component sensor	bi	fig|213849.3.peg.263	98.14	Putative two-component sensor
290	fig|213849.5.peg.392	D-alanine aminotransferase (EC 2.6.1.21)	bi	fig|213849.3.peg.262	96.89	D-alanine aminotransferase (EC 2.6.1.21)
167	fig|213849.5.peg.393	membrane protein	bi	fig|213849.3.peg.261	98.8	membrane protein
345	fig|213849.5.peg.394	DNA recombination protein RmuC	bi	fig|213849.3.peg.260	97.97	DNA recombination protein RmuC
112	fig|213849.5.peg.395	membrane protein	bi	fig|213849.3.peg.259	94.59	membrane protein
303	fig|213849.5.peg.396	rRNA small subunit methyltransferase H	bi	fig|213849.3.peg.258	95.7	rRNA small subunit methyltransferase H
176	fig|213849.5.peg.398	FIG00470301: hypothetical protein	bi	fig|213849.3.peg.257	98.85	FIG00470301: hypothetical protein
494	fig|213849.5.peg.399	hypothetical protein	bi	fig|213849.3.peg.256	95.54	Peptidyl-prolyl cis-trans isomerase PpiD (EC 5.2.1.8)
459	fig|213849.5.peg.400	Cell division protein FtsA	bi	fig|213849.3.peg.255	93.45	Cell division protein FtsA
515	fig|213849.5.peg.402	IMP cyclohydrolase (EC 3.5.4.10) / Phosphoribosylaminoimidazolecarboxamide formyltransferase (EC 2.1.2.3)	bi	fig|213849.3.peg.1442	97.86	IMP cyclohydrolase (EC 3.5.4.10) / Phosphoribosylaminoimidazolecarboxamide formyltransferase (EC 2.1.2.3)
243	fig|213849.5.peg.403	DnaJ-like protein DjlA	bi	fig|213849.3.peg.1443	96.28	DnaJ-like protein DjlA
719	fig|213849.5.peg.404	Phosphoribosylformylglycinamidine synthase, synthetase subunit (EC 6.3.5.3)	bi	fig|213849.3.peg.1444	97.77	Phosphoribosylformylglycinamidine synthase, synthetase subunit (EC 6.3.5.3)
216	fig|213849.5.peg.405	probable methyltransferase	bi	fig|213849.3.peg.1445	94.42	probable methyltransferase
649	fig|213849.5.peg.406	High-affinity choline uptake protein BetT	bi	fig|213849.3.peg.1446	98.15	High-affinity choline uptake protein BetT
252	fig|213849.5.peg.407	putative lipopolysaccharide core biosynthesis glycosyl transferase LpsC	bi	fig|213849.3.peg.1452	34.01	Putative two-domain glycosyltransferase
262	fig|213849.5.peg.408	Carbohydrate Esterase Family 4	uni	fig|213849.3.peg.1454	32.38	Polysaccharide deacetylase
330	fig|213849.5.peg.409	Poly(glycerol-phosphate) alpha-glucosyltransferase (EC 2.4.1.52)	uni	fig|213849.3.peg.1458	26.35	Glycosyl transferase, group 1
328	fig|213849.5.peg.411	Poly(glycerol-phosphate) alpha-glucosyltransferase (EC 2.4.1.52)	bi	fig|213849.3.peg.1079	29.52	Glycosyltransferase-like
272	fig|213849.5.peg.412	Polysaccharide deacetylase	bi	fig|213849.3.peg.1454	32.43	Polysaccharide deacetylase
359	fig|213849.5.peg.414	Glycosyltransferase	bi	fig|213849.3.peg.1461	28.02	UDP-glucose:(heptosyl) LPS alpha1,3-glucosyltransferase WaaG (EC 2.4.1.-)
292	fig|213849.5.peg.416	Lipid A biosynthesis lauroyl acyltransferase (EC 2.3.1.-)	bi	fig|213849.3.peg.1451	27.59	Lipid A biosynthesis lauroyl acyltransferase (EC 2.3.1.-)
415	fig|213849.5.peg.417	UDP-glucose dehydrogenase (EC 1.1.1.22)	bi	fig|213849.3.peg.1447	87.92	UDP-glucose dehydrogenase (EC 1.1.1.22)
445	fig|213849.5.peg.418	GTPase and tRNA-U34 5-formylation enzyme TrmE	bi	fig|213849.3.peg.1467	97.3	GTPase and tRNA-U34 5-formylation enzyme TrmE
271	fig|213849.5.peg.419	RNA-binding protein Jag	bi	fig|213849.3.peg.1468	94.44	RNA-binding protein Jag
525	fig|213849.5.peg.420	Inner membrane protein translocase component YidC, long form	bi	fig|213849.3.peg.1469	98.09	Inner membrane protein translocase component YidC, long form
109	fig|213849.5.peg.422	Ribonuclease P protein component (EC 3.1.26.5)	bi	fig|213849.3.peg.1470	100	Ribonuclease P protein component (EC 3.1.26.5)
45	fig|213849.5.peg.423	LSU ribosomal protein L34p	bi	fig|213849.3.peg.1471	97.73	LSU ribosomal protein L34p
167	fig|213849.5.peg.424	membrane protein	bi	fig|213849.3.peg.1472	96.39	membrane protein
133	fig|213849.5.peg.425	4-hydroxybenzoyl-CoA thioesterase family active site	bi	fig|213849.3.peg.1473	99.24	4-hydroxybenzoyl-CoA thioesterase family active site
412	fig|213849.5.peg.426	Putative periplasmic protein	bi	fig|213849.3.peg.1474	97.32	Putative periplasmic protein
215	fig|213849.5.peg.427	DNA polymerase, bacteriophage-type (EC 2.7.7.7)	bi	fig|213849.3.peg.1475	96.73	DNA polymerase, bacteriophage-type (EC 2.7.7.7)
273	fig|213849.5.peg.428	Protein-N(5)-glutamine methyltransferase PrmC, methylates polypeptide chain release factors RF1 and RF2	bi	fig|213849.3.peg.1476	96.32	Protein-N(5)-glutamine methyltransferase PrmC, methylates polypeptide chain release factors RF1 and RF2
402	fig|213849.5.peg.429	Putative integral membrane zinc-metalloprotease	bi	fig|213849.3.peg.1477	97.26	Putative integral membrane zinc-metalloprotease
566	fig|213849.5.peg.430	Na+/H+ antiporter	bi	fig|213849.3.peg.1478	97.88	Na+/H+ antiporter
651	fig|213849.5.peg.432	COG0488: ATPase components of ABC transporters with duplicated ATPase domains	bi	fig|213849.3.peg.1479	98.92	COG0488: ATPase components of ABC transporters with duplicated ATPase domains
274	fig|213849.5.peg.433	Phosphate ABC transporter, periplasmic phosphate-binding protein PstS (TC 3.A.1.7.1)	bi	fig|213849.3.peg.1480	96.34	Phosphate ABC transporter, periplasmic phosphate-binding protein PstS (TC 3.A.1.7.1)
157	fig|213849.5.peg.434	nucleotidyltransferase domain protein	bi	fig|213849.3.peg.1481	96.15	nucleotidyltransferase domain protein
262	fig|213849.5.peg.435	Phosphate transport ATP-binding protein PstB (TC 3.A.1.7.1)	bi	fig|213849.3.peg.1482	98.85	Phosphate transport ATP-binding protein PstB (TC 3.A.1.7.1)
287	fig|213849.5.peg.436	Phosphate transport system permease protein PstA (TC 3.A.1.7.1)	bi	fig|213849.3.peg.1483	96.47	Phosphate transport system permease protein PstA (TC 3.A.1.7.1)
294	fig|213849.5.peg.437	Phosphate transport system permease protein PstC (TC 3.A.1.7.1)	bi	fig|213849.3.peg.1484	98.63	Phosphate transport system permease protein PstC (TC 3.A.1.7.1)
343	fig|213849.5.peg.438	Phosphate ABC transporter, periplasmic phosphate-binding protein PstS (TC 3.A.1.7.1)	bi	fig|213849.3.peg.1485	97.95	Phosphate ABC transporter, periplasmic phosphate-binding protein PstS (TC 3.A.1.7.1)
404	fig|213849.5.peg.439	permeases of the major facilitator superfamily	bi	fig|213849.3.peg.1486	98.17	permeases of the major facilitator superfamily
222	fig|213849.5.peg.440	Two-component system response regulator	bi	fig|213849.3.peg.1487	95.93	Two-component system response regulator
447	fig|213849.5.peg.441	sensory trasnduction histidine kinase	bi	fig|213849.3.peg.1488	95.29	Two-component system histidine kinase
442	fig|213849.5.peg.442	Multi antimicrobial extrusion protein (Na(+)/drug antiporter), MATE family of MDR efflux pumps	bi	fig|213849.3.peg.1489	97.51	Multi antimicrobial extrusion protein (Na(+)/drug antiporter), MATE family of MDR efflux pumps
269	fig|213849.5.peg.443	3-methyl-2-oxobutanoate hydroxymethyltransferase (EC 2.1.2.11)	bi	fig|213849.3.peg.1490	98.13	3-methyl-2-oxobutanoate hydroxymethyltransferase (EC 2.1.2.11)
211	fig|213849.5.peg.444	Predicted metal-dependent hydrolase	bi	fig|213849.3.peg.1491	93.33	Predicted metal-dependent hydrolase
397	fig|213849.5.peg.445	hypothetical protein	bi	fig|213849.3.peg.1492	92.42	hypothetical protein
294	fig|213849.5.peg.446	N-carbamoylputrescine amidase (3.5.1.53)	bi	fig|213849.3.peg.1493	98.29	N-carbamoylputrescine amidase (3.5.1.53)
298	fig|213849.5.peg.447	Cobalt-zinc-cadmium resistance protein	bi	fig|213849.3.peg.1494	95.96	Cobalt-zinc-cadmium resistance protein
188	fig|213849.5.peg.448	membrane protein	bi	fig|213849.3.peg.1495	97.85	membrane protein
197	fig|213849.5.peg.449	FIG00469884: hypothetical protein	bi	fig|213849.3.peg.1496	97.45	FIG00469884: hypothetical protein
506	fig|213849.5.peg.450	FIG002344: Hydrolase (HAD superfamily)	bi	fig|213849.3.peg.1497	99.01	FIG002344: Hydrolase (HAD superfamily)
206	fig|213849.5.peg.451	5-formyltetrahydrofolate cyclo-ligase (EC 6.3.3.2)	bi	fig|213849.3.peg.1498	97.56	5-formyltetrahydrofolate cyclo-ligase (EC 6.3.3.2)
193	fig|213849.5.peg.452	Putative lipoprotein thiredoxin	bi	fig|213849.3.peg.1499	96.35	Putative lipoprotein thiredoxin
290	fig|213849.5.peg.453	Signal recognition particle receptor protein FtsY (=alpha subunit) (TC 3.A.5.1.1)	bi	fig|213849.3.peg.1500	98.27	Signal recognition particle receptor protein FtsY (=alpha subunit) (TC 3.A.5.1.1)
447	fig|213849.5.peg.454	DNA repair protein RadA	bi	fig|213849.3.peg.1501	99.33	DNA repair protein RadA
355	fig|213849.5.peg.455	Putative diguanylate cyclase (GGDEF domain) with PAS/PAC and Chase2 sensors	bi	fig|213849.3.peg.1502	87.29	hypothetical protein
146	fig|213849.5.peg.456	Possible bacterioferritin	bi	fig|213849.3.peg.1503	92.41	Possible bacterioferritin
403	fig|213849.5.peg.457	Glucose-6-phosphate isomerase (EC 5.3.1.9)	bi	fig|213849.3.peg.1504	96.27	Glucose-6-phosphate isomerase (EC 5.3.1.9)
283	fig|213849.5.peg.458	UTP--glucose-1-phosphate uridylyltransferase (EC 2.7.7.9)	bi	fig|213849.3.peg.1505	97.87	UTP--glucose-1-phosphate uridylyltransferase (EC 2.7.7.9)
402	fig|213849.5.peg.461	Phosphate ABC transporter, periplasmic phosphate-binding protein PstS (TC 3.A.1.7.1)	bi	fig|213849.3.peg.1506	94.57	Phosphate ABC transporter, periplasmic phosphate-binding protein PstS (TC 3.A.1.7.1)
428	fig|213849.5.peg.462	Histidinol dehydrogenase (EC 1.1.1.23)	bi	fig|213849.3.peg.1508	98.83	Histidinol dehydrogenase (EC 1.1.1.23)
288	fig|213849.5.peg.463	1-aminocyclopropane-1-carboxylate deaminase (EC 3.5.99.7)	bi	fig|213849.3.peg.1509	96.86	1-aminocyclopropane-1-carboxylate deaminase (EC 3.5.99.7)
347	fig|213849.5.peg.464	Putative periplasmic protein	bi	fig|213849.3.peg.1510	98.79	Putative periplasmic protein
427	fig|213849.5.peg.465	membrane protein	bi	fig|213849.3.peg.550	96.71	membrane protein
355	fig|213849.5.peg.466	Fructose-bisphosphate aldolase class II (EC 4.1.2.13)	bi	fig|213849.3.peg.551	97.91	Fructose-bisphosphate aldolase class II (EC 4.1.2.13)
274	fig|213849.5.peg.467	Foldase protein PrsA precursor (EC 5.2.1.8)	bi	fig|213849.3.peg.553	98.17	Foldase protein PrsA precursor (EC 5.2.1.8)
211	fig|213849.5.peg.468	Endonuclease III (EC 4.2.99.18)	bi	fig|213849.3.peg.554	99.05	Endonuclease III (EC 4.2.99.18)
427	fig|213849.5.peg.469	Aminoacyl-histidine dipeptidase (Peptidase D) (EC 3.4.13.3)	bi	fig|213849.3.peg.556	96.48	Aminoacyl-histidine dipeptidase (Peptidase D) (EC 3.4.13.3)
303	fig|213849.5.peg.470	tRNA (5-methoxyuridine) 34 synthase	bi	fig|213849.3.peg.557	95.7	tRNA (5-methoxyuridine) 34 synthase
194	fig|213849.5.peg.471	Uridine diphosphate glucose pyrophosphatase (EC 3.6.1.45)	bi	fig|213849.3.peg.558	96.35	Uridine diphosphate glucose pyrophosphatase (EC 3.6.1.45)
460	fig|213849.5.peg.472	Mg/Co/Ni transporter MgtE / CBS domain	bi	fig|213849.3.peg.559	99.13	Mg/Co/Ni transporter MgtE / CBS domain
391	fig|213849.5.peg.473	Membrane proteins related to metalloendopeptidases	bi	fig|213849.3.peg.560	98.21	Membrane proteins related to metalloendopeptidases
241	fig|213849.5.peg.479	hypothetical protein	bi	fig|213849.3.peg.561	93.75	FIG00471841: hypothetical protein
460	fig|213849.5.peg.480	(S)-2-hydroxy-acid oxidase (EC 1.1.3.15)	bi	fig|213849.3.peg.562	96.51	(S)-2-hydroxy-acid oxidase (EC 1.1.3.15)
420	fig|213849.5.peg.482	Competence protein	bi	fig|213849.3.peg.563	96.18	Competence protein
695	fig|213849.5.peg.483	Polyphosphate kinase (EC 2.7.4.1)	bi	fig|213849.3.peg.564	98.7	Polyphosphate kinase (EC 2.7.4.1)
148	fig|213849.5.peg.484	Putative exported protein	bi	fig|213849.3.peg.565	93.2	Putative exported protein
600	fig|213849.5.peg.485	ATP-dependent DNA helicase RecG (EC 3.6.1.-)	bi	fig|213849.3.peg.566	95.83	ATP-dependent DNA helicase RecG (EC 3.6.1.-)
407	fig|213849.5.peg.486	processing protease	bi	fig|213849.3.peg.567	91.13	processing protease
354	fig|213849.5.peg.487	Menaquinone via futalosine step 3	bi	fig|213849.3.peg.568	98.3	Menaquinone via futalosine step 3
179	fig|213849.5.peg.488	hypothetical protein	bi	fig|213849.3.peg.569	96.63	hypothetical protein
400	fig|213849.5.peg.489	Putative integral membrane protein	bi	fig|213849.3.peg.227	99.5	Putative integral membrane protein
92	fig|213849.5.peg.490	plasmid stabilization system	bi	fig|213849.3.peg.230	94.51	plasmid stabilization system
78	fig|213849.5.peg.491	hypothetical protein	bi	fig|213849.3.peg.231	100	hypothetical protein
404	fig|213849.5.peg.492	Transmembrane transport protein	bi	fig|213849.3.peg.232	97.77	Transmembrane transport protein
138	fig|213849.5.peg.493	hypothetical protein	bi	fig|213849.3.peg.233	96.35	hypothetical protein
115	fig|213849.5.peg.494	hypothetical protein	bi	fig|213849.3.peg.234	98.25	hypothetical protein
427	fig|213849.5.peg.495	Glutamate-1-semialdehyde aminotransferase (EC 5.4.3.8)	bi	fig|213849.3.peg.235	97.89	Glutamate-1-semialdehyde aminotransferase (EC 5.4.3.8)
569	fig|213849.5.peg.496	hypothetical protein	uni	fig|213849.3.peg.454	30.16	hypothetical protein
117	fig|213849.5.peg.497	FIG00711847: hypothetical protein	bi	fig|213849.3.peg.236	92.24	FIG00711847: hypothetical protein
285	fig|213849.5.peg.498	Methylenetetrahydrofolate dehydrogenase (NADP+) (EC 1.5.1.5) / Methenyltetrahydrofolate cyclohydrolase (EC 3.5.4.9)	bi	fig|213849.3.peg.237	97.54	Methylenetetrahydrofolate dehydrogenase (NADP+) (EC 1.5.1.5) / Methenyltetrahydrofolate cyclohydrolase (EC 3.5.4.9)
279	fig|213849.5.peg.499	Signal peptidase I (EC 3.4.21.89)	bi	fig|213849.3.peg.238	97.84	Signal peptidase I (EC 3.4.21.89)
145	fig|213849.5.peg.500	Ribose 5-phosphate isomerase B (EC 5.3.1.6)	bi	fig|213849.3.peg.239	97.22	Ribose 5-phosphate isomerase B (EC 5.3.1.6)
185	fig|213849.5.peg.501	Adenine phosphoribosyltransferase (EC 2.4.2.7)	bi	fig|213849.3.peg.240	98.37	Adenine phosphoribosyltransferase (EC 2.4.2.7)
196	fig|213849.5.peg.502	DedA family protein	bi	fig|213849.3.peg.241	96.92	DedA family protein
486	fig|213849.5.peg.503	Cytosol aminopeptidase PepA (EC 3.4.11.1)	bi	fig|213849.3.peg.242	98.14	Cytosol aminopeptidase PepA (EC 3.4.11.1)
368	fig|213849.5.peg.504	GTP-binding and nucleic acid-binding protein YchF	bi	fig|213849.3.peg.243	98.37	GTP-binding and nucleic acid-binding protein YchF
324	fig|213849.5.peg.507	Agmatine deiminase (EC 3.5.3.12)	bi	fig|213849.3.peg.245	95.36	Agmatine deiminase (EC 3.5.3.12)
2299	fig|213849.5.peg.508	hypothetical protein	bi	fig|213849.3.peg.246	84.15	hypothetical protein
178	fig|213849.5.peg.509	Ribosomal subunit interface protein	bi	fig|213849.3.peg.531	97.18	Ribosomal subunit interface protein
155	fig|213849.5.peg.510	hypothetical protein	bi	fig|213849.3.peg.532	83.12	hypothetical protein
294	fig|213849.5.peg.511	FIG00469922: hypothetical protein	bi	fig|213849.3.peg.533	82.61	FIG00469922: hypothetical protein
276	fig|213849.5.peg.512	putative prepilin-type N- cleavage/methylation domain protein	bi	fig|213849.3.peg.534	78.7	putative prepilin-type N- cleavage/methylation domain protein
213	fig|213849.5.peg.513	Putative lipoprotein	bi	fig|213849.3.peg.535	95.28	Putative lipoprotein
809	fig|213849.5.peg.514	ATP-dependent protease La (EC 3.4.21.53) Type I	bi	fig|213849.3.peg.536	97.52	ATP-dependent protease La (EC 3.4.21.53) Type I
192	fig|213849.5.peg.515	SIGNAL-TRANSDUCTION SENSOR PROTEIN-PAS/PAC domain	bi	fig|213849.3.peg.537	87.7	SIGNAL-TRANSDUCTION SENSOR PROTEIN-PAS/PAC domain
143	fig|213849.5.peg.516	hypothetical protein	bi	fig|213849.3.peg.538	83.1	hypothetical protein
394	fig|213849.5.peg.517	Glutamate N-acetyltransferase (EC 2.3.1.35) / N-acetylglutamate synthase (EC 2.3.1.1)	bi	fig|213849.3.peg.539	96.95	Glutamate N-acetyltransferase (EC 2.3.1.35) / N-acetylglutamate synthase (EC 2.3.1.1)
377	fig|213849.5.peg.518	Potassium channel protein	bi	fig|213849.3.peg.540	98.67	Potassium channel protein
64	fig|213849.5.peg.519	LSU ribosomal protein L28p	bi	fig|213849.3.peg.541	96.83	LSU ribosomal protein L28p
214	fig|213849.5.peg.520	Ribulose-phosphate 3-epimerase (EC 5.1.3.1)	bi	fig|213849.3.peg.542	98.59	Ribulose-phosphate 3-epimerase (EC 5.1.3.1)
260	fig|213849.5.peg.521	DEDDh 3&#39;-5&#39; exonuclease domain of the epsilon subunit of DNA polymerase III	bi	fig|213849.3.peg.543	96.53	DEDDh 3&#39;-5&#39; exonuclease domain of the epsilon subunit of DNA polymerase III
377	fig|213849.5.peg.522	Alanine racemase (EC 5.1.1.1)	bi	fig|213849.3.peg.544	97.34	Alanine racemase (EC 5.1.1.1)
421	fig|213849.5.peg.523	Carboxynorspermidine dehydrogenase, putative (EC 1.1.1.-)	bi	fig|213849.3.peg.545	96.9	Carboxynorspermidine dehydrogenase, putative (EC 1.1.1.-)
340	fig|213849.5.peg.525	Putative transport protein	bi	fig|213849.3.peg.546	96.76	Putative transport protein
411	fig|213849.5.peg.526	Sulfate permease	bi	fig|213849.3.peg.548	93.63	Sulfate permease
692	fig|213849.5.peg.529	Translation elongation factor G	bi	fig|213849.3.peg.1408	99.13	Translation elongation factor G
157	fig|213849.5.peg.530	SSU ribosomal protein S7p (S5e)	bi	fig|213849.3.peg.1407	100	SSU ribosomal protein S7p (S5e)
111	fig|213849.5.peg.531	SSU ribosomal protein S12p (S23e)	bi	fig|213849.3.peg.1406	100	SSU ribosomal protein S12p (S23e)
133	fig|213849.5.peg.533	DoxX family protein	bi	fig|213849.3.peg.1405	96.97	DoxX family protein
1503	fig|213849.5.peg.534	DNA-directed RNA polymerase beta&#39; subunit (EC 2.7.7.6)	bi	fig|213849.3.peg.1404	98.34	DNA-directed RNA polymerase beta&#39; subunit (EC 2.7.7.6)
1380	fig|213849.5.peg.535	DNA-directed RNA polymerase beta subunit (EC 2.7.7.6)	bi	fig|213849.3.peg.1403	99.2	DNA-directed RNA polymerase beta subunit (EC 2.7.7.6)
126	fig|213849.5.peg.536	LSU ribosomal protein L7/L12 (P1/P2)	bi	fig|213849.3.peg.1402	99.2	LSU ribosomal protein L7/L12 (P1/P2)
160	fig|213849.5.peg.537	LSU ribosomal protein L10p (P0)	bi	fig|213849.3.peg.1401	97.48	LSU ribosomal protein L10p (P0)
234	fig|213849.5.peg.538	LSU ribosomal protein L1p (L10Ae)	bi	fig|213849.3.peg.1400	98.71	LSU ribosomal protein L1p (L10Ae)
142	fig|213849.5.peg.539	LSU ribosomal protein L11p (L12e)	bi	fig|213849.3.peg.1399	100	LSU ribosomal protein L11p (L12e)
177	fig|213849.5.peg.540	Transcription antitermination protein NusG	bi	fig|213849.3.peg.1398	100	Transcription antitermination protein NusG
60	fig|213849.5.peg.541	Preprotein translocase subunit SecE (TC 3.A.5.1.1)	bi	fig|213849.3.peg.1397	100	Preprotein translocase subunit SecE (TC 3.A.5.1.1)
53	fig|213849.5.peg.542	LSU ribosomal protein L33p	bi	fig|213849.3.peg.1396	100	LSU ribosomal protein L33p
400	fig|213849.5.peg.543	Translation elongation factor Tu	bi	fig|213849.3.peg.1395	99.25	Translation elongation factor Tu
487	fig|213849.5.peg.544	Aldehyde dehydrogenase B (EC 1.2.1.22)	bi	fig|213849.3.peg.1394	97.33	Aldehyde dehydrogenase B (EC 1.2.1.22)
421	fig|213849.5.peg.545	Putative oxidoreductase ferredoxin-type protein, clusters with CPO	bi	fig|213849.3.peg.1393	99.76	Putative oxidoreductase ferredoxin-type protein, clusters with CPO
457	fig|213849.5.peg.546	Coproporphyrinogen III oxidase, oxygen-independent (EC 1.3.99.22)	bi	fig|213849.3.peg.1392	96.71	Coproporphyrinogen III oxidase, oxygen-independent (EC 1.3.99.22)
155	fig|213849.5.peg.547	hypothetical protein	bi	fig|213849.3.peg.1391	97.37	hypothetical protein
308	fig|213849.5.peg.548	Ornithine carbamoyltransferase (EC 2.1.3.3)	bi	fig|213849.3.peg.1390	94.46	Ornithine carbamoyltransferase (EC 2.1.3.3)
322	fig|213849.5.peg.549	Porphobilinogen synthase (EC 4.2.1.24)	bi	fig|213849.3.peg.1389	96.88	Porphobilinogen synthase (EC 4.2.1.24)
188	fig|213849.5.peg.550	GTP cyclohydrolase II (EC 3.5.4.25)	bi	fig|213849.3.peg.1388	98.4	GTP cyclohydrolase II (EC 3.5.4.25)
189	fig|213849.5.peg.551	rRNA small subunit 7-methylguanosine (m7G) methyltransferase GidB	bi	fig|213849.3.peg.1387	94.68	rRNA small subunit 7-methylguanosine (m7G) methyltransferase GidB
67	fig|213849.5.peg.552	hypothetical protein	bi	fig|213849.3.peg.1386	100	hypothetical protein
128	fig|213849.5.peg.553	hypothetical protein	bi	fig|213849.3.peg.1385	94.49	hypothetical protein
420	fig|213849.5.peg.554	hypothetical protein	bi	fig|213849.3.peg.1384	96.42	hypothetical protein
78	fig|213849.5.peg.555	FIG00469891: hypothetical protein	bi	fig|213849.3.peg.1383	94.81	FIG00469891: hypothetical protein
532	fig|213849.5.peg.556	Arginyl-tRNA synthetase (EC 6.1.1.19)	bi	fig|213849.3.peg.1382	96.8	Arginyl-tRNA synthetase (EC 6.1.1.19)
70	fig|213849.5.peg.557	Twin-arginine translocation protein TatA	bi	fig|213849.3.peg.1381	98.55	Twin-arginine translocation protein TatA
204	fig|213849.5.peg.558	Guanylate kinase (EC 2.7.4.8)	bi	fig|213849.3.peg.1380	96.06	Guanylate kinase (EC 2.7.4.8)
435	fig|213849.5.peg.559	hypothetical protein	bi	fig|213849.3.peg.1379	74.09	ABR064Wp
215	fig|213849.5.peg.560	Putative ABC transporter ATP binding protein	bi	fig|213849.3.peg.1378	95.77	Putative ABC transporter ATP binding protein
350	fig|213849.5.peg.561	Translation elongation factor Ts	bi	fig|213849.3.peg.1377	96.28	Translation elongation factor Ts
264	fig|213849.5.peg.562	SSU ribosomal protein S2p (SAe)	bi	fig|213849.3.peg.1376	98.86	SSU ribosomal protein S2p (SAe)
238	fig|213849.5.peg.563	COG1496: Uncharacterized conserved protein	bi	fig|213849.3.peg.1375	77.54	COG1496: Uncharacterized conserved protein
206	fig|213849.5.peg.564	Riboflavin synthase eubacterial/eukaryotic (EC 2.5.1.9)	bi	fig|213849.3.peg.1374	91.71	Riboflavin synthase eubacterial/eukaryotic (EC 2.5.1.9)
322	fig|213849.5.peg.565	Biotin synthase (EC 2.8.1.6)	bi	fig|213849.3.peg.1373	95.95	Biotin synthase (EC 2.8.1.6)
627	fig|213849.5.peg.566	tRNA uridine 5-carboxymethylaminomethyl modification enzyme GidA	bi	fig|213849.3.peg.1372	99.19	tRNA uridine 5-carboxymethylaminomethyl modification enzyme GidA
378	fig|213849.5.peg.567	ubiquinol cytochrome C oxidoreductase, cytochrome C1 subunit	bi	fig|213849.3.peg.1371	96.82	ubiquinol cytochrome C oxidoreductase, cytochrome C1 subunit
420	fig|213849.5.peg.568	Ubiquinol--cytochrome c reductase, cytochrome B subunit (EC 1.10.2.2)	bi	fig|213849.3.peg.1370	98.81	Ubiquinol--cytochrome c reductase, cytochrome B subunit (EC 1.10.2.2)
167	fig|213849.5.peg.569	Ubiquinol-cytochrome C reductase iron-sulfur subunit (EC 1.10.2.2)	bi	fig|213849.3.peg.1369	100	Ubiquinol-cytochrome C reductase iron-sulfur subunit (EC 1.10.2.2)
139	fig|213849.5.peg.570	Heat shock protein Hsp20	bi	fig|213849.3.peg.1368	97.1	Heat shock protein Hsp20
409	fig|213849.5.peg.572	hypothetical protein	bi	fig|213849.3.peg.1367	86.27	hypothetical protein
504	fig|213849.5.peg.573	Pantothenate:Na+ symporter (TC 2.A.21.1.1)	bi	fig|213849.3.peg.1366	95.81	Pantothenate:Na+ symporter (TC 2.A.21.1.1)
144	fig|213849.5.peg.574	probable integral membrane protein Cj0830	bi	fig|213849.3.peg.1364	94.78	probable integral membrane protein Cj0830
237	fig|213849.5.peg.575	Putative amino acid ABC tansporter permease protein	bi	fig|213849.3.peg.1363	98.73	Putative amino acid ABC tansporter permease protein
247	fig|213849.5.peg.576	Putative glutamine transport ATP-binding protein	bi	fig|213849.3.peg.1362	98.37	Putative glutamine transport ATP-binding protein
285	fig|213849.5.peg.577	hypothetical protein	bi	fig|213849.3.peg.1361	79.17	Histidine-binding protein precursor
242	fig|213849.5.peg.578	CjaC	bi	fig|213849.3.peg.1360	92.95	CjaC
210	fig|213849.5.peg.579	Thiamin-phosphate pyrophosphorylase (EC 2.5.1.3)	bi	fig|213849.3.peg.1359	96.17	Thiamin-phosphate pyrophosphorylase (EC 2.5.1.3)
259	fig|213849.5.peg.580	Undecaprenyl-diphosphatase (EC 3.6.1.27)	bi	fig|213849.3.peg.1358	98.84	Undecaprenyl-diphosphatase (EC 3.6.1.27)
260	fig|213849.5.peg.581	Protein of unknown function DUF81	bi	fig|213849.3.peg.1357	97.3	Protein of unknown function DUF81
435	fig|213849.5.peg.582	Cysteine desulfurase (EC 2.8.1.7)	bi	fig|213849.3.peg.1356	96.31	Cysteine desulfurase (EC 2.8.1.7)
255	fig|213849.5.peg.583	hypothetical protein	bi	fig|213849.3.peg.1355	97.64	hypothetical protein
66	fig|213849.5.peg.584	FIG00711540: hypothetical protein	bi	fig|213849.3.peg.1354	95.38	FIG00711540: hypothetical protein
1181	fig|213849.5.peg.586	DNA polymerase III alpha subunit (EC 2.7.7.7)	bi	fig|213849.3.peg.1347	98.9	DNA polymerase III alpha subunit (EC 2.7.7.7)
83	fig|213849.5.peg.587	RNA-binding region RNP-1	bi	fig|213849.3.peg.1346	98.78	RNA-binding region RNP-1
182	fig|213849.5.peg.588	DJ-1/YajL/PfpI superfamily, includes chaperone protein YajL (former ThiJ), parkinsonism-associated protein DJ-1, peptidases PfpI, Hsp31	bi	fig|213849.3.peg.1345	95.58	DJ-1/YajL/PfpI superfamily, includes chaperone protein YajL (former ThiJ), parkinsonism-associated protein DJ-1, peptidases PfpI, Hsp31
53	fig|213849.5.peg.589	hypothetical protein	bi	fig|213849.3.peg.1344	86.54	hypothetical protein
189	fig|213849.5.peg.590	Translation elongation factor P	bi	fig|213849.3.peg.1343	97.87	Translation elongation factor P
256	fig|213849.5.peg.591	hypothetical protein	bi	fig|213849.3.peg.1342	94.9	hypothetical protein
197	fig|213849.5.peg.592	conjugal transfer protein	bi	fig|213849.3.peg.1341	95.92	conjugal transfer protein
114	fig|213849.5.peg.593	metalloid reductase RarA	bi	fig|213849.3.peg.1340	98.91	hypothetical protein
268	fig|213849.5.peg.594	hypothetical protein	uni	fig|213849.3.peg.1340	97.38	hypothetical protein
250	fig|213849.5.peg.595	hypothetical protein	bi	fig|213849.3.peg.874	92.77	hypothetical protein
130	fig|213849.5.peg.596	Transcription termination protein NusB	bi	fig|213849.3.peg.875	97.67	Transcription termination protein NusB
157	fig|213849.5.peg.597	6,7-dimethyl-8-ribityllumazine synthase (EC 2.5.1.78)	bi	fig|213849.3.peg.876	98.72	6,7-dimethyl-8-ribityllumazine synthase (EC 2.5.1.78)
107	fig|213849.5.peg.598	Quaternary ammonium compound-resistance protein SugE	bi	fig|213849.3.peg.877	99.06	Quaternary ammonium compound-resistance protein SugE
111	fig|213849.5.peg.599	Quaternary ammonium compound-resistance protein SugE	bi	fig|213849.3.peg.878	98.18	Quaternary ammonium compound-resistance protein SugE
268	fig|213849.5.peg.600	2-Keto-3-deoxy-D-manno-octulosonate-8-phosphate synthase (EC 2.5.1.55)	bi	fig|213849.3.peg.879	96.63	2-Keto-3-deoxy-D-manno-octulosonate-8-phosphate synthase (EC 2.5.1.55)
298	fig|213849.5.peg.601	Putative integral membrane protein	bi	fig|213849.3.peg.880	98.99	integral membrane protein
445	fig|213849.5.peg.602	hypothetical protein	bi	fig|213849.3.peg.881	95.27	hypothetical protein
459	fig|213849.5.peg.603	GTP-binding protein EngA	bi	fig|213849.3.peg.882	98.03	GTP-binding protein EngA
186	fig|213849.5.peg.604	Shikimate kinase I (EC 2.7.1.71)	bi	fig|213849.3.peg.883	85.38	Shikimate kinase I (EC 2.7.1.71)
324	fig|213849.5.peg.606	Tryptophanyl-tRNA synthetase (EC 6.1.1.2)	bi	fig|213849.3.peg.884	98.76	Tryptophanyl-tRNA synthetase (EC 6.1.1.2)
146	fig|213849.5.peg.607	membrane protein	bi	fig|213849.3.peg.885	70.83	membrane protein
188	fig|213849.5.peg.608	hypothetical protein	bi	fig|213849.3.peg.886	95.72	hypothetical protein
415	fig|213849.5.peg.609	Seryl-tRNA synthetase (EC 6.1.1.11)	bi	fig|213849.3.peg.887	96.86	Seryl-tRNA synthetase (EC 6.1.1.11)
310	fig|213849.5.peg.610	Sodium-dependent transporter	bi	fig|213849.3.peg.888	97.73	Sodium-dependent transporter
504	fig|213849.5.peg.611	2-isopropylmalate synthase (EC 2.3.3.13)	bi	fig|213849.3.peg.889	94.63	2-isopropylmalate synthase (EC 2.3.3.13)
647	fig|213849.5.peg.612	Cell division protein FtsH (EC 3.4.24.-)	bi	fig|213849.3.peg.890	98.76	Cell division protein FtsH (EC 3.4.24.-)
276	fig|213849.5.peg.613	Ribosomal protein L11 methyltransferase (EC 2.1.1.-)	bi	fig|213849.3.peg.891	96	Ribosomal protein L11 methyltransferase (EC 2.1.1.-)
236	fig|213849.5.peg.614	Phosphoribosylformimino-5-aminoimidazole carboxamide ribotide isomerase (EC 5.3.1.16)	bi	fig|213849.3.peg.892	98.72	Phosphoribosylformimino-5-aminoimidazole carboxamide ribotide isomerase (EC 5.3.1.16)
301	fig|213849.5.peg.615	hypothetical protein	bi	fig|213849.3.peg.893	96.67	hypothetical protein
597	fig|213849.5.peg.616	UDP-N-acetylglucosamine 4,6-dehydratase (EC 4.2.1.-)	bi	fig|213849.3.peg.894	96.81	UDP-N-acetylglucosamine 4,6-dehydratase (EC 4.2.1.-)
369	fig|213849.5.peg.617	4-keto-6-deoxy-N-Acetyl-D-hexosaminyl-(Lipid carrier) aminotransferase	bi	fig|213849.3.peg.895	96.47	4-keto-6-deoxy-N-Acetyl-D-hexosaminyl-(Lipid carrier) aminotransferase
70	fig|213849.5.peg.618	Alkylphosphonate utilization operon protein PhnA	bi	fig|213849.3.peg.896	97.1	Alkylphosphonate utilization operon protein PhnA
318	fig|213849.5.peg.619	hypothetical protein	bi	fig|213849.3.peg.897	95.27	4-amino-6-deoxy-N-Acetyl-D-hexosaminyl-(Lipid carrier) acetyltrasferase
202	fig|213849.5.peg.620	Lipid carrier : UDP-N-acetylgalactosaminyltransferase (EC 2.4.1.-)	bi	fig|213849.3.peg.898	92.54	Lipid carrier : UDP-N-acetylgalactosaminyltransferase (EC 2.4.1.-)
372	fig|213849.5.peg.621	Alpha-1,3-N-acetylgalactosamine transferase PglA (EC 2.4.1.-)	bi	fig|213849.3.peg.899	94.07	Alpha-1,3-N-acetylgalactosamine transferase PglA (EC 2.4.1.-)
695	fig|213849.5.peg.622	Oligosaccharyltransferase PglB (EC 2.4.1.119)	bi	fig|213849.3.peg.900	97.41	Oligosaccharyltransferase PglB (EC 2.4.1.119)
322	fig|213849.5.peg.623	Beta-1,3-glucosyltransferase	bi	fig|213849.3.peg.901	93.77	Beta-1,3-glucosyltransferase
356	fig|213849.5.peg.624	exopolysaccharide biosynthesis protein, glycosyl transferase	bi	fig|213849.3.peg.902	95.21	Glycosyl transferase, group 1
274	fig|213849.5.peg.625	Lipopolysaccharide cholinephosphotransferase LicD1 (EC 2.7.8.-)	bi	fig|213849.3.peg.903	94.85	Lipopolysaccharide cholinephosphotransferase LicD1 (EC 2.7.8.-)
236	fig|213849.5.peg.626	Cholinephosphate cytidylyltransferase (EC 2.7.7.15)	bi	fig|213849.3.peg.904	97.45	Cholinephosphate cytidylyltransferase (EC 2.7.7.15)
291	fig|213849.5.peg.627	Choline permease LicB	bi	fig|213849.3.peg.905	96.55	Choline permease LicB
294	fig|213849.5.peg.628	Choline kinase (EC 2.7.1.32)	bi	fig|213849.3.peg.906	97.61	Choline kinase (EC 2.7.1.32)
342	fig|213849.5.peg.629	Beta-1,3-glucosyltransferase	bi	fig|213849.3.peg.907	88.82	hypothetical protein
147	fig|213849.5.peg.635	Proteinase inhibitor I11, ecotin precursor	bi	fig|213849.3.peg.911	95.21	Proteinase inhibitor I11, ecotin precursor
338	fig|213849.5.peg.636	UDP-glucose 4-epimerase (EC 5.1.3.2)	bi	fig|213849.3.peg.912	97.03	UDP-glucose 4-epimerase (EC 5.1.3.2)
267	fig|213849.5.peg.637	DNA ligase (ATP) (EC 6.5.1.1)	bi	fig|213849.3.peg.913	97.74	DNA ligase (ATP) (EC 6.5.1.1)
285	fig|213849.5.peg.638	Polysaccharide biosynthesis protein WlaX	bi	fig|213849.3.peg.914	95.77	Polysaccharide biosynthesis protein WlaX
274	fig|213849.5.peg.639	Enoyl-[acyl-carrier-protein] reductase [NADH] (EC 1.3.1.9)	bi	fig|213849.3.peg.915	98.9	Enoyl-[acyl-carrier-protein] reductase [NADH] (EC 1.3.1.9)
129	fig|213849.5.peg.640	death-on-curing family protein	uni	fig|213849.3.peg.1663	47.69	death-on-curing family protein
233	fig|213849.5.peg.642	Triosephosphate isomerase (EC 5.3.1.1)	bi	fig|213849.3.peg.916	96.52	Triosephosphate isomerase (EC 5.3.1.1)
404	fig|213849.5.peg.643	Phosphoglycerate kinase (EC 2.7.2.3)	bi	fig|213849.3.peg.917	99.26	Phosphoglycerate kinase (EC 2.7.2.3)
335	fig|213849.5.peg.644	NAD-dependent glyceraldehyde-3-phosphate dehydrogenase (EC 1.2.1.12)	bi	fig|213849.3.peg.918	98.2	NAD-dependent glyceraldehyde-3-phosphate dehydrogenase (EC 1.2.1.12)
293	fig|213849.5.peg.645	putative iojap homolog	bi	fig|213849.3.peg.919	96.22	putative iojap homolog
364	fig|213849.5.peg.646	Putative membrane protein YeiH	bi	fig|213849.3.peg.812	92.29	Putative membrane protein YeiH
302	fig|213849.5.peg.647	transcriptional regulator, LysR family	bi	fig|213849.3.peg.813	96.35	transcriptional regulator, LysR family
203	fig|213849.5.peg.648	ATP phosphoribosyltransferase (EC 2.4.2.17)	bi	fig|213849.3.peg.814	98.02	ATP phosphoribosyltransferase (EC 2.4.2.17)
211	fig|213849.5.peg.649	Pantothenate kinase type III, CoaX-like (EC 2.7.1.33)	bi	fig|213849.3.peg.815	93.81	Pantothenate kinase type III, CoaX-like (EC 2.7.1.33)
106	fig|213849.5.peg.650	hypothetical protein	bi	fig|213849.3.peg.816	93.33	hypothetical protein
336	fig|213849.5.peg.651	Putative lipoprotein	bi	fig|213849.3.peg.817	97.31	Putative lipoprotein
193	fig|213849.5.peg.652	hypothetical protein	bi	fig|213849.3.peg.818	94.27	hypothetical protein
94	fig|213849.5.peg.653	Aspartyl-tRNA(Asn) amidotransferase subunit C (EC 6.3.5.6) @ Glutamyl-tRNA(Gln) amidotransferase subunit C (EC 6.3.5.7)	bi	fig|213849.3.peg.819	98.92	Aspartyl-tRNA(Asn) amidotransferase subunit C (EC 6.3.5.6) @ Glutamyl-tRNA(Gln) amidotransferase subunit C (EC 6.3.5.7)
361	fig|213849.5.peg.654	Twitching motility protein PilT	bi	fig|213849.3.peg.820	98.33	Twitching motility protein PilT
215	fig|213849.5.peg.655	Colicin V production protein	bi	fig|213849.3.peg.821	94.86	Colicin V production protein
161	fig|213849.5.peg.656	Ferric uptake regulation protein FUR	bi	fig|213849.3.peg.822	95	Ferric uptake regulation protein FUR
504	fig|213849.5.peg.657	Lysyl-tRNA synthetase (class II) (EC 6.1.1.6)	bi	fig|213849.3.peg.823	96.02	Lysyl-tRNA synthetase (class II) (EC 6.1.1.6)
415	fig|213849.5.peg.658	Serine hydroxymethyltransferase (EC 2.1.2.1)	bi	fig|213849.3.peg.824	99.03	Serine hydroxymethyltransferase (EC 2.1.2.1)
294	fig|213849.5.peg.659	membrane protein	bi	fig|213849.3.peg.825	92.49	membrane protein
258	fig|213849.5.peg.660	Shikimate 5-dehydrogenase I alpha (EC 1.1.1.25)	bi	fig|213849.3.peg.826	93.39	Shikimate 5-dehydrogenase I alpha (EC 1.1.1.25)
152	fig|213849.5.peg.661	hypothetical protein	bi	fig|213849.3.peg.827	95.36	hypothetical protein
108	fig|213849.5.peg.662	FIG00470359: hypothetical protein	bi	fig|213849.3.peg.828	96.26	hypothetical protein
369	fig|213849.5.peg.663	Peptide chain release factor 2	bi	fig|213849.3.peg.829	97.28	Peptide chain release factor 2
420	fig|213849.5.peg.664	Na+/H+ antiporter NhaA type	bi	fig|213849.3.peg.830	98.09	Na+/H+ antiporter NhaA type
274	fig|213849.5.peg.665	Pantoate--beta-alanine ligase (EC 6.3.2.1)	bi	fig|213849.3.peg.831	97.07	Pantoate--beta-alanine ligase (EC 6.3.2.1)
432	fig|213849.5.peg.666	Ribosomal protein S12p Asp88 (E. coli) methylthiotransferase	bi	fig|213849.3.peg.832	97.22	Ribosomal protein S12p Asp88 (E. coli) methylthiotransferase
322	fig|213849.5.peg.667	tRNA(Ile)-lysidine synthetase	bi	fig|213849.3.peg.833	95.95	tRNA(Ile)-lysidine synthetase
257	fig|213849.5.peg.668	hypothetical protein	bi	fig|213849.3.peg.834	92.97	hypothetical protein
241	fig|213849.5.peg.669	hypothetical protein	bi	fig|213849.3.peg.835	94.17	hypothetical protein
370	fig|213849.5.peg.670	Glycerate kinase (EC 2.7.1.31)	bi	fig|213849.3.peg.836	93.77	Glycerate kinase (EC 2.7.1.31)
458	fig|213849.5.peg.671	D-glycerate transporter (predicted)	bi	fig|213849.3.peg.837	97.81	D-glycerate transporter (predicted)
353	fig|213849.5.peg.672	Phospholipase A1 precursor (EC 3.1.1.32, EC 3.1.1.4); Outer membrane phospholipase A	bi	fig|213849.3.peg.838	92.33	Phospholipase A1 precursor (EC 3.1.1.32, EC 3.1.1.4); Outer membrane phospholipase A
188	fig|213849.5.peg.673	Molybdopterin-guanine dinucleotide biosynthesis protein MobA	bi	fig|213849.3.peg.839	96.26	Molybdopterin-guanine dinucleotide biosynthesis protein MobA
422	fig|213849.5.peg.674	3-isopropylmalate dehydratase large subunit (EC 4.2.1.33)	bi	fig|213849.3.peg.840	96.91	3-isopropylmalate dehydratase large subunit (EC 4.2.1.33)
433	fig|213849.5.peg.675	Fibronectin/fibrinogen-binding protein	bi	fig|213849.3.peg.841	96.06	Fibronectin/fibrinogen-binding protein
252	fig|213849.5.peg.676	Phosphatidate cytidylyltransferase (EC 2.7.7.41)	bi	fig|213849.3.peg.842	97.61	Phosphatidate cytidylyltransferase (EC 2.7.7.41)
359	fig|213849.5.peg.677	1-deoxy-D-xylulose 5-phosphate reductoisomerase (EC 1.1.1.267)	bi	fig|213849.3.peg.843	97.89	1-deoxy-D-xylulose 5-phosphate reductoisomerase (EC 1.1.1.267)
271	fig|213849.5.peg.679	Putative amino-acid transporter periplasmic solute-binding protein	uni	fig|213849.3.peg.772	37.27	Putative amino-acid transporter periplasmic solute-binding protein
113	fig|213849.5.peg.680	hypothetical protein	bi	fig|213849.3.peg.846	97.92	5,10-methylenetetrahydrofolate reductase (EC 1.5.1.20)
750	fig|213849.5.peg.681	FIG00495827: hypothetical protein	bi	fig|213849.3.peg.847	96.93	FIG00495827: hypothetical protein
213	fig|213849.5.peg.682	Acyl-phosphate:glycerol-3-phosphate O-acyltransferase PlsY	bi	fig|213849.3.peg.848	97.17	Acyl-phosphate:glycerol-3-phosphate O-acyltransferase PlsY
106	fig|213849.5.peg.683	Dihydroneopterin aldolase (EC 4.1.2.25)	bi	fig|213849.3.peg.849	94.29	Dihydroneopterin aldolase (EC 4.1.2.25)
224	fig|213849.5.peg.684	Phosphate regulon transcriptional regulatory protein PhoB (SphR)	bi	fig|213849.3.peg.850	99.1	Phosphate regulon transcriptional regulatory protein PhoB (SphR)
413	fig|213849.5.peg.685	Sensor kinase cusS (EC 2.7.3.-)	bi	fig|213849.3.peg.851	97.09	Sensor kinase cusS (EC 2.7.3.-)
483	fig|213849.5.peg.686	Exopolyphosphatase (EC 3.6.1.11)	bi	fig|213849.3.peg.852	97.51	Exopolyphosphatase (EC 3.6.1.11)
165	fig|213849.5.peg.687	S-ribosylhomocysteine lyase (EC 4.4.1.21) / Autoinducer-2 production protein LuxS	bi	fig|213849.3.peg.853	95.73	S-ribosylhomocysteine lyase (EC 4.4.1.21) / Autoinducer-2 production protein LuxS
137	fig|213849.5.peg.688	hypothetical protein	bi	fig|213849.3.peg.854	94.85	hypothetical protein
231	fig|213849.5.peg.689	Dimeric dUTPase (EC 3.6.1.23)	bi	fig|213849.3.peg.855	98.26	Dimeric dUTPase (EC 3.6.1.23)
215	fig|213849.5.peg.690	Rubrerythrin	bi	fig|213849.3.peg.856	98.13	Rubrerythrin
137	fig|213849.5.peg.691	Putative acyl-CoA thioester hydrolase (EC 3.1.2.-)	bi	fig|213849.3.peg.857	98.53	Putative acyl-CoA thioester hydrolase (EC 3.1.2.-)
595	fig|213849.5.peg.692	Campylobacter invasion antigen B (CiaB)	bi	fig|213849.3.peg.858	93.77	Campylobacter invasion antigen B (CiaB)
174	fig|213849.5.peg.693	hypothetical protein	bi	fig|213849.3.peg.859	97.11	hypothetical protein
1135	fig|213849.5.peg.694	Long-chain-fatty-acid--CoA ligase (EC 6.2.1.3)	bi	fig|213849.3.peg.860	96.74	Long-chain-fatty-acid--CoA ligase (EC 6.2.1.3)
443	fig|213849.5.peg.695	Branched-chain amino acid transport system carrier protein	bi	fig|213849.3.peg.861	92.53	Branched-chain amino acid transport system carrier protein
280	fig|213849.5.peg.697	Peptidase M48, Ste24p precursor	bi	fig|213849.3.peg.862	97.48	Peptidase M48, Ste24p precursor
52	fig|213849.5.peg.699	hypothetical protein	bi	fig|213849.3.peg.453	96.08	hypothetical protein
174	fig|213849.5.peg.700	hypothetical protein	bi	fig|213849.3.peg.454	94.22	hypothetical protein
469	fig|213849.5.peg.701	hypothetical protein	bi	fig|213849.3.peg.455	98.5	hypothetical protein
106	fig|213849.5.peg.703	membrane protein	uni	fig|213849.3.peg.1152	92.31	hypothetical protein
156	fig|213849.5.peg.704	membrane protein	bi	fig|213849.3.peg.1152	94.84	hypothetical protein
307	fig|213849.5.peg.707	hypothetical protein	uni	fig|213849.3.peg.1526	35.47	hypothetical protein
287	fig|213849.5.peg.708	hypothetical protein	uni	fig|213849.3.peg.633	40.97	hypothetical protein
125	fig|213849.5.peg.714	hypothetical protein	uni	fig|213849.3.peg.472	34.38	hypothetical protein
202	fig|213849.5.peg.715	Hydroxyacylglutathione hydrolase (EC 3.1.2.6)	bi	fig|213849.3.peg.680	96.52	Hydroxyacylglutathione hydrolase (EC 3.1.2.6)
364	fig|213849.5.peg.716	Rod shape-determining protein RodA	bi	fig|213849.3.peg.681	98.9	Rod shape-determining protein RodA
321	fig|213849.5.peg.717	Ribosomal large subunit pseudouridine synthase D (EC 4.2.1.70)	bi	fig|213849.3.peg.682	97.19	Ribosomal large subunit pseudouridine synthase D (EC 4.2.1.70)
388	fig|213849.5.peg.718	Putative fibronectin domain-containing lipoprotein	bi	fig|213849.3.peg.683	96.52	Putative fibronectin domain-containing lipoprotein
386	fig|213849.5.peg.719	tRNA (guanine46-N7-)-methyltransferase (EC 2.1.1.33)	bi	fig|213849.3.peg.684	95.32	tRNA (guanine46-N7-)-methyltransferase (EC 2.1.1.33)
224	fig|213849.5.peg.720	Cell division transporter, ATP-binding protein FtsE (TC 3.A.5.1.1)	bi	fig|213849.3.peg.685	98.65	Cell division transporter, ATP-binding protein FtsE (TC 3.A.5.1.1)
270	fig|213849.5.peg.721	Cell division protein FtsX	bi	fig|213849.3.peg.686	94.05	Cell division protein FtsX
416	fig|213849.5.peg.722	FIG00387867: hypothetical protein	bi	fig|213849.3.peg.687	95.47	FIG00387867: hypothetical protein
239	fig|213849.5.peg.723	Uridylate kinase (EC 2.7.4.-)	bi	fig|213849.3.peg.688	96.64	Uridylate kinase (EC 2.7.4.-)
75	fig|213849.5.peg.724	DNA-directed RNA polymerase omega subunit (EC 2.7.7.6)	bi	fig|213849.3.peg.689	95.95	DNA-directed RNA polymerase omega subunit (EC 2.7.7.6)
736	fig|213849.5.peg.725	GTP pyrophosphokinase (EC 2.7.6.5), (p)ppGpp synthetase II / Guanosine-3&#39;,5&#39;-bis(diphosphate) 3&#39;-pyrophosphohydrolase (EC 3.1.7.2)	bi	fig|213849.3.peg.690	97.96	GTP pyrophosphokinase (EC 2.7.6.5), (p)ppGpp synthetase II / Guanosine-3&#39;,5&#39;-bis(diphosphate) 3&#39;-pyrophosphohydrolase (EC 3.1.7.2)
402	fig|213849.5.peg.726	Tyrosyl-tRNA synthetase (EC 6.1.1.1)	bi	fig|213849.3.peg.691	97.26	Tyrosyl-tRNA synthetase (EC 6.1.1.1)
364	fig|213849.5.peg.727	Enoyl-[acyl-carrier-protein] reductase [FMN] (EC 1.3.1.9)	bi	fig|213849.3.peg.692	97.25	Enoyl-[acyl-carrier-protein] reductase [FMN] (EC 1.3.1.9)
538	fig|213849.5.peg.728	N-acetylmuramoyl-L-alanine amidase (EC 3.5.1.28)	bi	fig|213849.3.peg.693	91.25	N-acetylmuramoyl-L-alanine amidase (EC 3.5.1.28)
621	fig|213849.5.peg.729	tRNA (5-methylaminomethyl-2-thiouridylate)-methyltransferase (EC 2.1.1.61) / FAD-dependent cmnm(5)s(2)U34 oxidoreductase	bi	fig|213849.3.peg.694	93.06	tRNA (5-methylaminomethyl-2-thiouridylate)-methyltransferase (EC 2.1.1.61) / FAD-dependent cmnm(5)s(2)U34 oxidoreductase
120	fig|213849.5.peg.730	hypothetical protein	bi	fig|213849.3.peg.695	97.48	hypothetical protein
109	fig|213849.5.peg.731	hypothetical protein	bi	fig|213849.3.peg.696	92.59	hypothetical protein
366	fig|213849.5.peg.732	Methionine synthase II (cobalamin-independent)	bi	fig|213849.3.peg.697	95.34	Methionine synthase II (cobalamin-independent)
173	fig|213849.5.peg.733	Inorganic pyrophosphatase (EC 3.6.1.1)	bi	fig|213849.3.peg.698	95.93	Inorganic pyrophosphatase (EC 3.6.1.1)
194	fig|213849.5.peg.734	Adenylate kinase (EC 2.7.4.3)	bi	fig|213849.3.peg.699	98.96	Adenylate kinase (EC 2.7.4.3)
583	fig|213849.5.peg.735	Aspartyl-tRNA synthetase (EC 6.1.1.12) @ Aspartyl-tRNA(Asn) synthetase (EC 6.1.1.23)	bi	fig|213849.3.peg.700	97.42	Aspartyl-tRNA synthetase (EC 6.1.1.12) @ Aspartyl-tRNA(Asn) synthetase (EC 6.1.1.23)
289	fig|213849.5.peg.736	NAD kinase (EC 2.7.1.23)	bi	fig|213849.3.peg.701	95.49	NAD kinase (EC 2.7.1.23)
508	fig|213849.5.peg.737	DNA repair protein RecN	bi	fig|213849.3.peg.702	96.25	DNA repair protein RecN
261	fig|213849.5.peg.738	Putative deoxyribonuclease YcfH	bi	fig|213849.3.peg.703	99.23	Putative deoxyribonuclease YcfH
399	fig|213849.5.peg.739	Membrane-bound lytic murein transglycosylase D precursor (EC 3.2.1.-)	bi	fig|213849.3.peg.704	94.97	regulatory protein dnir
246	fig|213849.5.peg.740	Rare lipoprotein A precursor	bi	fig|213849.3.peg.705	90.28	Rare lipoprotein A precursor
189	fig|213849.5.peg.741	Imidazoleglycerol-phosphate dehydratase (EC 4.2.1.19)	bi	fig|213849.3.peg.706	97.87	Imidazoleglycerol-phosphate dehydratase (EC 4.2.1.19)
163	fig|213849.5.peg.742	3-deoxy-D-manno-octulosonate 8-phosphate phosphatase (EC 3.1.3.45)	bi	fig|213849.3.peg.707	96.3	3-deoxy-D-manno-octulosonate 8-phosphate phosphatase (EC 3.1.3.45)
173	fig|213849.5.peg.743	hypothetical protein	bi	fig|213849.3.peg.708	95.35	hypothetical protein
162	fig|213849.5.peg.744	OstA family organic solvent tolerance protein	bi	fig|213849.3.peg.709	96.27	OstA family organic solvent tolerance protein
201	fig|213849.5.peg.745	GTP-binding protein EngB	bi	fig|213849.3.peg.710	97.5	GTP-binding protein EngB
153	fig|213849.5.peg.746	N-acetylglutamate synthase (EC 2.3.1.1)	bi	fig|213849.3.peg.711	97.37	N-acetylglutamate synthase (EC 2.3.1.1)
163	fig|213849.5.peg.747	membrane protein	bi	fig|213849.3.peg.712	99.38	membrane protein
591	fig|213849.5.peg.748	Cell division protein FtsI [Peptidoglycan synthetase] (EC 2.4.1.129)	bi	fig|213849.3.peg.713	98.81	Cell division protein FtsI [Peptidoglycan synthetase] (EC 2.4.1.129)
134	fig|213849.5.peg.750	Metal-dependent hydrolase YbeY, involved in rRNA and/or ribosome maturation and assembly	bi	fig|213849.3.peg.370	98.5	Metal-dependent hydrolase YbeY, involved in rRNA and/or ribosome maturation and assembly
222	fig|213849.5.peg.751	Queuosine Biosynthesis QueC ATPase	bi	fig|213849.3.peg.371	98.19	Queuosine Biosynthesis QueC ATPase
612	fig|213849.5.peg.752	Helicase PriA essential for oriC/DnaA-independent DNA replication	bi	fig|213849.3.peg.372	94.11	Helicase PriA essential for oriC/DnaA-independent DNA replication
139	fig|213849.5.peg.753	Type II secretion envelope pseudopilin protein (PulG,guides folded protein to PulD in outer membrane)	bi	fig|213849.3.peg.373	77.62	Type II secretion envelope pseudopilin protein (PulG,guides folded protein to PulD in outer membrane)
155	fig|213849.5.peg.754	Type II secretion envelope pseudopilin protein (PulG,guides folded protein to PulD in outer membrane)	bi	fig|213849.3.peg.374	91.5	Type II secretion envelope pseudopilin protein (PulG,guides folded protein to PulD in outer membrane)
213	fig|213849.5.peg.755	transcriptional regulator, Crp/Fnr family	bi	fig|213849.3.peg.375	94.81	transcription regulator
434	fig|213849.5.peg.756	Glutamyl-tRNA(Gln) synthetase (EC 6.1.1.24)	bi	fig|213849.3.peg.376	96.3	Glutamyl-tRNA(Gln) synthetase (EC 6.1.1.24)
99	fig|213849.5.peg.757	yggt family protein	bi	fig|213849.3.peg.377	98.98	hypothetical protein
539	fig|213849.5.peg.758	Soluble lytic murein transglycosylase precursor (EC 3.2.1.-)	bi	fig|213849.3.peg.378	95.54	Soluble lytic murein transglycosylase precursor (EC 3.2.1.-)
161	fig|213849.5.peg.759	putative lipoprotein	bi	fig|213849.3.peg.379	96.88	putative lipoprotein
160	fig|213849.5.peg.760	Putative ATP/GTP binding protein	bi	fig|213849.3.peg.380	97.48	Putative ATP/GTP binding protein
284	fig|213849.5.peg.761	Fructose-1,6-bisphosphatase, type I (EC 3.1.3.11)	bi	fig|213849.3.peg.381	98.94	Fructose-1,6-bisphosphatase, type I (EC 3.1.3.11)
61	fig|213849.5.peg.762	hypothetical protein	bi	fig|213849.3.peg.382	98.33	hypothetical protein
629	fig|213849.5.peg.763	Methionyl-tRNA synthetase (EC 6.1.1.10)	bi	fig|213849.3.peg.383	98.73	Methionyl-tRNA synthetase (EC 6.1.1.10)
323	fig|213849.5.peg.764	hypothetical protein	bi	fig|213849.3.peg.384	95.95	hypothetical protein
199	fig|213849.5.peg.765	putative integral membrane protein (dedA homolog)	bi	fig|213849.3.peg.385	95.96	putative integral membrane protein (dedA homolog)
270	fig|213849.5.peg.766	amino acid	bi	fig|213849.3.peg.386	88.1	Amino acid ABC transporter, periplasmic amino acid-binding protein
258	fig|213849.5.peg.767	Methionine ABC transporter substrate-binding protein	bi	fig|213849.3.peg.387	96.5	Methionine ABC transporter substrate-binding protein
108	fig|213849.5.peg.772	hypothetical protein	bi	fig|213849.3.peg.865	99.07	hypothetical protein
74	fig|213849.5.peg.773	hypothetical protein	bi	fig|213849.3.peg.866	97.26	hypothetical protein
51	fig|213849.5.peg.775	hypothetical protein	bi	fig|213849.3.peg.867	94	hypothetical protein
347	fig|213849.5.peg.776	hypothetical protein	bi	fig|213849.3.peg.868	88.82	hypothetical protein
320	fig|213849.5.peg.777	hypothetical protein	uni	fig|213849.3.peg.868	85.3	hypothetical protein
148	fig|213849.5.peg.778	hypothetical protein	bi	fig|213849.3.peg.869	87.76	hypothetical protein
372	fig|213849.5.peg.779	Zona occludens toxin	bi	fig|213849.3.peg.870	96.23	Zona occludens toxin
84	fig|213849.5.peg.780	Type IV pilus biogenesis protein PilQ	uni	fig|213849.3.peg.871	97.59	Type IV pilus biogenesis protein PilQ
80	fig|213849.5.peg.781	Type IV pilus biogenesis protein PilQ	uni	fig|213849.3.peg.871	97.3	Type IV pilus biogenesis protein PilQ
169	fig|213849.5.peg.782	Type IV pilus biogenesis protein PilQ	bi	fig|213849.3.peg.871	98.81	Type IV pilus biogenesis protein PilQ
415	fig|213849.5.peg.783	hypothetical protein	bi	fig|213849.3.peg.872	91.06	hypothetical protein
205	fig|213849.5.peg.785	FIG00470376: hypothetical protein	bi	fig|213849.3.peg.388	92.5	hypothetical protein
679	fig|213849.5.peg.786	ATP-dependent DNA helicase UvrD/PcrA/Rep, epsilon proteobacterial type 1	bi	fig|213849.3.peg.389	97.33	ATP-dependent DNA helicase UvrD/PcrA/Rep, epsilon proteobacterial type 1
202	fig|213849.5.peg.787	tRNA pseudouridine synthase A (EC 4.2.1.70)	bi	fig|213849.3.peg.390	96.52	tRNA pseudouridine synthase A (EC 4.2.1.70)
343	fig|213849.5.peg.788	Predicted permease YjgP/YjgQ family	bi	fig|213849.3.peg.391	98.25	Predicted permease YjgP/YjgQ family
259	fig|213849.5.peg.789	Leader peptidase (Prepilin peptidase) (EC 3.4.23.43) / N-methyltransferase (EC 2.1.1.-)	bi	fig|213849.3.peg.392	98.06	Leader peptidase (Prepilin peptidase) (EC 3.4.23.43) / N-methyltransferase (EC 2.1.1.-)
226	fig|213849.5.peg.790	Undecaprenyl pyrophosphate synthetase (EC 2.5.1.31)	bi	fig|213849.3.peg.393	96.89	Undecaprenyl pyrophosphate synthetase (EC 2.5.1.31)
395	fig|213849.5.peg.791	Phosphopantothenoylcysteine decarboxylase (EC 4.1.1.36) / Phosphopantothenoylcysteine synthetase (EC 6.3.2.5)	bi	fig|213849.3.peg.394	95.94	Phosphopantothenoylcysteine decarboxylase (EC 4.1.1.36) / Phosphopantothenoylcysteine synthetase (EC 6.3.2.5)
434	fig|213849.5.peg.792	N-acetylglucosamine-1-phosphate uridyltransferase (EC 2.7.7.23) / Glucosamine-1-phosphate N-acetyltransferase (EC 2.3.1.157)	bi	fig|213849.3.peg.395	96.77	N-acetylglucosamine-1-phosphate uridyltransferase (EC 2.7.7.23) / Glucosamine-1-phosphate N-acetyltransferase (EC 2.3.1.157)
293	fig|213849.5.peg.793	probable transcription regulator Cj0571	bi	fig|213849.3.peg.396	93.84	probable transcription regulator Cj0571
656	fig|213849.5.peg.794	hypothetical protein	bi	fig|213849.3.peg.365	94.14	hypothetical protein
423	fig|213849.5.peg.795	hypothetical protein	bi	fig|213849.3.peg.366	88.86	hypothetical protein
547	fig|213849.5.peg.796	hypothetical protein	bi	fig|213849.3.peg.367	81.8	hypothetical protein
208	fig|213849.5.peg.797	hypothetical protein	bi	fig|213849.3.peg.368	89.37	hypothetical protein
277	fig|213849.5.peg.799	Putative acetate efflux pump, MadN	bi	fig|213849.3.peg.1070	97.83	Putative acetate efflux pump, MadN
390	fig|213849.5.peg.800	Macrolide-specific efflux protein MacA	bi	fig|213849.3.peg.1071	97.17	Macrolide-specific efflux protein MacA
637	fig|213849.5.peg.801	Macrolide export ATP-binding/permease protein MacB (EC 3.6.3.-)	bi	fig|213849.3.peg.1072	98.11	Macrolide export ATP-binding/permease protein MacB (EC 3.6.3.-)
454	fig|213849.5.peg.802	Phosphomannomutase (EC 5.4.2.8) / Phosphoglucomutase (EC 5.4.2.2) / Phosphoglucosamine mutase (EC 5.4.2.10)	bi	fig|213849.3.peg.1073	98.01	Phosphomannomutase (EC 5.4.2.8) / Phosphoglucomutase (EC 5.4.2.2) / Phosphoglucosamine mutase (EC 5.4.2.10)
309	fig|213849.5.peg.803	chain length determinant protein	bi	fig|213849.3.peg.1074	50.61	chain length determinant protein
472	fig|213849.5.peg.804	Polysaccharide biosynthesis protein CpsM(V)	bi	fig|213849.3.peg.1075	91.03	Polysaccharide biosynthesis protein CpsM(V)
42	fig|213849.5.peg.807	hypothetical protein	bi	fig|213849.3.peg.908	77.27	hypothetical protein
337	fig|213849.5.peg.810	hypothetical protein	bi	fig|213849.3.peg.1077	26	hypothetical protein
376	fig|213849.5.peg.811	Glycosyltransferase (EC 2.4.1.-)	uni	fig|213849.3.peg.899	30.53	Alpha-1,3-N-acetylgalactosamine transferase PglA (EC 2.4.1.-)
314	fig|213849.5.peg.812	hypothetical protein	bi	fig|213849.3.peg.1083	95.53	hypothetical protein
202	fig|213849.5.peg.813	hypothetical protein	bi	fig|213849.3.peg.1084	100	hypothetical protein
242	fig|213849.5.peg.814	Lipopolysaccharide ABC transporter, ATP-binding protein LptB	bi	fig|213849.3.peg.1086	98.34	Lipopolysaccharide ABC transporter, ATP-binding protein LptB
141	fig|213849.5.peg.815	ATPase YjeE, predicted to have essential role in cell wall biosynthesis	bi	fig|213849.3.peg.1087	92.86	ATPase YjeE, predicted to have essential role in cell wall biosynthesis
82	fig|213849.5.peg.816	Ribosome-associated heat shock protein implicated in the recycling of the 50S subunit (S4 paralog)	bi	fig|213849.3.peg.1088	97.53	Ribosome-associated heat shock protein implicated in the recycling of the 50S subunit (S4 paralog)
407	fig|213849.5.peg.817	Argininosuccinate synthase (EC 6.3.4.5)	bi	fig|213849.3.peg.1089	98.28	Argininosuccinate synthase (EC 6.3.4.5)
148	fig|213849.5.peg.818	LSU ribosomal protein L9p	bi	fig|213849.3.peg.1090	97.28	LSU ribosomal protein L9p
181	fig|213849.5.peg.819	ATP-dependent protease HslV (EC 3.4.25.-)	bi	fig|213849.3.peg.1091	98.33	ATP-dependent protease HslV (EC 3.4.25.-)
440	fig|213849.5.peg.820	ATP-dependent hsl protease ATP-binding subunit HslU	bi	fig|213849.3.peg.1092	97.27	ATP-dependent hsl protease ATP-binding subunit HslU
295	fig|213849.5.peg.821	GTP-binding protein Era	bi	fig|213849.3.peg.1093	96.94	GTP-binding protein Era
523	fig|213849.5.peg.822	hypothetical protein	bi	fig|213849.3.peg.1094	97.51	hypothetical protein
212	fig|213849.5.peg.823	hypothetical protein	bi	fig|213849.3.peg.1095	93.84	hypothetical protein
130	fig|213849.5.peg.824	hypothetical protein	bi	fig|213849.3.peg.1096	96.12	hypothetical protein
520	fig|213849.5.peg.825	MSHA biogenesis protein MshL	bi	fig|213849.3.peg.1097	81.73	MSHA biogenesis protein MshL
271	fig|213849.5.peg.826	MSHA biogenesis protein MshM	bi	fig|213849.3.peg.1098	98.15	MSHA biogenesis protein MshM
281	fig|213849.5.peg.827	Transformation system protein	bi	fig|213849.3.peg.1099	90.36	Transformation system protein
180	fig|213849.5.peg.828	FIG00470045: hypothetical protein	bi	fig|213849.3.peg.1100	94.97	FIG00470045: hypothetical protein
587	fig|213849.5.peg.829	Type II secretory pathway, ATPase PulE/Tfp pilus assembly pathway, ATPase PilB	bi	fig|213849.3.peg.1101	96.25	Type II secretory pathway, ATPase PulE/Tfp pilus assembly pathway, ATPase PilB
416	fig|213849.5.peg.830	Type II secretion system protein	bi	fig|213849.3.peg.1102	98.31	Type II secretion system protein
714	fig|213849.5.peg.831	Cell division protein FtsK	bi	fig|213849.3.peg.1103	95.51	Cell division protein FtsK
390	fig|213849.5.peg.832	Cell division protein FtsW	bi	fig|213849.3.peg.1104	79.27	Cell division protein FtsW
338	fig|213849.5.peg.833	UDP-N-acetylglucosamine--N-acetylmuramyl-(pentapeptide) pyrophosphoryl-undecaprenol N-acetylglucosamine transferase (EC 2.4.1.227)	bi	fig|213849.3.peg.1105	96.44	UDP-N-acetylglucosamine--N-acetylmuramyl-(pentapeptide) pyrophosphoryl-undecaprenol N-acetylglucosamine transferase (EC 2.4.1.227)
445	fig|213849.5.peg.834	Putative helicase	bi	fig|213849.3.peg.1106	93.24	Putative helicase
107	fig|213849.5.peg.835	NapD	bi	fig|213849.3.peg.1107	90.57	Periplasmic nitrate reductase component NapD
303	fig|213849.5.peg.836	Periplasmic nitrate reductase component NapL	bi	fig|213849.3.peg.1108	90.07	Periplasmic nitrate reductase component NapL
146	fig|213849.5.peg.837	hypothetical protein	bi	fig|213849.3.peg.1109	92.41	hypothetical protein
163	fig|213849.5.peg.838	Nitrate reductase cytochrome c550-type subunit	bi	fig|213849.3.peg.1110	95.68	Nitrate reductase cytochrome c550-type subunit
261	fig|213849.5.peg.839	Polyferredoxin NapH (periplasmic nitrate reductase)	bi	fig|213849.3.peg.1111	93.46	Polyferredoxin NapH (periplasmic nitrate reductase)
246	fig|213849.5.peg.840	Ferredoxin-type protein NapG (periplasmic nitrate reductase)	bi	fig|213849.3.peg.1112	95.92	Ferredoxin-type protein NapG (periplasmic nitrate reductase)
928	fig|213849.5.peg.841	Periplasmic nitrate reductase precursor (EC 1.7.99.4)	bi	fig|213849.3.peg.1114	98.16	Periplasmic nitrate reductase precursor (EC 1.7.99.4)
143	fig|213849.5.peg.842	Nickel responsive regulator NikR	bi	fig|213849.3.peg.1115	99.3	Nickel responsive regulator NikR
174	fig|213849.5.peg.843	Outer-membrane lipoprotein carrier protein precursor	bi	fig|213849.3.peg.1116	99.42	Outer-membrane lipoprotein carrier protein precursor
879	fig|213849.5.peg.844	Protein export cytoplasm protein SecA ATPase RNA helicase (TC 3.A.5.1.1)	bi	fig|213849.3.peg.527	98.05	Protein export cytoplasm protein SecA ATPase RNA helicase (TC 3.A.5.1.1)
397	fig|213849.5.peg.845	Lipoprotein releasing system transmembrane protein LolC	bi	fig|213849.3.peg.526	97.98	Lipoprotein releasing system transmembrane protein LolC
212	fig|213849.5.peg.846	Hcp transcriptional regulator HcpR (Crp/Fnr family)	bi	fig|213849.3.peg.525	93.84	Hcp transcriptional regulator HcpR (Crp/Fnr family)
248	fig|213849.5.peg.847	SAM-dependent methyltransferase HI0095 (UbiE paralog)	bi	fig|213849.3.peg.524	95.95	SAM-dependent methyltransferase HI0095 (UbiE paralog)
213	fig|213849.5.peg.848	hypothetical protein	bi	fig|213849.3.peg.523	96.7	hypothetical protein
340	fig|213849.5.peg.849	hypothetical protein	uni	fig|213849.3.peg.522	97.23	TonB-dependent receptor
265	fig|213849.5.peg.850	TonB-dependent receptor	bi	fig|213849.3.peg.522	97.73	TonB-dependent receptor
321	fig|213849.5.peg.851	ABC-type nitrate/sulfonate/bicarbonate transport systems, periplasmic components	bi	fig|213849.3.peg.521	96.56	ABC-type nitrate/sulfonate/bicarbonate transport systems, periplasmic components
269	fig|213849.5.peg.852	hypothetical protein	bi	fig|213849.3.peg.520	98.51	hypothetical protein
233	fig|213849.5.peg.853	ABC transporter, ATP-binding protein	bi	fig|213849.3.peg.519	98.28	ABC transporter, ATP-binding protein
348	fig|213849.5.peg.854	probable integral membrane protein NMA0732	bi	fig|213849.3.peg.518	97.65	probable integral membrane protein NMA0732
99	fig|213849.5.peg.855	DNA-binding protein HU ## epsilon-proteobacterial type	bi	fig|213849.3.peg.517	93.88	DNA-binding protein HU
243	fig|213849.5.peg.856	UPF0246 protein YaaA	bi	fig|213849.3.peg.516	94.58	UPF0246 protein YaaA
489	fig|213849.5.peg.857	Pyruvate carboxyl transferase subunit A (EC 6.4.1.1)	bi	fig|213849.3.peg.515	99.39	Pyruvate carboxyl transferase subunit A (EC 6.4.1.1)
72	fig|213849.5.peg.858	hypothetical protein	bi	fig|213849.3.peg.514	90.14	hypothetical protein
244	fig|213849.5.peg.859	Arginine-tRNA-protein transferase (EC 2.3.2.8)	bi	fig|213849.3.peg.513	97.53	Arginine-tRNA-protein transferase (EC 2.3.2.8)
179	fig|213849.5.peg.860	Molybdopterin biosynthesis Mog protein, molybdochelatase	bi	fig|213849.3.peg.512	97.75	Molybdopterin biosynthesis Mog protein, molybdochelatase
559	fig|213849.5.peg.861	Cell division protein FtsH (EC 3.4.24.-)	bi	fig|213849.3.peg.511	99.28	Cell division protein FtsH (EC 3.4.24.-)
413	fig|213849.5.peg.862	MiaB family protein, possibly involved in tRNA or rRNA modification	bi	fig|213849.3.peg.510	95.63	MiaB family protein, possibly involved in tRNA or rRNA modification
555	fig|213849.5.peg.863	Putative mechanosensitive ion channel	bi	fig|213849.3.peg.509	95.49	Putative mechanosensitive ion channel
341	fig|213849.5.peg.864	3-dehydroquinate synthase (EC 4.2.3.4)	bi	fig|213849.3.peg.508	99.12	3-dehydroquinate synthase (EC 4.2.3.4)
472	fig|213849.5.peg.865	TrkA domain protein	bi	fig|213849.3.peg.507	98.51	TrkA domain protein
373	fig|213849.5.peg.866	tRNA-guanine transglycosylase (EC 2.4.2.29)	bi	fig|213849.3.peg.506	98.39	tRNA-guanine transglycosylase (EC 2.4.2.29)
862	fig|213849.5.peg.867	hypothetical protein	bi	fig|213849.3.peg.505	95.24	hypothetical protein
90	fig|213849.5.peg.868	Heat shock protein 60 family co-chaperone GroES	bi	fig|213849.3.peg.504	100	Heat shock protein 60 family co-chaperone GroES
547	fig|213849.5.peg.869	Heat shock protein 60 family chaperone GroEL	bi	fig|213849.3.peg.503	97.99	Heat shock protein 60 family chaperone GroEL
189	fig|213849.5.peg.870	Phosphohydrolase (MutT/nudix family protein)	bi	fig|213849.3.peg.502	90.96	Phosphohydrolase
443	fig|213849.5.peg.871	Hydroxylamine reductase (EC 1.7.-.-)	bi	fig|213849.3.peg.501	99.32	Hydroxylamine reductase (EC 1.7.-.-)
161	fig|213849.5.peg.872	hypothetical protein	bi	fig|213849.3.peg.500	78.12	hypothetical protein
42	fig|213849.5.peg.873	hypothetical protein	bi	fig|213849.3.peg.499	86.67	hypothetical protein
96	fig|213849.5.peg.874	hypothetical protein	bi	fig|213849.3.peg.498	84.21	hypothetical protein
356	fig|213849.5.peg.875	Integrase-recombinase protein XERCD family	bi	fig|213849.3.peg.497	97.75	Integrase-recombinase protein XERCD family
852	fig|213849.5.peg.876	Putative periplasmic protein	bi	fig|213849.3.peg.496	94.83	Putative periplasmic protein
320	fig|213849.5.peg.877	FIG004453: protein YceG like	bi	fig|213849.3.peg.495	96.55	FIG004453: protein YceG like
720	fig|213849.5.peg.878	Isocitrate dehydrogenase [NADP] (EC 1.1.1.42); Monomeric isocitrate dehydrogenase [NADP] (EC 1.1.1.42)	bi	fig|213849.3.peg.494	93.46	Isocitrate dehydrogenase [NADP] (EC 1.1.1.42); Monomeric isocitrate dehydrogenase [NADP] (EC 1.1.1.42)
282	fig|213849.5.peg.879	Malate dehydrogenase (EC 1.1.1.37)	bi	fig|213849.3.peg.493	96.09	Malate dehydrogenase (EC 1.1.1.37)
395	fig|213849.5.peg.880	Succinyl-CoA ligase [ADP-forming] beta chain (EC 6.2.1.5)	bi	fig|213849.3.peg.492	97.72	Succinyl-CoA ligase [ADP-forming] beta chain (EC 6.2.1.5)
292	fig|213849.5.peg.881	Succinyl-CoA ligase [ADP-forming] alpha chain (EC 6.2.1.5)	bi	fig|213849.3.peg.491	98.63	Succinyl-CoA ligase [ADP-forming] alpha chain (EC 6.2.1.5)
102	fig|213849.5.peg.882	2-oxoglutarate oxidoreductase, delta subunit, putative (EC 1.2.7.3)	bi	fig|213849.3.peg.490	99.01	2-oxoglutarate oxidoreductase, delta subunit, putative (EC 1.2.7.3)
379	fig|213849.5.peg.883	2-oxoglutarate oxidoreductase, alpha subunit (EC 1.2.7.3)	bi	fig|213849.3.peg.489	98.94	2-oxoglutarate oxidoreductase, alpha subunit (EC 1.2.7.3)
282	fig|213849.5.peg.884	2-oxoglutarate oxidoreductase, beta subunit (EC 1.2.7.3)	bi	fig|213849.3.peg.488	98.93	2-oxoglutarate oxidoreductase, beta subunit (EC 1.2.7.3)
184	fig|213849.5.peg.885	2-oxoglutarate oxidoreductase, gamma subunit (EC 1.2.7.3)	bi	fig|213849.3.peg.487	97.24	2-oxoglutarate oxidoreductase, gamma subunit (EC 1.2.7.3)
384	fig|213849.5.peg.886	Quinone-reactive Ni/Fe-hydrogenase small chain precursor (EC 1.12.5.1)	bi	fig|213849.3.peg.486	98.43	Quinone-reactive Ni/Fe-hydrogenase small chain precursor (EC 1.12.5.1)
573	fig|213849.5.peg.887	Quinone-reactive Ni/Fe-hydrogenase large chain (EC 1.12.5.1)	bi	fig|213849.3.peg.485	92.13	Quinone-reactive Ni/Fe-hydrogenase large chain (EC 1.12.5.1)
228	fig|213849.5.peg.888	Quinone-reactive Ni/Fe hydrogenase, cytochrome b subunit	bi	fig|213849.3.peg.484	96.04	Quinone-reactive Ni/Fe hydrogenase, cytochrome b subunit
183	fig|213849.5.peg.889	Hydrogenase maturation protease (EC 3.4.24.-)	bi	fig|213849.3.peg.483	96.49	Hydrogenase maturation protease (EC 3.4.24.-)
502	fig|213849.5.peg.890	Protein hydE	bi	fig|213849.3.peg.482	98	Protein hydE
751	fig|213849.5.peg.891	[NiFe] hydrogenase metallocenter assembly protein HypF	bi	fig|213849.3.peg.481	97.87	[NiFe] hydrogenase metallocenter assembly protein HypF
232	fig|213849.5.peg.892	[NiFe] hydrogenase nickel incorporation-associated protein HypB	bi	fig|213849.3.peg.480	100	[NiFe] hydrogenase nickel incorporation-associated protein HypB
95	fig|213849.5.peg.893	[NiFe] hydrogenase metallocenter assembly protein HypC	bi	fig|213849.3.peg.479	100	[NiFe] hydrogenase metallocenter assembly protein HypC
362	fig|213849.5.peg.894	[NiFe] hydrogenase metallocenter assembly protein HypD	bi	fig|213849.3.peg.478	99.45	[NiFe] hydrogenase metallocenter assembly protein HypD
304	fig|213849.5.peg.895	hypothetical protein	uni	fig|213849.3.peg.286	30.23	Possible Galanin
332	fig|213849.5.peg.896	[NiFe] hydrogenase metallocenter assembly protein HypE	bi	fig|213849.3.peg.477	99.4	[NiFe] hydrogenase metallocenter assembly protein HypE
114	fig|213849.5.peg.897	[NiFe] hydrogenase nickel incorporation protein HypA	bi	fig|213849.3.peg.476	100	[NiFe] hydrogenase nickel incorporation protein HypA
350	fig|213849.5.peg.898	3&#39;-to-5&#39; oligoribonuclease B, Bacillus type	bi	fig|213849.3.peg.475	97.99	3&#39;-to-5&#39; oligoribonuclease B, Bacillus type
133	fig|213849.5.peg.899	Rrf2 family transcriptional regulator	bi	fig|213849.3.peg.474	99.24	Rrf2 family transcriptional regulator
91	fig|213849.5.peg.900	SSU ribosomal protein S15p (S13e)	bi	fig|213849.3.peg.473	100	SSU ribosomal protein S15p (S13e)
113	fig|213849.5.peg.903	hypothetical protein	bi	fig|213849.3.peg.472	52.34	hypothetical protein
236	fig|213849.5.peg.904	tRNA (uridine-5-oxyacetic acid methyl ester) 34 synthase	bi	fig|213849.3.peg.471	97.02	tRNA (uridine-5-oxyacetic acid methyl ester) 34 synthase
273	fig|213849.5.peg.905	Riboflavin kinase (EC 2.7.1.26) / FMN adenylyltransferase (EC 2.7.7.2)	bi	fig|213849.3.peg.470	94.85	Riboflavin kinase (EC 2.7.1.26) / FMN adenylyltransferase (EC 2.7.7.2)
178	fig|213849.5.peg.906	outer membrane lipoprotein (lipocalin)	bi	fig|213849.3.peg.469	98.31	outer membrane lipoprotein (lipocalin)
233	fig|213849.5.peg.907	RNA binding methyltransferase FtsJ like	bi	fig|213849.3.peg.468	99.14	RNA binding methyltransferase FtsJ like
650	fig|213849.5.peg.908	DNA ligase (EC 6.5.1.2)	bi	fig|213849.3.peg.467	97.84	DNA ligase (EC 6.5.1.2)
379	fig|213849.5.peg.909	Alternative dihydrofolate reductase 2 / Dihydropteroate synthase (EC 2.5.1.15)	bi	fig|213849.3.peg.466	94.97	Alternative dihydrofolate reductase 2 / Dihydropteroate synthase (EC 2.5.1.15)
206	fig|213849.5.peg.910	DNA poymerase III subunit delta&#39; (EC 2.7.7.7)	bi	fig|213849.3.peg.465	87.25	DNA poymerase III subunit delta&#39; (EC 2.7.7.7)
181	fig|213849.5.peg.911	hypothetical protein	bi	fig|213849.3.peg.464	98.33	hypothetical protein
400	fig|213849.5.peg.912	Aspartokinase (EC 2.7.2.4)	bi	fig|213849.3.peg.463	96.99	Aspartokinase (EC 2.7.2.4)
155	fig|213849.5.peg.913	Adenosine (5&#39;)-pentaphospho-(5&#39;&#39;)-adenosine pyrophosphohydrolase (EC 3.6.1.-)	bi	fig|213849.3.peg.462	99.35	Adenosine (5&#39;)-pentaphospho-(5&#39;&#39;)-adenosine pyrophosphohydrolase (EC 3.6.1.-)
350	fig|213849.5.peg.914	hypothetical protein	bi	fig|213849.3.peg.461	96.33	hypothetical protein
156	fig|213849.5.peg.915	Twin-arginine translocation protein TatB	bi	fig|213849.3.peg.460	98.06	Twin-arginine translocation protein TatB
246	fig|213849.5.peg.916	Twin-arginine translocation protein TatC	bi	fig|213849.3.peg.459	99.18	Twin-arginine translocation protein TatC
340	fig|213849.5.peg.917	S-adenosylmethionine:tRNA ribosyltransferase-isomerase (EC 5.-.-.-)	bi	fig|213849.3.peg.458	97.64	S-adenosylmethionine:tRNA ribosyltransferase-isomerase (EC 5.-.-.-)
168	fig|213849.5.peg.919	hypothetical protein	bi	fig|213849.3.peg.248	33.63	hypothetical protein
263	fig|213849.5.peg.921	Rossmann fold nucleotide-binding protein Smf possibly involved in DNA uptake	bi	fig|213849.3.peg.805	96.59	Rossmann fold nucleotide-binding protein Smf possibly involved in DNA uptake
392	fig|213849.5.peg.922	Putative periplasmic protein	bi	fig|213849.3.peg.804	89.29	Putative periplasmic protein
341	fig|213849.5.peg.923	Ketol-acid reductoisomerase (EC 1.1.1.86)	bi	fig|213849.3.peg.803	95.29	Ketol-acid reductoisomerase (EC 1.1.1.86)
643	fig|213849.5.peg.924	3&#39;-to-5&#39; exoribonuclease RNase R	bi	fig|213849.3.peg.802	95.79	3&#39;-to-5&#39; exoribonuclease RNase R
327	fig|213849.5.peg.925	FIG00469794: hypothetical protein	bi	fig|213849.3.peg.801	96.93	FIG00469794: hypothetical protein
142	fig|213849.5.peg.926	SSU ribosomal protein S6p	bi	fig|213849.3.peg.800	97.16	SSU ribosomal protein S6p
193	fig|213849.5.peg.927	Single-stranded DNA-binding protein	bi	fig|213849.3.peg.799	92.19	Single-stranded DNA-binding protein
87	fig|213849.5.peg.928	SSU ribosomal protein S18p @ SSU ribosomal protein S18p, zinc-independent	bi	fig|213849.3.peg.798	98.84	SSU ribosomal protein S18p @ SSU ribosomal protein S18p, zinc-independent
476	fig|213849.5.peg.930	Replicative DNA helicase (EC 3.6.1.-)	bi	fig|213849.3.peg.797	94.32	Replicative DNA helicase (EC 3.6.1.-)
361	fig|213849.5.peg.931	1-hydroxy-2-methyl-2-(E)-butenyl 4-diphosphate synthase (EC 1.17.7.1)	bi	fig|213849.3.peg.796	98.06	1-hydroxy-2-methyl-2-(E)-butenyl 4-diphosphate synthase (EC 1.17.7.1)
85	fig|213849.5.peg.932	hypothetical protein	bi	fig|213849.3.peg.793	48.81	hypothetical protein
262	fig|213849.5.peg.933	Phosphomethylpyrimidine kinase (EC 2.7.4.7)	bi	fig|213849.3.peg.792	96.93	Phosphomethylpyrimidine kinase (EC 2.7.4.7)
227	fig|213849.5.peg.934	Putative two-component response regulator	bi	fig|213849.3.peg.789	98.67	Putative two-component response regulator
243	fig|213849.5.peg.935	membrane protein	bi	fig|213849.3.peg.788	98.35	membrane protein
404	fig|213849.5.peg.936	Threonine dehydratase (EC 4.3.1.19)	bi	fig|213849.3.peg.787	98.26	Threonine dehydratase (EC 4.3.1.19)
768	fig|213849.5.peg.937	Translation-disabling ACNase RloC	bi	fig|213849.3.peg.170	30.56	hypothetical protein
106	fig|213849.5.peg.938	unknown	uni	fig|213849.3.peg.786	95.24	unknown
104	fig|213849.5.peg.941	Arsenical resistance operon repressor	uni	fig|213849.3.peg.1650	28.57	Cadmium efflux system accessory protein
106	fig|213849.5.peg.942	unknown	bi	fig|213849.3.peg.786	99.05	unknown
385	fig|213849.5.peg.943	hypothetical protein	bi	fig|213849.3.peg.785	25.29	Restriction enzyme BgcI subunit beta (EC 3.1.21.-)
679	fig|213849.5.peg.944	restriction enzyme BcgI alpha chain-like protein( EC:2.1.1.72 )	bi	fig|213849.3.peg.213	27.24	Restriction enzyme BgcI alpha subunit (EC 3.1.21.-) [Includes: Adenine-specific methyltransferase activity (EC 2.1.1.72)]
366	fig|213849.5.peg.947	tRNA (uracil(54)-C5)-methyltransferase (EC 2.1.1.35)	bi	fig|213849.3.peg.777	83.84	tRNA (uracil(54)-C5)-methyltransferase (EC 2.1.1.35)
252	fig|213849.5.peg.948	Oxidoreductase	bi	fig|213849.3.peg.776	88.45	Oxidoreductase
399	fig|213849.5.peg.949	hypothetical protein	bi	fig|213849.3.peg.775	79.25	Ankyrin repeat-containing possible periplasmic protein
850	fig|213849.5.peg.950	Aconitate hydratase 2 (EC 4.2.1.3)	bi	fig|213849.3.peg.774	92.82	Aconitate hydratase 2 (EC 4.2.1.3)
150	fig|213849.5.peg.951	Methylated-DNA--protein-cysteine methyltransferase (EC 2.1.1.63)	bi	fig|213849.3.peg.773	90.6	Methylated-DNA--protein-cysteine methyltransferase (EC 2.1.1.63)
274	fig|213849.5.peg.952	amino acid	bi	fig|213849.3.peg.772	85.71	Putative amino-acid transporter periplasmic solute-binding protein
713	fig|213849.5.peg.953	Lead, cadmium, zinc and mercury transporting ATPase (EC 3.6.3.3) (EC 3.6.3.5); Copper-translocating P-type ATPase (EC 3.6.3.4)	bi	fig|213849.3.peg.771	90.17	Lead, cadmium, zinc and mercury transporting ATPase (EC 3.6.3.3) (EC 3.6.3.5); Copper-translocating P-type ATPase (EC 3.6.3.4)
67	fig|213849.5.peg.954	hypothetical protein	bi	fig|213849.3.peg.770	95.45	hypothetical protein
243	fig|213849.5.peg.955	FIG000859: hypothetical protein YebC	bi	fig|213849.3.peg.769	98.76	FIG000859: hypothetical protein YebC
163	fig|213849.5.peg.956	Peptidyl-prolyl cis-trans isomerase (EC 5.2.1.8)	bi	fig|213849.3.peg.768	98.77	Peptidyl-prolyl cis-trans isomerase (EC 5.2.1.8)
324	fig|213849.5.peg.957	Predicted membrane fusion protein (MFP) component of efflux pump, membrane anchor protein YbhG	bi	fig|213849.3.peg.767	96.9	Predicted membrane fusion protein (MFP) component of efflux pump, membrane anchor protein YbhG
548	fig|213849.5.peg.958	ABC transporter multidrug efflux pump, fused ATP-binding domains	bi	fig|213849.3.peg.766	97.44	ABC transporter multidrug efflux pump, fused ATP-binding domains
364	fig|213849.5.peg.959	ABC transport system, permease component YbhS	bi	fig|213849.3.peg.765	97.52	ABC transport system, permease component YbhS
349	fig|213849.5.peg.960	ABC transport system, permease component YbhR	bi	fig|213849.3.peg.764	97.7	ABC transport system, permease component YbhR
277	fig|213849.5.peg.961	Tetracenomycin polyketide synthesis O-methyltransferase tcmP (EC 2.1.1.-)	bi	fig|213849.3.peg.762	97.1	Tetracenomycin polyketide synthesis O-methyltransferase tcmP (EC 2.1.1.-)
318	fig|213849.5.peg.962	UDP-3-O-[3-hydroxymyristoyl] glucosamine N-acyltransferase (EC 2.3.1.-)	bi	fig|213849.3.peg.761	98.42	UDP-3-O-[3-hydroxymyristoyl] glucosamine N-acyltransferase (EC 2.3.1.-)
157	fig|213849.5.peg.963	Acetolactate synthase small subunit (EC 2.2.1.6)	bi	fig|213849.3.peg.760	96.15	Acetolactate synthase small subunit (EC 2.2.1.6)
563	fig|213849.5.peg.964	Acetolactate synthase large subunit (EC 2.2.1.6)	bi	fig|213849.3.peg.759	98.4	Acetolactate synthase large subunit (EC 2.2.1.6)
494	fig|213849.5.peg.965	Phosphate acetyltransferase (EC 2.3.1.8)	bi	fig|213849.3.peg.758	95.54	Phosphate acetyltransferase (EC 2.3.1.8)
401	fig|213849.5.peg.966	Acetate kinase (EC 2.7.2.1)	bi	fig|213849.3.peg.757	97.75	Acetate kinase (EC 2.7.2.1)
92	fig|213849.5.peg.967	hypothetical protein	bi	fig|213849.3.peg.756	91.21	hypothetical protein
480	fig|213849.5.peg.968	Ubiquinone biosynthesis monooxygenase UbiB	bi	fig|213849.3.peg.755	95.41	Ubiquinone biosynthesis monooxygenase UbiB
357	fig|213849.5.peg.969	Capsule biosynthesis protein capA	bi	fig|213849.3.peg.754	94.65	Capsule biosynthesis protein capA
479	fig|213849.5.peg.972	UDP-N-acetylmuramoylalanyl-D-glutamyl-2,6-diaminopimelate--D-alanyl-D-alanine ligase (EC 6.3.2.10)	bi	fig|213849.3.peg.753	96.23	UDP-N-acetylmuramoylalanyl-D-glutamyl-2,6-diaminopimelate--D-alanyl-D-alanine ligase (EC 6.3.2.10)
588	fig|213849.5.peg.973	2-hydroxy-6-oxohepta-2,4-dienoate hydrolase	bi	fig|213849.3.peg.752	88.42	2-hydroxy-6-oxohepta-2,4-dienoate hydrolase
76	fig|213849.5.peg.974	Hypothetical protein Cj0797c	bi	fig|213849.3.peg.751	100	Hypothetical protein Cj0797c
342	fig|213849.5.peg.975	D-alanine--D-alanine ligase (EC 6.3.2.4)	bi	fig|213849.3.peg.750	99.12	D-alanine--D-alanine ligase (EC 6.3.2.4)
185	fig|213849.5.peg.976	Holliday junction DNA helicase RuvA	bi	fig|213849.3.peg.749	95.65	Holliday junction DNA helicase RuvA
185	fig|213849.5.peg.977	hypothetical protein	bi	fig|213849.3.peg.748	96.2	hypothetical protein
314	fig|213849.5.peg.978	Possible ABC transport system periplasmic substrate-binding protein	bi	fig|213849.3.peg.747	95.21	hypothetical protein
247	fig|213849.5.peg.979	Methionine ABC transporter ATP-binding protein	bi	fig|213849.3.peg.746	95.53	Methionine ABC transporter ATP-binding protein
365	fig|213849.5.peg.980	Putative ABC transport system permease protein ?IamA	bi	fig|213849.3.peg.745	95.05	Putative ABC transport system permease protein
471	fig|213849.5.peg.981	Proposed peptidoglycan lipid II flippase MurJ	bi	fig|213849.3.peg.744	98.51	Proposed peptidoglycan lipid II flippase MurJ
461	fig|213849.5.peg.982	Cysteinyl-tRNA synthetase (EC 6.1.1.16)	bi	fig|213849.3.peg.743	93.7	Cysteinyl-tRNA synthetase (EC 6.1.1.16)
578	fig|213849.5.peg.983	Phospholipid-lipopolysaccharide ABC transporter	bi	fig|213849.3.peg.742	98.27	Phospholipid-lipopolysaccharide ABC transporter
354	fig|213849.5.peg.984	Dihydroorotate dehydrogenase (EC 1.3.3.1)	bi	fig|213849.3.peg.741	98.3	Dihydroorotate dehydrogenase (EC 1.3.3.1)
418	fig|213849.5.peg.985	Putative zinc protease	bi	fig|213849.3.peg.740	97.34	Putative zinc protease
299	fig|213849.5.peg.986	Dihydrodipicolinate synthase (EC 4.2.1.52)	bi	fig|213849.3.peg.739	98.32	Dihydrodipicolinate synthase (EC 4.2.1.52)
260	fig|213849.5.peg.987	3-oxoacyl-[acyl-carrier protein] reductase (EC 1.1.1.100)	bi	fig|213849.3.peg.738	99.61	3-oxoacyl-[acyl-carrier protein] reductase (EC 1.1.1.100)
186	fig|213849.5.peg.988	CDP-diacylglycerol--glycerol-3-phosphate 3-phosphatidyltransferase (EC 2.7.8.5)	bi	fig|213849.3.peg.737	97.25	CDP-diacylglycerol--glycerol-3-phosphate 3-phosphatidyltransferase (EC 2.7.8.5)
375	fig|213849.5.peg.989	Intramembrane protease RasP/YluC, implicated in cell division based on FtsL cleavage	bi	fig|213849.3.peg.736	98.13	Intramembrane protease RasP/YluC, implicated in cell division based on FtsL cleavage
212	fig|213849.5.peg.990	Hypothetical protein YggS, proline synthase co-transcribed bacterial homolog PROSC	bi	fig|213849.3.peg.735	93.84	Hypothetical protein YggS, proline synthase co-transcribed bacterial homolog PROSC
230	fig|213849.5.peg.991	hypothetical protein	bi	fig|213849.3.peg.552	79.59	hypothetical protein
860	fig|213849.5.peg.992	ClpB protein	bi	fig|213849.3.peg.731	98.84	ClpB protein
455	fig|213849.5.peg.993	Carboxyl-terminal protease (EC 3.4.21.102)	bi	fig|213849.3.peg.730	98.02	Carboxyl-terminal protease (EC 3.4.21.102)
238	fig|213849.5.peg.994	Phosphoribosylaminoimidazole-succinocarboxamide synthase (EC 6.3.2.6)	bi	fig|213849.3.peg.729	97.47	Phosphoribosylaminoimidazole-succinocarboxamide synthase (EC 6.3.2.6)
78	fig|213849.5.peg.995	Phosphoribosylformylglycinamidine synthase, PurS subunit (EC 6.3.5.3)	bi	fig|213849.3.peg.728	94.81	Phosphoribosylformylglycinamidine synthase, PurS subunit (EC 6.3.5.3)
225	fig|213849.5.peg.996	Phosphoribosylformylglycinamidine synthase, glutamine amidotransferase subunit (EC 6.3.5.3)	bi	fig|213849.3.peg.727	99.11	Phosphoribosylformylglycinamidine synthase, glutamine amidotransferase subunit (EC 6.3.5.3)
421	fig|213849.5.peg.997	Putative periplasmic protein	bi	fig|213849.3.peg.726	94.05	Putative periplasmic protein
612	fig|213849.5.peg.998	Chaperone protein HtpG	bi	fig|213849.3.peg.724	98.68	Chaperone protein HtpG
115	fig|213849.5.peg.999	hypothetical protein	bi	fig|213849.3.peg.723	95.61	hypothetical protein
472	fig|213849.5.peg.1000	Aspartate ammonia-lyase (EC 4.3.1.1)	bi	fig|213849.3.peg.722	93.42	Aspartate ammonia-lyase (EC 4.3.1.1)
498	fig|213849.5.peg.1001	Anaerobic C4-dicarboxylate transporter DcuB	bi	fig|213849.3.peg.721	81.73	Anaerobic C4-dicarboxylate transporter DcuB
227	fig|213849.5.peg.1002	Aspartate racemase (EC 5.1.1.13)	bi	fig|213849.3.peg.720	96.02	Aspartate racemase (EC 5.1.1.13)
448	fig|213849.5.peg.1003	2-keto-3-deoxy-D-arabino-heptulosonate-7-phosphate synthase II (EC 2.5.1.54)	bi	fig|213849.3.peg.719	98.43	2-keto-3-deoxy-D-arabino-heptulosonate-7-phosphate synthase II (EC 2.5.1.54)
293	fig|213849.5.peg.1004	RarD protein	bi	fig|213849.3.peg.718	95.58	Protein rarD
285	fig|213849.5.peg.1005	RarD protein	bi	fig|213849.3.peg.717	97.89	RarD protein
143	fig|213849.5.peg.1006	membrane protein	bi	fig|213849.3.peg.716	93.66	membrane protein
630	fig|213849.5.peg.1009	Chaperone protein DnaK	bi	fig|213849.3.peg.1531	99.36	Chaperone protein DnaK
192	fig|213849.5.peg.1011	Heat shock protein GrpE	bi	fig|213849.3.peg.1530	98.95	Heat shock protein GrpE
264	fig|213849.5.peg.1012	Heat-inducible transcription repressor HrcA	bi	fig|213849.3.peg.1529	98.86	Heat-inducible transcription repressor HrcA
210	fig|213849.5.peg.1013	FIG000605: protein co-occurring with transport systems (COG1739)	bi	fig|213849.3.peg.1528	99.03	FIG000605: protein co-occurring with transport systems (COG1739)
185	fig|213849.5.peg.1014	hypothetical protein	bi	fig|213849.3.peg.1527	93.37	hypothetical protein
169	fig|213849.5.peg.1015	hypothetical protein	uni	fig|213849.3.peg.1526	31.82	hypothetical protein
118	fig|213849.5.peg.1016	hypothetical protein	uni	fig|213849.3.peg.1526	55.24	hypothetical protein
298	fig|213849.5.peg.1018	hypothetical protein	uni	fig|213849.3.peg.1526	36.58	hypothetical protein
166	fig|213849.5.peg.1019	hypothetical protein	bi	fig|213849.3.peg.920	96.34	hypothetical protein
479	fig|213849.5.peg.1020	hypothetical protein	bi	fig|213849.3.peg.921	84.21	hypothetical protein
133	fig|213849.5.peg.1021	hypothetical protein	bi	fig|213849.3.peg.922	98.48	hypothetical protein
289	fig|213849.5.peg.1022	CRISPR-associated protein, TM1801 family	bi	fig|213849.3.peg.924	96.3	CRISPR-associated protein, Csh2 family
97	fig|213849.5.peg.1023	hypothetical protein	bi	fig|213849.3.peg.925	93.68	CRISPR-associated protein Cas5, Hmari subtype
99	fig|213849.5.peg.1024	hypothetical protein	uni	fig|213849.3.peg.925	89.8	CRISPR-associated protein Cas5, Hmari subtype
736	fig|213849.5.peg.1025	CRISPR-associated helicase Cas3	bi	fig|213849.3.peg.926	96.87	CRISPR-associated helicase Cas3
166	fig|213849.5.peg.1026	CRISPR-associated RecB family exonuclease Cas4a	bi	fig|213849.3.peg.927	97.58	CRISPR-associated RecB family exonuclease Cas4a
93	fig|213849.5.peg.1027	CRISPR-associated protein Cas2	bi	fig|213849.3.peg.928	98.91	CRISPR-associated protein Cas2
333	fig|213849.5.peg.1028	CRISPR-associated protein Cas1	bi	fig|213849.3.peg.929	99.1	CRISPR-associated protein Cas1
54	fig|213849.5.peg.1030	hypothetical protein	bi	fig|213849.3.peg.932	58.33	hypothetical protein
172	fig|213849.5.peg.1031	Putative outer membrane lipoprotein	bi	fig|213849.3.peg.937	95.32	Putative outer membrane lipoprotein
278	fig|213849.5.peg.1032	Hydroxyethylthiazole kinase (EC 2.7.1.50)	bi	fig|213849.3.peg.938	97.11	Hydroxyethylthiazole kinase (EC 2.7.1.50)
229	fig|213849.5.peg.1033	putative periplasmic protein (vacJ homolog)	bi	fig|213849.3.peg.939	95.61	putative periplasmic protein (vacJ homolog)
441	fig|213849.5.peg.1034	diguanylate cyclase/phosphodiesterase (GGDEF & EAL domains) with PAS/PAC sensor(s)	bi	fig|213849.3.peg.940	95.45	diguanylate cyclase/phosphodiesterase (GGDEF & EAL domains) with PAS/PAC sensor(s)
418	fig|213849.5.peg.1036	Adenylosuccinate synthetase (EC 6.3.4.4)	bi	fig|213849.3.peg.87	97.36	Adenylosuccinate synthetase (EC 6.3.4.4)
184	fig|213849.5.peg.1037	Hypothetical protein probably associated with Carbamoyl-phosphate synthase	bi	fig|213849.3.peg.86	98.36	Hypothetical protein probably associated with Carbamoyl-phosphate synthase
224	fig|213849.5.peg.1038	Heavy-metal-associated domain (N-terminus) and membrane-bounded cytochrome biogenesis cycZ-like domain, possible membrane copper tolerance protein	bi	fig|213849.3.peg.85	92.38	Heavy-metal-associated domain (N-terminus) and membrane-bounded cytochrome biogenesis cycZ-like domain, possible membrane copper tolerance protein
408	fig|213849.5.peg.1039	Putative two-component sensor histidine kinase	bi	fig|213849.3.peg.84	98.77	Putative two-component sensor histidine kinase
224	fig|213849.5.peg.1040	Putative two-component response regulator	bi	fig|213849.3.peg.83	97.76	Putative two-component response regulator
489	fig|213849.5.peg.1041	Cytochrome c oxidase subunit CcoN (EC 1.9.3.1)	bi	fig|213849.3.peg.82	99.18	Cytochrome c oxidase subunit CcoN (EC 1.9.3.1)
220	fig|213849.5.peg.1042	Cytochrome c oxidase subunit CcoO (EC 1.9.3.1)	bi	fig|213849.3.peg.81	92.31	Cytochrome c oxidase subunit CcoO (EC 1.9.3.1)
77	fig|213849.5.peg.1043	Cytochrome c oxidase subunit CcoQ (EC 1.9.3.1)	bi	fig|213849.3.peg.80	96.05	Cytochrome c oxidase subunit CcoQ (EC 1.9.3.1)
288	fig|213849.5.peg.1044	Cytochrome c oxidase subunit CcoP (EC 1.9.3.1)	bi	fig|213849.3.peg.79	87.46	Cytochrome c oxidase subunit CcoP (EC 1.9.3.1)
78	fig|213849.5.peg.1045	Putative periplasmic protein	bi	fig|213849.3.peg.78	90.91	Putative periplasmic protein
41	fig|213849.5.peg.1046	hypothetical protein	bi	fig|213849.3.peg.77	87.5	hypothetical protein
198	fig|213849.5.peg.1047	membrane protein	bi	fig|213849.3.peg.76	88.83	membrane protein
166	fig|213849.5.peg.1048	Putative lipoprotein	bi	fig|213849.3.peg.75	87.77	Putative lipoprotein
784	fig|213849.5.peg.1049	hypothetical protein	bi	fig|213849.3.peg.74	96.93	hypothetical protein
977	fig|213849.5.peg.1050	Helicase	bi	fig|213849.3.peg.73	93.95	Helicase
145	fig|213849.5.peg.1051	LSU ribosomal protein L13p (L13Ae)	bi	fig|213849.3.peg.72	100	LSU ribosomal protein L13p (L13Ae)
130	fig|213849.5.peg.1052	SSU ribosomal protein S9p (S16e)	bi	fig|213849.3.peg.71	97.67	SSU ribosomal protein S9p (S16e)
331	fig|213849.5.peg.1053	Outer membrane fibronectin-binding protein	bi	fig|213849.3.peg.69	94.24	Outer membrane fibronectin-binding protein
215	fig|213849.5.peg.1054	Phosphoglycolate phosphatase (EC 3.1.3.18)	bi	fig|213849.3.peg.68	93.46	Phosphoglycolate phosphatase (EC 3.1.3.18)
1183	fig|213849.5.peg.1055	Pyruvate-flavodoxin oxidoreductase (EC 1.2.7.-)	bi	fig|213849.3.peg.67	98.48	Pyruvate-flavodoxin oxidoreductase (EC 1.2.7.-)
106	fig|213849.5.peg.1056	FIG00470277: hypothetical protein	bi	fig|213849.3.peg.66	98.1	FIG00470277: hypothetical protein
231	fig|213849.5.peg.1057	hypothetical protein	bi	fig|213849.3.peg.65	97.39	hypothetical protein
166	fig|213849.5.peg.1058	Flavodoxin 1	bi	fig|213849.3.peg.64	96.36	Flavodoxin 1
297	fig|213849.5.peg.1059	hypothetical protein	bi	fig|213849.3.peg.63	95.27	hypothetical protein
255	fig|213849.5.peg.1060	Tryptophan synthase alpha chain (EC 4.2.1.20)	bi	fig|213849.3.peg.62	97.64	Tryptophan synthase alpha chain (EC 4.2.1.20)
394	fig|213849.5.peg.1061	Tryptophan synthase beta chain (EC 4.2.1.20)	bi	fig|213849.3.peg.61	98.22	Tryptophan synthase beta chain (EC 4.2.1.20)
207	fig|213849.5.peg.1062	Phosphoribosylanthranilate isomerase (EC 5.3.1.24)	bi	fig|213849.3.peg.60	91.75	Phosphoribosylanthranilate isomerase (EC 5.3.1.24)
340	fig|213849.5.peg.1063	Anthranilate synthase, amidotransferase component (EC 4.1.3.27) / Anthranilate phosphoribosyltransferase (EC 2.4.2.18)	bi	fig|213849.3.peg.59	95.58	Anthranilate synthase, amidotransferase component (EC 4.1.3.27) / Anthranilate phosphoribosyltransferase (EC 2.4.2.18)
250	fig|213849.5.peg.1064	hypothetical protein	bi	fig|213849.3.peg.57	94.49	hypothetical protein
941	fig|213849.5.peg.1065	Excinuclease ABC subunit A	bi	fig|213849.3.peg.56	98.83	Excinuclease ABC subunit A
47	fig|213849.5.peg.1066	hypothetical protein	bi	fig|213849.3.peg.55	95.12	hypothetical protein
113	fig|213849.5.peg.1067	hypothetical protein	bi	fig|213849.3.peg.54	92.86	hypothetical protein
894	fig|213849.5.peg.1068	DNA polymerase I (EC 2.7.7.7)	bi	fig|213849.3.peg.53	94.74	DNA polymerase I (EC 2.7.7.7)
129	fig|213849.5.peg.1069	hypothetical protein	bi	fig|213849.3.peg.52	96.88	hypothetical protein
83	fig|213849.5.peg.1070	Cytochrome c551 peroxidase (EC 1.11.1.5)	bi	fig|213849.3.peg.51	93.75	Cytochrome c551 peroxidase (EC 1.11.1.5)
273	fig|213849.5.peg.1071	Cytochrome c551 peroxidase (EC 1.11.1.5)	uni	fig|213849.3.peg.51	93.28	Cytochrome c551 peroxidase (EC 1.11.1.5)
104	fig|213849.5.peg.1072	LSU ribosomal protein L21p	bi	fig|213849.3.peg.50	96.12	LSU ribosomal protein L21p
86	fig|213849.5.peg.1073	LSU ribosomal protein L27p	bi	fig|213849.3.peg.49	97.65	LSU ribosomal protein L27p
347	fig|213849.5.peg.1074	COG0536: GTP-binding protein Obg	bi	fig|213849.3.peg.48	85.51	COG0536: GTP-binding protein Obg
303	fig|213849.5.peg.1075	Methionyl-tRNA formyltransferase (EC 2.1.2.9)	bi	fig|213849.3.peg.47	78.81	Methionyl-tRNA formyltransferase (EC 2.1.2.9)
66	fig|213849.5.peg.1076	hypothetical protein	bi	fig|213849.3.peg.46	76.92	hypothetical protein
212	fig|213849.5.peg.1077	Biotin-protein ligase (EC 6.3.4.15)	bi	fig|213849.3.peg.45	91.94	Biotin-protein ligase (EC 6.3.4.15)
264	fig|213849.5.peg.1078	Chromosome (plasmid) partitioning protein ParA	bi	fig|213849.3.peg.44	97.34	Chromosome (plasmid) partitioning protein ParA
287	fig|213849.5.peg.1079	Chromosome (plasmid) partitioning protein ParB / Stage 0 sporulation protein J	bi	fig|213849.3.peg.43	95.1	Chromosome (plasmid) partitioning protein ParB / Stage 0 sporulation protein J
141	fig|213849.5.peg.1080	ATP synthase B&#39; chain (EC 3.6.3.14)	bi	fig|213849.3.peg.42	97.14	ATP synthase B&#39; chain (EC 3.6.3.14)
169	fig|213849.5.peg.1081	ATP synthase B chain (EC 3.6.3.14)	bi	fig|213849.3.peg.41	96.43	ATP synthase B chain (EC 3.6.3.14)
178	fig|213849.5.peg.1082	ATP synthase delta chain (EC 3.6.3.14)	bi	fig|213849.3.peg.40	98.31	ATP synthase delta chain (EC 3.6.3.14)
506	fig|213849.5.peg.1083	ATP synthase alpha chain (EC 3.6.3.14)	bi	fig|213849.3.peg.39	99.21	ATP synthase alpha chain (EC 3.6.3.14)
297	fig|213849.5.peg.1084	ATP synthase gamma chain (EC 3.6.3.14)	bi	fig|213849.3.peg.38	96.28	ATP synthase gamma chain (EC 3.6.3.14)
467	fig|213849.5.peg.1085	ATP synthase beta chain (EC 3.6.3.14)	bi	fig|213849.3.peg.37	100	ATP synthase beta chain (EC 3.6.3.14)
131	fig|213849.5.peg.1086	ATP synthase epsilon chain (EC 3.6.3.14)	bi	fig|213849.3.peg.36	99.23	ATP synthase epsilon chain (EC 3.6.3.14)
144	fig|213849.5.peg.1087	MotA/TolQ/ExbB proton channel family protein	bi	fig|213849.3.peg.35	97.9	MotA/TolQ/ExbB proton channel family protein
131	fig|213849.5.peg.1088	Biopolymer transport protein ExbD/TolR	bi	fig|213849.3.peg.34	98.46	Biopolymer transport protein ExbD/TolR
271	fig|213849.5.peg.1089	TonB-like; putative TolA function	bi	fig|213849.3.peg.33	94.44	TonB-like; putative TolA function
416	fig|213849.5.peg.1090	tolB protein precursor, periplasmic protein involved in the tonb-independent uptake of group A colicins	bi	fig|213849.3.peg.32	98.55	tolB protein precursor, periplasmic protein involved in the tonb-independent uptake of group A colicins
161	fig|213849.5.peg.1091	Outer membrane lipoprotein omp16 precursor	bi	fig|213849.3.peg.31	99.38	Outer membrane lipoprotein omp16 precursor
301	fig|213849.5.peg.1092	PAL; Peptidoglycan associated lipoprotein Omp 18 Secreted	bi	fig|213849.3.peg.30	96.35	PAL; Peptidoglycan associated lipoprotein Omp 18 Secreted
192	fig|213849.5.peg.1093	FKBP-type peptidyl-prolyl cis-trans isomerase SlyD (EC 5.2.1.8)	bi	fig|213849.3.peg.29	98.43	FKBP-type peptidyl-prolyl cis-trans isomerase SlyD (EC 5.2.1.8)
310	fig|213849.5.peg.1094	Malonyl CoA-acyl carrier protein transacylase (EC 2.3.1.39)	bi	fig|213849.3.peg.28	98.38	Malonyl CoA-acyl carrier protein transacylase (EC 2.3.1.39)
229	fig|213849.5.peg.1095	Menaquinone via 6-amino-6-deoxyfutalosine step 2	bi	fig|213849.3.peg.27	97.37	Menaquinone via 6-amino-6-deoxyfutalosine step 2
244	fig|213849.5.peg.1096	tRNA(Cytosine32)-2-thiocytidine synthetase	bi	fig|213849.3.peg.26	99.18	tRNA(Cytosine32)-2-thiocytidine synthetase
206	fig|213849.5.peg.1097	FIG00469965: hypothetical protein	bi	fig|213849.3.peg.25	98.05	FIG00469965: hypothetical protein
309	fig|213849.5.peg.1098	Acetyl-coenzyme A carboxyl transferase beta chain (EC 6.4.1.2)	bi	fig|213849.3.peg.24	97.4	Acetyl-coenzyme A carboxyl transferase beta chain (EC 6.4.1.2)
151	fig|213849.5.peg.1099	LSU m3Psi1915 methyltransferase RlmH	bi	fig|213849.3.peg.23	100	LSU m3Psi1915 methyltransferase RlmH
118	fig|213849.5.peg.1100	C4-type zinc finger protein, DksA/TraR family	bi	fig|213849.3.peg.22	99.15	C4-type zinc finger protein, DksA/TraR family
332	fig|213849.5.peg.1101	hypothetical protein	bi	fig|213849.3.peg.21	94.56	probable membrane protein Cj0124c
306	fig|213849.5.peg.1102	tRNA dihydrouridine synthase B (EC 1.-.-.-)	bi	fig|213849.3.peg.20	96.39	tRNA dihydrouridine synthase B (EC 1.-.-.-)
659	fig|213849.5.peg.1103	Excinuclease ABC subunit B	bi	fig|213849.3.peg.19	98.02	Excinuclease ABC subunit B
78	fig|213849.5.peg.1104	hypothetical protein	bi	fig|213849.3.peg.18	98.7	hypothetical protein
83	fig|213849.5.peg.1105	hypothetical protein	bi	fig|213849.3.peg.17	98.78	hypothetical protein
147	fig|213849.5.peg.1106	hypothetical protein	bi	fig|213849.3.peg.16	93.84	hypothetical protein
166	fig|213849.5.peg.1107	Phosphatidylglycerophosphatase A (EC 3.1.3.27)	bi	fig|213849.3.peg.15	96.97	Phosphatidylglycerophosphatase A (EC 3.1.3.27)
394	fig|213849.5.peg.1108	Sulfate adenylyltransferase, dissimilatory-type (EC 2.7.7.4)	bi	fig|213849.3.peg.14	93.13	Sulfate adenylyltransferase, dissimilatory-type (EC 2.7.7.4)
296	fig|213849.5.peg.1109	Possible two-component regulator	bi	fig|213849.3.peg.13	85.08	Possible two-component regulator
383	fig|213849.5.peg.1110	2-C-methyl-D-erythritol 4-phosphate cytidylyltransferase (EC 2.7.7.60) / 2-C-methyl-D-erythritol 2,4-cyclodiphosphate synthase (EC 4.6.1.12)	bi	fig|213849.3.peg.12	80.79	2-C-methyl-D-erythritol 4-phosphate cytidylyltransferase (EC 2.7.7.60) / 2-C-methyl-D-erythritol 2,4-cyclodiphosphate synthase (EC 4.6.1.12)
363	fig|213849.5.peg.1111	putative ATP/GTP-binding protein (mrp protein homolog)	bi	fig|213849.3.peg.11	98.9	putative ATP/GTP-binding protein (mrp protein homolog)
401	fig|213849.5.peg.1112	2,3,4,5-tetrahydropyridine-2,6-dicarboxylate N-succinyltransferase (EC 2.3.1.117)	bi	fig|213849.3.peg.10	98	2,3,4,5-tetrahydropyridine-2,6-dicarboxylate N-succinyltransferase (EC 2.3.1.117)
521	fig|213849.5.peg.1113	ABC transporter ATP-binding protein uup	bi	fig|213849.3.peg.9	98.85	ABC transporter ATP-binding protein uup
50	fig|213849.5.peg.1114	hypothetical protein	bi	fig|213849.3.peg.8	95.92	hypothetical protein
210	fig|213849.5.peg.1115	Sulfur carrier protein adenylyltransferase ThiF	bi	fig|213849.3.peg.7	97.54	Sulfur carrier protein adenylyltransferase ThiF
256	fig|213849.5.peg.1116	Thiazole biosynthesis protein ThiG	bi	fig|213849.3.peg.6	99.61	Thiazole biosynthesis protein ThiG
382	fig|213849.5.peg.1117	Thiazole biosynthesis protein ThiH	bi	fig|213849.3.peg.5	95.8	Thiazole biosynthesis protein ThiH
195	fig|213849.5.peg.1118	Thiamin-phosphate pyrophosphorylase (EC 2.5.1.3)	bi	fig|213849.3.peg.528	95.56	Thiamin-phosphate pyrophosphorylase (EC 2.5.1.3)
255	fig|213849.5.peg.1120	UDP-galactose-lipid carrier transferase (EC 2.-.-.-)	bi	fig|213849.3.peg.400	93.65	UDP-galactose-lipid carrier transferase (EC 2.-.-.-)
613	fig|213849.5.peg.1121	Cytochrome c-type biogenesis protein DsbD, protein-disulfide reductase (EC 1.8.1.8)	bi	fig|213849.3.peg.401	95.1	Cytochrome c-type biogenesis protein DsbD, protein-disulfide reductase (EC 1.8.1.8)
307	fig|213849.5.peg.1122	ABC-type tungstate transport system, ATP-binding protein	bi	fig|213849.3.peg.402	96.08	ABC-type tungstate transport system, ATP-binding protein
231	fig|213849.5.peg.1123	ABC-type tungstate transport system, permease protein	bi	fig|213849.3.peg.403	98.26	ABC-type tungstate transport system, permease protein
276	fig|213849.5.peg.1124	ABC-type tungstate transport system, periplasmic binding protein	bi	fig|213849.3.peg.404	97.45	ABC-type tungstate transport system, periplasmic binding protein
650	fig|213849.5.peg.1125	Multimodular transpeptidase-transglycosylase (EC 2.4.1.129) (EC 3.4.-.-)	bi	fig|213849.3.peg.405	96.92	Multimodular transpeptidase-transglycosylase (EC 2.4.1.129) (EC 3.4.-.-)
181	fig|213849.5.peg.1126	Septum formation protein Maf	bi	fig|213849.3.peg.406	98.33	Septum formation protein Maf
147	fig|213849.5.peg.1127	hypothetical protein	bi	fig|213849.3.peg.407	97.95	hypothetical protein
847	fig|213849.5.peg.1128	Alanyl-tRNA synthetase (EC 6.1.1.7)	bi	fig|213849.3.peg.408	98.23	Alanyl-tRNA synthetase (EC 6.1.1.7)
291	fig|213849.5.peg.1129	Predicted dehydrogenases and related proteins	bi	fig|213849.3.peg.409	96.9	Predicted dehydrogenases and related proteins
314	fig|213849.5.peg.1130	Ferrochelatase, protoheme ferro-lyase (EC 4.99.1.1)	bi	fig|213849.3.peg.410	94.25	Ferrochelatase, protoheme ferro-lyase (EC 4.99.1.1)
604	fig|213849.5.peg.1131	Cell division protein FtsI [Peptidoglycan synthetase] (EC 2.4.1.129)	bi	fig|213849.3.peg.411	94.86	Cell division protein FtsI [Peptidoglycan synthetase] (EC 2.4.1.129)
221	fig|213849.5.peg.1132	Leucyl/phenylalanyl-tRNA--protein transferase (EC 2.3.2.6)	bi	fig|213849.3.peg.412	97.27	Leucyl/phenylalanyl-tRNA--protein transferase (EC 2.3.2.6)
1041	fig|213849.5.peg.1133	Putative cytochrome C-type biogenesis protein	bi	fig|213849.3.peg.413	96.92	Putative cytochrome C-type biogenesis protein
143	fig|213849.5.peg.1134	hypothetical protein	bi	fig|213849.3.peg.414	95.77	hypothetical protein
697	fig|213849.5.peg.1135	cytochrome c, putative	bi	fig|213849.3.peg.415	96.84	cytochrome c, putative
697	fig|213849.5.peg.1136	Putative cytochrome C	bi	fig|213849.3.peg.416	94.11	Putative cytochrome C
436	fig|213849.5.peg.1137	Hydroxymethylpyrimidine phosphate synthase ThiC	bi	fig|213849.3.peg.417	98.62	Hydroxymethylpyrimidine phosphate synthase ThiC
713	fig|213849.5.peg.1138	ATP-dependent Clp protease ATP-binding subunit ClpA	bi	fig|213849.3.peg.418	98.17	ATP-dependent Clp protease ATP-binding subunit ClpA
104	fig|213849.5.peg.1139	ATP-dependent Clp protease adaptor protein ClpS	bi	fig|213849.3.peg.419	98.06	ATP-dependent Clp protease adaptor protein ClpS
209	fig|213849.5.peg.1140	Possible periplasmic thioredoxin	bi	fig|213849.3.peg.420	97.12	Possible periplasmic thioredoxin
155	fig|213849.5.peg.1141	tmRNA-binding protein SmpB	bi	fig|213849.3.peg.421	99.35	tmRNA-binding protein SmpB
255	fig|213849.5.peg.1142	4-diphosphocytidyl-2-C-methyl-D-erythritol kinase (EC 2.7.1.148)	bi	fig|213849.3.peg.422	94.49	4-diphosphocytidyl-2-C-methyl-D-erythritol kinase (EC 2.7.1.148)
273	fig|213849.5.peg.1143	tRNA pseudouridine synthase B (EC 4.2.1.70)	bi	fig|213849.3.peg.423	94.85	tRNA pseudouridine synthase B (EC 4.2.1.70)
686	fig|213849.5.peg.1144	ATP-dependent DNA helicase UvrD/PcrA/Rep, epsilon proteobacterial type 2	bi	fig|213849.3.peg.424	97.52	ATP-dependent DNA helicase UvrD/PcrA/Rep, epsilon proteobacterial type 2
137	fig|213849.5.peg.1145	hypothetical protein	bi	fig|213849.3.peg.425	97.06	hypothetical protein
565	fig|213849.5.peg.1146	Oligoendopeptidase F (EC 3.4.24.-)	bi	fig|213849.3.peg.426	97.51	Oligoendopeptidase F (EC 3.4.24.-)
416	fig|213849.5.peg.1147	Sodium/dicarboxylate symporter	bi	fig|213849.3.peg.427	97.11	Sodium/dicarboxylate symporter
275	fig|213849.5.peg.1148	Methionine ABC transporter permease protein	bi	fig|213849.3.peg.428	97.81	Methionine ABC transporter permease protein
320	fig|213849.5.peg.1149	Methionine ABC transporter ATP-binding protein	bi	fig|213849.3.peg.429	98.43	Methionine ABC transporter ATP-binding protein
48	fig|213849.5.peg.1150	hypothetical protein	bi	fig|213849.3.peg.430	97.87	hypothetical protein
135	fig|213849.5.peg.1151	hypothetical protein	bi	fig|213849.3.peg.431	66.67	hypothetical protein
243	fig|213849.5.peg.1152	FIG00471093: hypothetical protein	uni	fig|213849.3.peg.431	62.4	hypothetical protein
107	fig|213849.5.peg.1153	transmembrane signal peptide protein	bi	fig|213849.3.peg.432	98.11	membrane protein, putative
872	fig|213849.5.peg.1156	Valyl-tRNA synthetase (EC 6.1.1.9)	bi	fig|213849.3.peg.433	97.7	Valyl-tRNA synthetase (EC 6.1.1.9)
1705	fig|213849.5.peg.1157	hypothetical protein	bi	fig|213849.3.peg.434	95.01	hypothetical protein
717	fig|213849.5.peg.1158	hypothetical protein	bi	fig|213849.3.peg.435	95.53	Penicillin-insensitive transglycosylase (EC 2.4.2.-) & transpeptidase PBP-1C
390	fig|213849.5.peg.1159	Aspartate aminotransferase (EC 2.6.1.1)	bi	fig|213849.3.peg.436	98.71	Aspartate aminotransferase (EC 2.6.1.1)
232	fig|213849.5.peg.1160	Serine acetyltransferase (EC 2.3.1.30)	bi	fig|213849.3.peg.437	95.24	Serine acetyltransferase (EC 2.3.1.30)
615	fig|213849.5.peg.1161	Arginine decarboxylase (EC 4.1.1.19)	bi	fig|213849.3.peg.438	98.86	Arginine decarboxylase (EC 4.1.1.19)
410	fig|213849.5.peg.1162	Histidyl-tRNA synthetase (EC 6.1.1.21)	bi	fig|213849.3.peg.439	96.82	Histidyl-tRNA synthetase (EC 6.1.1.21)
190	fig|213849.5.peg.1163	Thymidylate kinase (EC 2.7.4.9)	bi	fig|213849.3.peg.440	97.88	Thymidylate kinase (EC 2.7.4.9)
163	fig|213849.5.peg.1164	Phosphopantetheine adenylyltransferase (EC 2.7.7.3)	bi	fig|213849.3.peg.441	98.15	Phosphopantetheine adenylyltransferase (EC 2.7.7.3)
184	fig|213849.5.peg.1165	UbiX family decarboxylase associated with menaquinone via futalosine	bi	fig|213849.3.peg.442	95.63	UbiX family decarboxylase associated with menaquinone via futalosine
393	fig|213849.5.peg.1166	Molybdopterin biosynthesis protein MoeA	bi	fig|213849.3.peg.443	94.13	Molybdopterin biosynthesis protein MoeA
423	fig|213849.5.peg.1167	UDP-N-acetylglucosamine 1-carboxyvinyltransferase (EC 2.5.1.7)	bi	fig|213849.3.peg.444	98.82	UDP-N-acetylglucosamine 1-carboxyvinyltransferase (EC 2.5.1.7)
215	fig|213849.5.peg.1168	FIG00469743: hypothetical protein	bi	fig|213849.3.peg.445	93.46	FIG00469743: hypothetical protein
178	fig|213849.5.peg.1169	FIG056164: rhomboid family serine protease	bi	fig|213849.3.peg.446	96.61	FIG056164: rhomboid family serine protease
421	fig|213849.5.peg.1170	N-carbamoyl-L-amino acid hydrolase (EC 3.5.1.87)	bi	fig|213849.3.peg.447	94.76	N-carbamoyl-L-amino acid hydrolase (EC 3.5.1.87)
163	fig|213849.5.peg.1171	phosphohistidine phosphatase SixA	bi	fig|213849.3.peg.448	96.89	phosphohistidine phosphatase SixA
439	fig|213849.5.peg.1172	hypothetical protein	bi	fig|213849.3.peg.449	89.73	hypothetical protein
195	fig|213849.5.peg.1173	Rubrerythrin	bi	fig|213849.3.peg.450	96.91	Rubrerythrin
460	fig|213849.5.peg.1174	hypothetical protein	bi	fig|213849.3.peg.369	80.23	hypothetical protein
327	fig|213849.5.peg.1175	Iron-sulfur cluster assembly scaffold protein IscU/NifU-like	bi	fig|213849.3.peg.364	98.86	Iron-sulfur cluster assembly scaffold protein IscU/NifU-like
398	fig|213849.5.peg.1176	Cysteine desulfurase (EC 2.8.1.7)	bi	fig|213849.3.peg.1337	97.73	Cysteine desulfurase (EC 2.8.1.7)
197	fig|213849.5.peg.1177	GTP cyclohydrolase I (EC 3.5.4.16) type 1	bi	fig|213849.3.peg.1336	98.47	GTP cyclohydrolase I (EC 3.5.4.16) type 1
461	fig|213849.5.peg.1178	Cell division trigger factor (EC 5.2.1.8)	bi	fig|213849.3.peg.1335	98.26	Cell division trigger factor (EC 5.2.1.8)
197	fig|213849.5.peg.1179	ATP-dependent Clp protease proteolytic subunit (EC 3.4.21.92)	bi	fig|213849.3.peg.1334	99.49	ATP-dependent Clp protease proteolytic subunit (EC 3.4.21.92)
173	fig|213849.5.peg.1180	Peptide deformylase (EC 3.5.1.88)	bi	fig|213849.3.peg.1333	99.42	Peptide deformylase (EC 3.5.1.88)
506	fig|213849.5.peg.1181	MG(2+) CHELATASE FAMILY PROTEIN / ComM-related protein	bi	fig|213849.3.peg.1332	98.22	MG(2+) CHELATASE FAMILY PROTEIN / ComM-related protein
462	fig|213849.5.peg.1182	NAD(P)HX epimerase / NAD(P)HX dehydratase	bi	fig|213849.3.peg.1331	95.01	NAD(P)HX epimerase / NAD(P)HX dehydratase
194	fig|213849.5.peg.1183	Phosphoribosylglycinamide formyltransferase (EC 2.1.2.2)	bi	fig|213849.3.peg.1330	88.08	Phosphoribosylglycinamide formyltransferase (EC 2.1.2.2)
239	fig|213849.5.peg.1184	Integral membrane protein TerC	bi	fig|213849.3.peg.1329	96.62	Integral membrane protein TerC
268	fig|213849.5.peg.1185	amino acid	uni	fig|213849.3.peg.386	48.13	Amino acid ABC transporter, periplasmic amino acid-binding protein
115	fig|213849.5.peg.1186	putative beta-lactamase HcpC (Cysteine-richprotein C)	uni	fig|213849.3.peg.1132	36.36	hypothetical protein
111	fig|213849.5.peg.1187	putative beta-lactamase HcpC (Cysteine-richprotein C)	uni	fig|213849.3.peg.1132	37.65	hypothetical protein
111	fig|213849.5.peg.1188	TETRATRICOPEPTIDE REPEAT FAMILY PROTEIN	uni	fig|213849.3.peg.1132	38.82	hypothetical protein
133	fig|213849.5.peg.1189	Large-conductance mechanosensitive channel	bi	fig|213849.3.peg.1328	95.42	Large-conductance mechanosensitive channel
418	fig|213849.5.peg.1190	Uracil permease	bi	fig|213849.3.peg.1326	98.32	Uracil permease
211	fig|213849.5.peg.1192	Possible outer membrane protein	bi	fig|213849.3.peg.1324	95.24	Possible outer membrane protein
142	fig|213849.5.peg.1193	TsaC protein (YrdC domain) required for threonylcarbamoyladenosine t(6)A37 modification in tRNA	bi	fig|213849.3.peg.1318	95.04	TsaC protein (YrdC domain) required for threonylcarbamoyladenosine t(6)A37 modification in tRNA
199	fig|213849.5.peg.1194	Conserved protein	bi	fig|213849.3.peg.1317	94.95	Conserved protein
365	fig|213849.5.peg.1195	DNA modification methylase (Adenine-specific methyltransferase) (EC 2.1.1.72)	bi	fig|213849.3.peg.1316	94.74	DNA modification methylase (Adenine-specific methyltransferase) (EC 2.1.1.72)
40	fig|213849.5.peg.1197	MoeB/thiF family protein	bi	fig|213849.3.peg.1315	97.44	MoeB/thiF family protein
819	fig|213849.5.peg.1198	Trimethylamine-N-oxide reductase (EC 1.6.6.9)	uni	fig|213849.3.peg.99	40.12	Trimethylamine-N-oxide reductase (EC 1.6.6.9)
200	fig|213849.5.peg.1199	putative cytochrome C-type haem-binding periplasmic protein	uni	fig|213849.3.peg.100	25.38	putative cytochrome C-type haem-binding periplasmic protein
221	fig|213849.5.peg.1200	MoeB/thiF family protein	uni	fig|213849.3.peg.1315	93.61	MoeB/thiF family protein
261	fig|213849.5.peg.1201	5-nucleotidase SurE (EC 3.1.3.5)	bi	fig|213849.3.peg.1314	96.11	5-nucleotidase SurE (EC 3.1.3.5)
206	fig|213849.5.peg.1202	hypothetical protein	bi	fig|213849.3.peg.1313	98.54	hypothetical protein
128	fig|213849.5.peg.1203	NADH ubiquinone oxidoreductase chain A (EC 1.6.5.3)	bi	fig|213849.3.peg.1312	97.64	NADH ubiquinone oxidoreductase chain A (EC 1.6.5.3)
168	fig|213849.5.peg.1204	NADH-ubiquinone oxidoreductase chain B (EC 1.6.5.3)	bi	fig|213849.3.peg.1311	100	NADH-ubiquinone oxidoreductase chain B (EC 1.6.5.3)
246	fig|213849.5.peg.1205	NADH-ubiquinone oxidoreductase chain C (EC 1.6.5.3)	bi	fig|213849.3.peg.1310	94.69	NADH-ubiquinone oxidoreductase chain C (EC 1.6.5.3)
408	fig|213849.5.peg.1206	NADH-ubiquinone oxidoreductase chain D (EC 1.6.5.3)	bi	fig|213849.3.peg.1309	98.77	NADH-ubiquinone oxidoreductase chain D (EC 1.6.5.3)
77	fig|213849.5.peg.1207	NADH-ubiquinone oxidoreductase chain E (EC 1.6.5.3)	bi	fig|213849.3.peg.1308	97.37	NADH-ubiquinone oxidoreductase chain E (EC 1.6.5.3)
229	fig|213849.5.peg.1208	hypothetical protein	bi	fig|213849.3.peg.1307	92.98	hypothetical protein
736	fig|213849.5.peg.1209	NADH-ubiquinone oxidoreductase chain G (EC 1.6.5.3)	bi	fig|213849.3.peg.1306	95.92	NADH-ubiquinone oxidoreductase chain G (EC 1.6.5.3)
327	fig|213849.5.peg.1210	NADH-ubiquinone oxidoreductase chain H (EC 1.6.5.3)	bi	fig|213849.3.peg.1305	98.47	NADH-ubiquinone oxidoreductase chain H (EC 1.6.5.3)
194	fig|213849.5.peg.1211	NADH-ubiquinone oxidoreductase chain I (EC 1.6.5.3)	bi	fig|213849.3.peg.1304	98.96	NADH-ubiquinone oxidoreductase chain I (EC 1.6.5.3)
174	fig|213849.5.peg.1212	NADH-ubiquinone oxidoreductase chain J (EC 1.6.5.3)	bi	fig|213849.3.peg.1303	98.27	NADH-ubiquinone oxidoreductase chain J (EC 1.6.5.3)
105	fig|213849.5.peg.1213	NADH-ubiquinone oxidoreductase chain K (EC 1.6.5.3)	bi	fig|213849.3.peg.1302	97.12	NADH-ubiquinone oxidoreductase chain K (EC 1.6.5.3)
612	fig|213849.5.peg.1214	NADH-ubiquinone oxidoreductase chain L (EC 1.6.5.3)	bi	fig|213849.3.peg.1301	97.05	NADH-ubiquinone oxidoreductase chain L (EC 1.6.5.3)
508	fig|213849.5.peg.1215	NADH-ubiquinone oxidoreductase chain M (EC 1.6.5.3)	bi	fig|213849.3.peg.1300	98.22	NADH-ubiquinone oxidoreductase chain M (EC 1.6.5.3)
480	fig|213849.5.peg.1216	NADH-ubiquinone oxidoreductase chain N (EC 1.6.5.3)	bi	fig|213849.3.peg.1299	97.29	NADH-ubiquinone oxidoreductase chain N (EC 1.6.5.3)
299	fig|213849.5.peg.1217	tRNA dimethylallyltransferase (EC 2.5.1.75)	bi	fig|213849.3.peg.1298	95.97	tRNA dimethylallyltransferase (EC 2.5.1.75)
291	fig|213849.5.peg.1218	4-hydroxybenzoate polyprenyltransferase (EC 2.5.1.39)	bi	fig|213849.3.peg.117	98.62	4-hydroxybenzoate polyprenyltransferase (EC 2.5.1.39)
98	fig|213849.5.peg.1219	hypothetical protein	bi	fig|213849.3.peg.116	100	hypothetical protein
324	fig|213849.5.peg.1220	Molybdenum cofactor biosynthesis protein MoaA	bi	fig|213849.3.peg.115	96.9	Molybdenum cofactor biosynthesis protein MoaA
251	fig|213849.5.peg.1221	Queuosine Biosynthesis QueE Radical SAM	bi	fig|213849.3.peg.114	96	Queuosine Biosynthesis QueE Radical SAM
158	fig|213849.5.peg.1222	Queuosine biosynthesis QueD, PTPS-I	bi	fig|213849.3.peg.113	96.82	Queuosine biosynthesis QueD, PTPS-I
132	fig|213849.5.peg.1223	hypothetical protein	bi	fig|213849.3.peg.112	96.18	hypothetical protein
217	fig|213849.5.peg.1224	Ribosomal RNA small subunit methyltransferase E (EC 2.1.1.-)	bi	fig|213849.3.peg.111	95.37	Ribosomal RNA small subunit methyltransferase E (EC 2.1.1.-)
67	fig|213849.5.peg.1225	LSU ribosomal protein L31p	bi	fig|213849.3.peg.110	100	LSU ribosomal protein L31p
271	fig|213849.5.peg.1226	rRNA small subunit methyltransferase I	bi	fig|213849.3.peg.109	94.07	rRNA small subunit methyltransferase I
227	fig|213849.5.peg.1227	23S rRNA (guanosine-2&#39;-O-) -methyltransferase rlmB (EC 2.1.1.-)	bi	fig|213849.3.peg.108	99.56	23S rRNA (guanosine-2&#39;-O-) -methyltransferase rlmB (EC 2.1.1.-)
325	fig|213849.5.peg.1228	membrane protein	bi	fig|213849.3.peg.107	92.9	hypothetical protein
250	fig|213849.5.peg.1229	hypothetical protein	bi	fig|213849.3.peg.106	94.78	hypothetical protein
403	fig|213849.5.peg.1230	Aspartate aminotransferase (EC 2.6.1.1)	bi	fig|213849.3.peg.105	98.01	Aspartate aminotransferase (EC 2.6.1.1)
420	fig|213849.5.peg.1231	Homoserine dehydrogenase (EC 1.1.1.3)	bi	fig|213849.3.peg.104	99.52	Homoserine dehydrogenase (EC 1.1.1.3)
113	fig|213849.5.peg.1232	Predicted endonuclease distantly related to archaeal Holliday junction resolvase	bi	fig|213849.3.peg.103	96.43	Predicted endonuclease distantly related to archaeal Holliday junction resolvase
105	fig|213849.5.peg.1233	Thioredoxin	bi	fig|213849.3.peg.102	100	Thioredoxin
312	fig|213849.5.peg.1234	Thioredoxin reductase (EC 1.8.1.9)	bi	fig|213849.3.peg.101	98.71	Thioredoxin reductase (EC 1.8.1.9)
185	fig|213849.5.peg.1235	putative cytochrome C-type haem-binding periplasmic protein	bi	fig|213849.3.peg.100	96.2	putative cytochrome C-type haem-binding periplasmic protein
830	fig|213849.5.peg.1236	Trimethylamine-N-oxide reductase (EC 1.6.6.9)	bi	fig|213849.3.peg.99	98.91	Trimethylamine-N-oxide reductase (EC 1.6.6.9)
243	fig|213849.5.peg.1239	Putative heme oxygenase	bi	fig|213849.3.peg.98	95.04	Putative heme oxygenase
244	fig|213849.5.peg.1240	Dihydrodipicolinate reductase (EC 1.3.1.26)	bi	fig|213849.3.peg.97	98.35	Dihydrodipicolinate reductase (EC 1.3.1.26)
447	fig|213849.5.peg.1241	Amidophosphoribosyltransferase (EC 2.4.2.14)	bi	fig|213849.3.peg.96	98.65	Amidophosphoribosyltransferase (EC 2.4.2.14)
559	fig|213849.5.peg.1242	Dihydroxy-acid dehydratase (EC 4.2.1.9)	bi	fig|213849.3.peg.95	98.21	Dihydroxy-acid dehydratase (EC 4.2.1.9)
283	fig|213849.5.peg.1243	YpfJ protein, zinc metalloprotease superfamily	bi	fig|213849.3.peg.94	96.45	YpfJ protein, zinc metalloprotease superfamily
400	fig|213849.5.peg.1244	vacuolating cytotoxin paralog VacA	bi	fig|213849.3.peg.267	97.35	putative vacuolating cytotoxin (VacA) paralog
442	fig|213849.5.peg.1245	Histidine permease YuiF	bi	fig|213849.3.peg.268	97.51	Histidine permease YuiF
208	fig|213849.5.peg.1246	Thymidylate synthase thyX (EC 2.1.1.-)	bi	fig|213849.3.peg.269	97.58	Thymidylate synthase thyX (EC 2.1.1.-)
154	fig|213849.5.peg.1247	hypothetical protein	bi	fig|213849.3.peg.270	91.5	conserved hypothetical secreted protein
1330	fig|213849.5.peg.1248	hypothetical protein	uni	fig|213849.3.peg.267	56.5	putative vacuolating cytotoxin (VacA) paralog
200	fig|213849.5.peg.1253	Orotate phosphoribosyltransferase (EC 2.4.2.10)	bi	fig|213849.3.peg.272	97.99	Orotate phosphoribosyltransferase (EC 2.4.2.10)
235	fig|213849.5.peg.1254	Orotidine 5&#39;-phosphate decarboxylase (EC 4.1.1.23)	bi	fig|213849.3.peg.273	95.3	Orotidine 5&#39;-phosphate decarboxylase (EC 4.1.1.23)
162	fig|213849.5.peg.1255	Crossover junction endodeoxyribonuclease RuvC (EC 3.1.22.4)	bi	fig|213849.3.peg.274	99.38	Crossover junction endodeoxyribonuclease RuvC (EC 3.1.22.4)
444	fig|213849.5.peg.1256	Chromosomal replication initiator protein DnaA	bi	fig|213849.3.peg.275	99.32	Chromosomal replication initiator protein DnaA
39	fig|213849.5.peg.1257	hypothetical protein	bi	fig|213849.3.peg.276	94.59	hypothetical protein
357	fig|213849.5.peg.1258	DNA polymerase III beta subunit (EC 2.7.7.7)	bi	fig|213849.3.peg.277	95.79	DNA polymerase III beta subunit (EC 2.7.7.7)
770	fig|213849.5.peg.1259	DNA gyrase subunit B (EC 5.99.1.3)	bi	fig|213849.3.peg.278	97.53	DNA gyrase subunit B (EC 5.99.1.3)
466	fig|213849.5.peg.1260	diguanylate cyclase/phosphodiesterase (GGDEF & EAL domains) with PAS/PAC sensor(s)	bi	fig|213849.3.peg.279	96.99	diguanylate cyclase/phosphodiesterase (GGDEF & EAL domains) with PAS/PAC sensor(s)
129	fig|213849.5.peg.1261	NADPH dependent preQ0 reductase (EC 1.7.1.13)	bi	fig|213849.3.peg.280	99.22	NADPH dependent preQ0 reductase (EC 1.7.1.13)
420	fig|213849.5.peg.1262	Hydrolase (HAD superfamily)	bi	fig|213849.3.peg.281	98.33	Hydrolase (HAD superfamily)
142	fig|213849.5.peg.1263	hypothetical protein	bi	fig|213849.3.peg.282	95.74	hypothetical protein
607	fig|213849.5.peg.1264	GTP-binding protein TypA/BipA	bi	fig|213849.3.peg.283	98.5	GTP-binding protein TypA/BipA
188	fig|213849.5.peg.1265	LemA protein	bi	fig|213849.3.peg.284	95.72	LemA protein
300	fig|213849.5.peg.1266	Possible Galanin	bi	fig|213849.3.peg.285	93.2	hypothetical protein
279	fig|213849.5.peg.1267	Possible Galanin	uni	fig|213849.3.peg.286	44.28	Possible Galanin
331	fig|213849.5.peg.1268	Possible Galanin	bi	fig|213849.3.peg.286	96.36	Possible Galanin
332	fig|213849.5.peg.1269	Possible Galanin	bi	fig|213849.3.peg.287	90	Possible Galanin
101	fig|213849.5.peg.1270	Urease gamma subunit (EC 3.5.1.5)	bi	fig|213849.3.peg.288	98	Urease gamma subunit (EC 3.5.1.5)
105	fig|213849.5.peg.1271	Urease beta subunit (EC 3.5.1.5)	bi	fig|213849.3.peg.289	99.04	Urease beta subunit (EC 3.5.1.5)
572	fig|213849.5.peg.1272	Urease alpha subunit (EC 3.5.1.5)	bi	fig|213849.3.peg.290	97.37	Urease alpha subunit (EC 3.5.1.5)
146	fig|213849.5.peg.1273	urease accessory protein UreE	bi	fig|213849.3.peg.291	95.17	urease accessory protein UreE
223	fig|213849.5.peg.1274	Urease accessory protein ureF	bi	fig|213849.3.peg.292	99.1	Urease accessory protein ureF
205	fig|213849.5.peg.1275	Urease accessory protein UreG	bi	fig|213849.3.peg.293	97.55	Urease accessory protein UreG
246	fig|213849.5.peg.1276	Urease accessory protein UreD	bi	fig|213849.3.peg.294	96.33	Urease accessory protein UreD
268	fig|213849.5.peg.1277	hypothetical protein	bi	fig|213849.3.peg.295	97.38	hypothetical protein
40	fig|213849.5.peg.1278	hypothetical protein	bi	fig|213849.3.peg.300	100	hypothetical protein
365	fig|213849.5.peg.1279	Cytochrome d ubiquinol oxidase subunit II (EC 1.10.3.-)	bi	fig|213849.3.peg.301	98.08	Cytochrome d ubiquinol oxidase subunit II (EC 1.10.3.-)
507	fig|213849.5.peg.1280	Cytochrome d ubiquinol oxidase subunit I (EC 1.10.3.-)	bi	fig|213849.3.peg.302	99.6	Cytochrome d ubiquinol oxidase subunit I (EC 1.10.3.-)
70	fig|213849.5.peg.1281	membrane protein	bi	fig|213849.3.peg.303	95.65	membrane protein
546	fig|213849.5.peg.1282	CTP synthase (EC 6.3.4.2)	bi	fig|213849.3.peg.304	97.8	CTP synthase (EC 6.3.4.2)
528	fig|213849.5.peg.1283	Single-stranded-DNA-specific exonuclease RecJ (EC 3.1.-.-)	bi	fig|213849.3.peg.305	97.15	Single-stranded-DNA-specific exonuclease RecJ (EC 3.1.-.-)
595	fig|213849.5.peg.1284	hypothetical protein	bi	fig|213849.3.peg.306	95.12	ATPas
214	fig|213849.5.peg.1285	Protein-L-isoaspartate O-methyltransferase (EC 2.1.1.77)	bi	fig|213849.3.peg.307	98.12	Protein-L-isoaspartate O-methyltransferase (EC 2.1.1.77)
343	fig|213849.5.peg.1286	Ribonucleotide reductase of class Ia (aerobic), beta subunit (EC 1.17.4.1)	bi	fig|213849.3.peg.308	98.25	Ribonucleotide reductase of class Ia (aerobic), beta subunit (EC 1.17.4.1)
225	fig|213849.5.peg.1287	Ribonucleotide reductase of class III (anaerobic), activating protein (EC 1.97.1.4)	bi	fig|213849.3.peg.309	97.77	Ribonucleotide reductase of class III (anaerobic), activating protein (EC 1.97.1.4)
58	fig|213849.5.peg.1288	hypothetical protein	bi	fig|213849.3.peg.310	98.25	hypothetical protein
699	fig|213849.5.peg.1289	Ribonucleotide reductase of class III (anaerobic), large subunit (EC 1.17.4.2)	bi	fig|213849.3.peg.311	99.14	Ribonucleotide reductase of class III (anaerobic), large subunit (EC 1.17.4.2)
173	fig|213849.5.peg.1290	nitroimidazole resistance protein, putative	bi	fig|213849.3.peg.312	96.47	nitroimidazole resistance protein, putative
792	fig|213849.5.peg.1292	Ribonucleotide reductase of class Ia (aerobic), alpha subunit (EC 1.17.4.1)	bi	fig|213849.3.peg.313	98.61	Ribonucleotide reductase of class Ia (aerobic), alpha subunit (EC 1.17.4.1)
444	fig|213849.5.peg.1293	Adenylosuccinate lyase (EC 4.3.2.2)	bi	fig|213849.3.peg.314	98.64	Adenylosuccinate lyase (EC 4.3.2.2)
307	fig|213849.5.peg.1294	Putative ribosomal pseudouridine synthase (EC 4.2.1.70)	bi	fig|213849.3.peg.315	96.03	hypothetical protein
242	fig|213849.5.peg.1297	hypothetical protein	bi	fig|213849.3.peg.1014	97.93	hypothetical protein
430	fig|213849.5.peg.1298	Hemolysins and related proteins containing CBS domains	bi	fig|213849.3.peg.1015	97.9	Hemolysins and related proteins containing CBS domains
267	fig|213849.5.peg.1299	Zn-dependent protease with chaperone function	bi	fig|213849.3.peg.1016	95.49	Zn-dependent protease with chaperone function
412	fig|213849.5.peg.1300	hypothetical protein	bi	fig|213849.3.peg.1017	94.65	hypothetical protein
80	fig|213849.5.peg.1301	hypothetical protein	bi	fig|213849.3.peg.1018	97.47	hypothetical protein
155	fig|213849.5.peg.1302	Molybdenum cofactor biosynthesis protein MoaC	bi	fig|213849.3.peg.1019	98.7	Molybdenum cofactor biosynthesis protein MoaC
113	fig|213849.5.peg.1303	hypothetical protein	bi	fig|213849.3.peg.1020	96.43	hypothetical protein
635	fig|213849.5.peg.1304	Transketolase (EC 2.2.1.1)	bi	fig|213849.3.peg.1021	98.26	Transketolase (EC 2.2.1.1)
286	fig|213849.5.peg.1305	Octaprenyl-diphosphate synthase (EC 2.5.1.-) / Dimethylallyltransferase (EC 2.5.1.1) / Geranyltranstransferase (farnesyldiphosphate synthase) (EC 2.5.1.10) / Geranylgeranyl pyrophosphate synthetase (EC 2.5.1.29)	bi	fig|213849.3.peg.1022	97.54	Octaprenyl-diphosphate synthase (EC 2.5.1.-) / Dimethylallyltransferase (EC 2.5.1.1) / Geranyltranstransferase (farnesyldiphosphate synthase) (EC 2.5.1.10) / Geranylgeranyl pyrophosphate synthetase (EC 2.5.1.29)
110	fig|213849.5.peg.1306	Transcriptional regulatory protein	bi	fig|213849.3.peg.1023	99.08	Transcriptional regulatory protein
116	fig|213849.5.peg.1307	Aspartate 1-decarboxylase (EC 4.1.1.11)	bi	fig|213849.3.peg.1024	97.39	Aspartate 1-decarboxylase (EC 4.1.1.11)
429	fig|213849.5.peg.1308	UDP-N-acetylmuramoylalanyl-D-glutamate--2,6-diaminopimelate ligase (EC 6.3.2.13)	bi	fig|213849.3.peg.1025	97.66	UDP-N-acetylmuramoylalanyl-D-glutamate--2,6-diaminopimelate ligase (EC 6.3.2.13)
185	fig|213849.5.peg.1309	hypothetical protein	bi	fig|213849.3.peg.1026	99.46	hypothetical protein
92	fig|213849.5.peg.1310	Iron-sulfur cluster assembly scaffold protein NifU	bi	fig|213849.3.peg.1027	100	Iron-sulfur cluster assembly scaffold protein NifU
117	fig|213849.5.peg.1311	LSU ribosomal protein L17p	bi	fig|213849.3.peg.1028	98.28	LSU ribosomal protein L17p
338	fig|213849.5.peg.1312	DNA-directed RNA polymerase alpha subunit (EC 2.7.7.6)	bi	fig|213849.3.peg.1029	98.81	DNA-directed RNA polymerase alpha subunit (EC 2.7.7.6)
209	fig|213849.5.peg.1313	SSU ribosomal protein S4p (S9e)	bi	fig|213849.3.peg.1030	99.52	SSU ribosomal protein S4p (S9e)
131	fig|213849.5.peg.1314	SSU ribosomal protein S11p (S14e)	bi	fig|213849.3.peg.1031	100	SSU ribosomal protein S11p (S14e)
123	fig|213849.5.peg.1315	SSU ribosomal protein S13p (S18e)	bi	fig|213849.3.peg.1032	100	SSU ribosomal protein S13p (S18e)
73	fig|213849.5.peg.1316	Translation initiation factor 1	bi	fig|213849.3.peg.1033	100	Translation initiation factor 1
253	fig|213849.5.peg.1317	Methionine aminopeptidase (EC 3.4.11.18)	bi	fig|213849.3.peg.1034	98.81	Methionine aminopeptidase (EC 3.4.11.18)
393	fig|213849.5.peg.1318	Preprotein translocase secY subunit (TC 3.A.5.1.1)	bi	fig|213849.3.peg.1035	99.49	Preprotein translocase secY subunit (TC 3.A.5.1.1)
134	fig|213849.5.peg.1319	LSU ribosomal protein L15p (L27Ae)	bi	fig|213849.3.peg.1036	97.74	LSU ribosomal protein L15p (L27Ae)
148	fig|213849.5.peg.1320	SSU ribosomal protein S5p (S2e)	bi	fig|213849.3.peg.1037	99.32	SSU ribosomal protein S5p (S2e)
119	fig|213849.5.peg.1321	LSU ribosomal protein L18p (L5e)	bi	fig|213849.3.peg.1038	97.46	LSU ribosomal protein L18p (L5e)
179	fig|213849.5.peg.1322	LSU ribosomal protein L6p (L9e)	bi	fig|213849.3.peg.1039	99.44	LSU ribosomal protein L6p (L9e)
132	fig|213849.5.peg.1323	SSU ribosomal protein S8p (S15Ae)	bi	fig|213849.3.peg.1040	99.24	SSU ribosomal protein S8p (S15Ae)
62	fig|213849.5.peg.1324	SSU ribosomal protein S14p (S29e) @ SSU ribosomal protein S14p (S29e), zinc-dependent	bi	fig|213849.3.peg.1041	100	SSU ribosomal protein S14p (S29e) @ SSU ribosomal protein S14p (S29e), zinc-dependent
182	fig|213849.5.peg.1325	LSU ribosomal protein L5p (L11e)	bi	fig|213849.3.peg.1042	98.9	LSU ribosomal protein L5p (L11e)
78	fig|213849.5.peg.1326	LSU ribosomal protein L24p (L26e)	bi	fig|213849.3.peg.1043	94.81	LSU ribosomal protein L24p (L26e)
123	fig|213849.5.peg.1327	LSU ribosomal protein L14p (L23e)	bi	fig|213849.3.peg.1044	96.72	LSU ribosomal protein L14p (L23e)
85	fig|213849.5.peg.1328	SSU ribosomal protein S17p (S11e)	bi	fig|213849.3.peg.1045	98.81	SSU ribosomal protein S17p (S11e)
65	fig|213849.5.peg.1329	LSU ribosomal protein L29p (L35e)	bi	fig|213849.3.peg.1046	100	LSU ribosomal protein L29p (L35e)
142	fig|213849.5.peg.1330	LSU ribosomal protein L16p (L10e)	bi	fig|213849.3.peg.1047	99.29	LSU ribosomal protein L16p (L10e)
233	fig|213849.5.peg.1331	SSU ribosomal protein S3p (S3e)	bi	fig|213849.3.peg.1048	98.28	SSU ribosomal protein S3p (S3e)
111	fig|213849.5.peg.1332	LSU ribosomal protein L22p (L17e)	bi	fig|213849.3.peg.1049	100	LSU ribosomal protein L22p (L17e)
94	fig|213849.5.peg.1333	SSU ribosomal protein S19p (S15e)	bi	fig|213849.3.peg.1050	100	SSU ribosomal protein S19p (S15e)
277	fig|213849.5.peg.1334	LSU ribosomal protein L2p (L8e)	bi	fig|213849.3.peg.1051	97.83	LSU ribosomal protein L2p (L8e)
94	fig|213849.5.peg.1335	LSU ribosomal protein L23p (L23Ae)	bi	fig|213849.3.peg.1052	96.77	LSU ribosomal protein L23p (L23Ae)
215	fig|213849.5.peg.1336	LSU ribosomal protein L4p (L1e)	bi	fig|213849.3.peg.1053	99.07	LSU ribosomal protein L4p (L1e)
193	fig|213849.5.peg.1337	LSU ribosomal protein L3p (L3e)	bi	fig|213849.3.peg.1054	98.44	LSU ribosomal protein L3p (L3e)
106	fig|213849.5.peg.1338	SSU ribosomal protein S10p (S20e)	bi	fig|213849.3.peg.1055	100	SSU ribosomal protein S10p (S20e)
363	fig|213849.5.peg.1339	Putative helix-turn-helix containsing protein	bi	fig|213849.3.peg.1056	96.41	hypothetical protein
187	fig|213849.5.peg.1340	Ribonuclease HII (EC 3.1.26.4)	bi	fig|213849.3.peg.1057	96.24	Ribonuclease HII (EC 3.1.26.4)
180	fig|213849.5.peg.1341	acetyltransferase, gnat family	bi	fig|213849.3.peg.1058	97.77	acetyltransferase, gnat family
331	fig|213849.5.peg.1342	Integral membrane protein	bi	fig|213849.3.peg.1059	97.58	Integral membrane protein
220	fig|213849.5.peg.1345	ABC transporter ATP-binding protein	uni	fig|213849.3.peg.197	39.8	ABC transporter-related protein
314	fig|213849.5.peg.1347	Peptide methionine sulfoxide reductase MsrA (EC 1.8.4.11) / Peptide methionine sulfoxide reductase MsrB (EC 1.8.4.12)	bi	fig|213849.3.peg.1060	95.53	Peptide methionine sulfoxide reductase MsrA (EC 1.8.4.11) / Peptide methionine sulfoxide reductase MsrB (EC 1.8.4.12)
97	fig|213849.5.peg.1348	SIGNAL-TRANSDUCTION SENSOR PROTEIN-PAS/PAC domain	bi	fig|213849.3.peg.1064	84.54	SIGNAL-TRANSDUCTION SENSOR PROTEIN-PAS/PAC domain
434	fig|213849.5.peg.1349	hypothetical protein	bi	fig|213849.3.peg.1065	94	Response regulator
131	fig|213849.5.peg.1350	adenylate cyclase/guanylate cyclase	uni	fig|213849.3.peg.1065	93.8	Response regulator
193	fig|213849.5.peg.1351	OmpA/MotB	bi	fig|213849.3.peg.1066	94.27	Type I secretion outer membrane protein, TolC
141	fig|213849.5.peg.1352	hypothetical protein	bi	fig|213849.3.peg.1067	97.86	hypothetical protein
616	fig|213849.5.peg.1353	Putative arylsulfate sulfotransferase (EC 2.8.2.22)	bi	fig|213849.3.peg.1068	97.89	Putative arylsulfate sulfotransferase (EC 2.8.2.22)
615	fig|213849.5.peg.1354	Putative arylsulfate sulfotransferase (EC 2.8.2.22)	bi	fig|213849.3.peg.362	74.31	Putative arylsulfate sulfotransferase (EC 2.8.2.22)
620	fig|213849.5.peg.1355	Putative arylsulfate sulfotransferase (EC 2.8.2.22)	bi	fig|213849.3.peg.1069	98.87	Putative arylsulfate sulfotransferase (EC 2.8.2.22)
615	fig|213849.5.peg.1356	Putative arylsulfate sulfotransferase (EC 2.8.2.22)	uni	fig|213849.3.peg.362	56.84	Putative arylsulfate sulfotransferase (EC 2.8.2.22)
137	fig|213849.5.peg.1357	hypothetical protein	bi	fig|213849.3.peg.361	93.38	hypothetical protein
1077	fig|213849.5.peg.1358	Carbamoyl-phosphate synthase large chain (EC 6.3.5.5)	bi	fig|213849.3.peg.359	98.33	Carbamoyl-phosphate synthase large chain (EC 6.3.5.5)
250	fig|213849.5.peg.1359	Rod shape-determining protein MreC	bi	fig|213849.3.peg.358	92.77	Rod shape-determining protein MreC
345	fig|213849.5.peg.1360	Rod shape-determining protein MreB	bi	fig|213849.3.peg.357	100	Rod shape-determining protein MreB
408	fig|213849.5.peg.1361	ATP-dependent Clp protease ATP-binding subunit ClpX	bi	fig|213849.3.peg.356	100	ATP-dependent Clp protease ATP-binding subunit ClpX
263	fig|213849.5.peg.1362	Acyl-[acyl-carrier-protein]--UDP-N-acetylglucosamine O-acyltransferase (EC 2.3.1.129)	bi	fig|213849.3.peg.355	95.04	Acyl-[acyl-carrier-protein]--UDP-N-acetylglucosamine O-acyltransferase (EC 2.3.1.129)
149	fig|213849.5.peg.1363	(3R)-hydroxymyristoyl-[acyl carrier protein] dehydratase (EC 4.2.1.-)	bi	fig|213849.3.peg.354	97.97	(3R)-hydroxymyristoyl-[acyl carrier protein] dehydratase (EC 4.2.1.-)
354	fig|213849.5.peg.1364	FIG053235: Diacylglucosamine hydrolase like	bi	fig|213849.3.peg.353	89.52	FIG053235: Diacylglucosamine hydrolase like
169	fig|213849.5.peg.1365	Thiol peroxidase, Bcp-type (EC 1.11.1.15)	bi	fig|213849.3.peg.352	96.43	Thiol peroxidase, Bcp-type (EC 1.11.1.15)
309	fig|213849.5.peg.1366	Branched-chain amino acid aminotransferase (EC 2.6.1.42)	bi	fig|213849.3.peg.351	97.73	Branched-chain amino acid aminotransferase (EC 2.6.1.42)
361	fig|213849.5.peg.1367	Membrane protease family protein HP0248	bi	fig|213849.3.peg.350	99.17	Membrane protease family protein HP0248
252	fig|213849.5.peg.1368	Phosphoribosyl-AMP cyclohydrolase (EC 3.5.4.19) / Phosphoribosyl-ATP pyrophosphatase (EC 3.6.1.31)	bi	fig|213849.3.peg.349	94.42	Phosphoribosyl-AMP cyclohydrolase (EC 3.5.4.19) / Phosphoribosyl-ATP pyrophosphatase (EC 3.6.1.31)
64	fig|213849.5.peg.1369	LSU ribosomal protein L35p	bi	fig|213849.3.peg.348	98.41	LSU ribosomal protein L35p
118	fig|213849.5.peg.1370	LSU ribosomal protein L20p	bi	fig|213849.3.peg.347	99.15	LSU ribosomal protein L20p
330	fig|213849.5.peg.1371	Phosphoribosylformylglycinamidine cyclo-ligase (EC 6.3.3.1)	bi	fig|213849.3.peg.346	98.18	Phosphoribosylformylglycinamidine cyclo-ligase (EC 6.3.3.1)
196	fig|213849.5.peg.1372	Dephospho-CoA kinase (EC 2.7.1.24)	bi	fig|213849.3.peg.345	93.85	Dephospho-CoA kinase (EC 2.7.1.24)
253	fig|213849.5.peg.1373	Diaminopimelate epimerase (EC 5.1.1.7)	bi	fig|213849.3.peg.344	97.22	Diaminopimelate epimerase (EC 5.1.1.7)
144	fig|213849.5.peg.1374	Lipoprotein signal peptidase (EC 3.4.23.36)	bi	fig|213849.3.peg.343	96.5	Lipoprotein signal peptidase (EC 3.4.23.36)
447	fig|213849.5.peg.1375	Phosphoglucosamine mutase (EC 5.4.2.10) / Phosphomannomutase (EC 5.4.2.8)	bi	fig|213849.3.peg.342	99.55	Phosphoglucosamine mutase (EC 5.4.2.10) / Phosphomannomutase (EC 5.4.2.8)
91	fig|213849.5.peg.1376	SSU ribosomal protein S20p	bi	fig|213849.3.peg.341	100	SSU ribosomal protein S20p
356	fig|213849.5.peg.1377	Peptide chain release factor 1	bi	fig|213849.3.peg.340	98.59	Peptide chain release factor 1
276	fig|213849.5.peg.1378	universal stress protein family domain protein	bi	fig|213849.3.peg.339	98.18	universal stress protein family domain protein
79	fig|213849.5.peg.1379	Putative helix-turn-helix motif protein	bi	fig|213849.3.peg.338	98.72	Putative helix-turn-helix motif protein
180	fig|213849.5.peg.1380	membrane protein	bi	fig|213849.3.peg.337	99.44	membrane protein
306	fig|213849.5.peg.1381	Permease of the drug/metabolite transporter (DMT) superfamily	bi	fig|213849.3.peg.336	97.7	Permease of the drug/metabolite transporter (DMT) superfamily
270	fig|213849.5.peg.1382	Zinc ABC transporter, inner membrane permease protein ZnuB	bi	fig|213849.3.peg.335	98.14	Zinc ABC transporter, inner membrane permease protein ZnuB
250	fig|213849.5.peg.1383	Zinc ABC transporter, ATP-binding protein ZnuC	bi	fig|213849.3.peg.334	97.99	Zinc ABC transporter, ATP-binding protein ZnuC
502	fig|213849.5.peg.1384	membrane protein, putative	bi	fig|213849.3.peg.333	98.2	membrane protein, putative
325	fig|213849.5.peg.1385	Zinc ABC transporter, periplasmic-binding protein ZnuA	bi	fig|213849.3.peg.332	87.96	Zinc ABC transporter, periplasmic-binding protein ZnuA
118	fig|213849.5.peg.1386	Peroxide stress regulator / Ferric uptake regulation protein	bi	fig|213849.3.peg.331	96.58	Peroxide stress regulator / Ferric uptake regulation protein
252	fig|213849.5.peg.1387	FIG00471707: hypothetical protein	bi	fig|213849.3.peg.330	82.47	hypothetical protein
1570	fig|213849.5.peg.1388	ATP-dependent DNA helicase RecQ	bi	fig|213849.3.peg.329	94.84	ATP-dependent DNA helicase RecQ
349	fig|213849.5.peg.1389	L-asparaginase (EC 3.5.1.1)	bi	fig|213849.3.peg.328	97.7	L-asparaginase (EC 3.5.1.1)
272	fig|213849.5.peg.1390	amino acid	bi	fig|213849.3.peg.327	91.14	amino acid
106	fig|213849.5.peg.1391	hypothetical protein	bi	fig|213849.3.peg.326	100	hypothetical protein
95	fig|213849.5.peg.1392	hypothetical protein	bi	fig|213849.3.peg.325	95.74	hypothetical protein
101	fig|213849.5.peg.1393	hypothetical protein	bi	fig|213849.3.peg.324	97	hypothetical protein
257	fig|213849.5.peg.1394	Putative ribosomal pseudouridine synthase (EC 4.2.1.70)	bi	fig|213849.3.peg.323	96.88	Putative ribosomal pseudouridine synthase (EC 4.2.1.70)
321	fig|213849.5.peg.1395	Arabinose 5-phosphate isomerase (EC 5.3.1.13)	bi	fig|213849.3.peg.322	97.81	Arabinose 5-phosphate isomerase (EC 5.3.1.13)
665	fig|213849.5.peg.1396	Zn-dependent hydrolase, RNA-metabolising	bi	fig|213849.3.peg.320	94.49	Zn-dependent hydrolase, RNA-metabolising
280	fig|213849.5.peg.1397	hypothetical protein	bi	fig|213849.3.peg.319	91.45	hypothetical protein
247	fig|213849.5.peg.1398	Imidazole glycerol phosphate synthase cyclase subunit (EC 4.1.3.-)	bi	fig|213849.3.peg.318	97.97	Imidazole glycerol phosphate synthase cyclase subunit (EC 4.1.3.-)
191	fig|213849.5.peg.1399	purine nucleoside phosphorylase (punB)	bi	fig|213849.3.peg.317	93.16	purine nucleoside phosphorylase (punB)
358	fig|213849.5.peg.1400	Ribosomal RNA large subunit methyltransferase N (EC 2.1.1.-)	bi	fig|213849.3.peg.316	95.2	Ribosomal RNA large subunit methyltransferase N (EC 2.1.1.-)
127	fig|213849.5.peg.1401	transporter	bi	fig|213849.3.peg.1153	98.37	hypothetical protein
80	fig|213849.5.peg.1402	transporter	uni	fig|213849.3.peg.1153	94.74	hypothetical protein
99	fig|213849.5.peg.1403	Drug/metabolite transporter (DMT) superfamily protein	uni	fig|213849.3.peg.1153	94.57	hypothetical protein
175	fig|213849.5.peg.1404	Thiol peroxidase, Tpx-type (EC 1.11.1.15)	bi	fig|213849.3.peg.1154	97.7	Thiol peroxidase, Tpx-type (EC 1.11.1.15)
139	fig|213849.5.peg.1405	Putative integral membrane protein	bi	fig|213849.3.peg.1155	96.38	Putative integral membrane protein
184	fig|213849.5.peg.1406	Ribosome recycling factor	bi	fig|213849.3.peg.1156	97.27	Ribosome recycling factor
85	fig|213849.5.peg.1407	Preprotein translocase subunit SecG (TC 3.A.5.1.1)	bi	fig|213849.3.peg.1157	94.05	Preprotein translocase subunit SecG (TC 3.A.5.1.1)
360	fig|213849.5.peg.1408	Phosphoserine aminotransferase (EC 2.6.1.52)	bi	fig|213849.3.peg.1158	96.66	Phosphoserine aminotransferase (EC 2.6.1.52)
389	fig|213849.5.peg.1409	Exodeoxyribonuclease VII large subunit (EC 3.1.11.6)	bi	fig|213849.3.peg.1159	95.62	Exodeoxyribonuclease VII large subunit (EC 3.1.11.6)
239	fig|213849.5.peg.1410	Ubiquinone/menaquinone biosynthesis methyltransferase UbiE (EC 2.1.1.-) @ 2-heptaprenyl-1,4-naphthoquinone methyltransferase (EC 2.1.1.163)	bi	fig|213849.3.peg.1160	97.9	Ubiquinone/menaquinone biosynthesis methyltransferase UbiE (EC 2.1.1.-) @ 2-heptaprenyl-1,4-naphthoquinone methyltransferase (EC 2.1.1.163)
453	fig|213849.5.peg.1411	hypothetical protein	bi	fig|213849.3.peg.1161	92.04	hypothetical protein
138	fig|213849.5.peg.1412	Peroxide stress regulator; Ferric uptake regulation protein; Fe2+/Zn2+ uptake regulation proteins	bi	fig|213849.3.peg.1162	97.81	Peroxide stress regulator; Ferric uptake regulation protein; Fe2+/Zn2+ uptake regulation proteins
617	fig|213849.5.peg.1413	1-deoxy-D-xylulose 5-phosphate synthase (EC 2.2.1.7)	bi	fig|213849.3.peg.1163	98.05	1-deoxy-D-xylulose 5-phosphate synthase (EC 2.2.1.7)
363	fig|213849.5.peg.1414	Biosynthetic Aromatic amino acid aminotransferase beta (EC 2.6.1.57) @ Histidinol-phosphate aminotransferase (EC 2.6.1.9)	bi	fig|213849.3.peg.1164	97.24	Biosynthetic Aromatic amino acid aminotransferase beta (EC 2.6.1.57) @ Histidinol-phosphate aminotransferase (EC 2.6.1.9)
358	fig|213849.5.peg.1415	Chorismate mutase I (EC 5.4.99.5) / Prephenate dehydratase (EC 4.2.1.51)	bi	fig|213849.3.peg.1165	99.16	Chorismate mutase I (EC 5.4.99.5) / Prephenate dehydratase (EC 4.2.1.51)
402	fig|213849.5.peg.1416	Diaminopimelate decarboxylase (EC 4.1.1.20)	bi	fig|213849.3.peg.1166	97.01	Diaminopimelate decarboxylase (EC 4.1.1.20)
354	fig|213849.5.peg.1417	Permease YjgP/YjgQ	bi	fig|213849.3.peg.1167	96.6	Permease YjgP/YjgQ
183	fig|213849.5.peg.1418	Peptidyl-tRNA hydrolase (EC 3.1.1.29)	bi	fig|213849.3.peg.1168	97.25	Peptidyl-tRNA hydrolase (EC 3.1.1.29)
178	fig|213849.5.peg.1419	LSU ribosomal protein L25p	bi	fig|213849.3.peg.1169	96.61	LSU ribosomal protein L25p
383	fig|213849.5.peg.1420	Twitching motility protein PilT	bi	fig|213849.3.peg.1170	97.38	Twitching motility protein PilT
333	fig|213849.5.peg.1421	Transaldolase (EC 2.2.1.2)	bi	fig|213849.3.peg.1171	97.89	Transaldolase (EC 2.2.1.2)
208	fig|213849.5.peg.1422	Phosphoserine phosphatase (EC 3.1.3.3)	bi	fig|213849.3.peg.1172	97.58	Phosphoserine phosphatase (EC 3.1.3.3)
244	fig|213849.5.peg.1423	FIG022708: hypothetical protein	bi	fig|213849.3.peg.1173	96.71	FIG022708: hypothetical protein
333	fig|213849.5.peg.1424	N-acetyl-gamma-glutamyl-phosphate reductase (EC 1.2.1.38)	bi	fig|213849.3.peg.1174	97.29	N-acetyl-gamma-glutamyl-phosphate reductase (EC 1.2.1.38)
162	fig|213849.5.peg.1425	Transcription elongation factor GreA	bi	fig|213849.3.peg.1175	98.76	Transcription elongation factor GreA
348	fig|213849.5.peg.1426	Lipid-A-disaccharide synthase (EC 2.4.1.182)	bi	fig|213849.3.peg.1176	97.98	Lipid-A-disaccharide synthase (EC 2.4.1.182)
306	fig|213849.5.peg.1428	membrane protein	bi	fig|213849.3.peg.1178	98.36	membrane protein
222	fig|213849.5.peg.1429	hypothetical protein	bi	fig|213849.3.peg.1179	98.19	hypothetical protein
219	fig|213849.5.peg.1430	Superoxide dismutase [Fe] (EC 1.15.1.1)	bi	fig|213849.3.peg.1180	98.17	Superoxide dismutase [Fe] (EC 1.15.1.1)
48	fig|213849.5.peg.1431	hypothetical protein	bi	fig|213849.3.peg.1181	93.62	hypothetical protein
737	fig|213849.5.peg.1432	Potassium efflux system KefA protein / Small-conductance mechanosensitive channel	bi	fig|213849.3.peg.1182	95.11	Potassium efflux system KefA protein / Small-conductance mechanosensitive channel
228	fig|213849.5.peg.1433	Carbonic anhydrase (EC 4.2.1.1)	bi	fig|213849.3.peg.1183	98.24	Carbonic anhydrase (EC 4.2.1.1)
234	fig|213849.5.peg.1434	membrane protein	bi	fig|213849.3.peg.1184	97.42	membrane protein
79	fig|213849.5.peg.1435	hypothetical protein	bi	fig|213849.3.peg.1185	93.59	hypothetical protein
230	fig|213849.5.peg.1436	Uracil-DNA glycosylase, family 1	bi	fig|213849.3.peg.1186	98.25	Uracil-DNA glycosylase, family 1
265	fig|213849.5.peg.1444	Putative transcriptional regulator	uni	fig|213849.3.peg.396	29.35	probable transcription regulator Cj0571
448	fig|213849.5.peg.1445	Oxygen-independent coproporphyrinogen III oxidase, putative	bi	fig|213849.3.peg.1187	98.21	Oxygen-independent coproporphyrinogen III oxidase, putative
313	fig|213849.5.peg.1446	D-3-phosphoglycerate dehydrogenase (EC 1.1.1.95)	bi	fig|213849.3.peg.1188	97.76	D-3-phosphoglycerate dehydrogenase (EC 1.1.1.95)
394	fig|213849.5.peg.1447	Similarity with glutathionylspermidine synthase (EC 6.3.1.8), group 2	bi	fig|213849.3.peg.1189	97.96	Similarity with glutathionylspermidine synthase (EC 6.3.1.8), group 2
199	fig|213849.5.peg.1448	Putative flagellar motility protein	bi	fig|213849.3.peg.1190	90.91	Putative flagellar motility protein
219	fig|213849.5.peg.1449	hypothetical protein	bi	fig|213849.3.peg.1191	79.37	hypothetical protein
71	fig|213849.5.peg.1450	SSU ribosomal protein S21p	bi	fig|213849.3.peg.1192	98.57	SSU ribosomal protein S21p
459	fig|213849.5.peg.1451	Ferredoxin domain-containing integral membrane protein	bi	fig|213849.3.peg.1193	90.17	Ferredoxin domain-containing integral membrane protein
211	fig|213849.5.peg.1452	transcription Regulator Protein	bi	fig|213849.3.peg.1194	94.76	transcription Regulator Protein
372	fig|213849.5.peg.1453	RND efflux system, membrane fusion protein CmeA	bi	fig|213849.3.peg.1195	95.96	RND efflux system, membrane fusion protein CmeA
1054	fig|213849.5.peg.1454	RND efflux system, inner membrane transporter CmeB	bi	fig|213849.3.peg.1196	92.21	RND efflux system, inner membrane transporter CmeB
482	fig|213849.5.peg.1455	RND efflux system, outer membrane lipoprotein CmeC	bi	fig|213849.3.peg.1197	96.88	RND efflux system, outer membrane lipoprotein CmeC
278	fig|213849.5.peg.1456	hypothetical protein	uni	fig|213849.3.peg.1525	29.44	hypothetical protein
45	fig|213849.5.peg.1459	hypothetical protein	bi	fig|213849.3.peg.662	86.05	hypothetical protein
90	fig|213849.5.peg.1460	plasmid stabilization system	uni	fig|213849.3.peg.230	53.93	plasmid stabilization system
86	fig|213849.5.peg.1461	hypothetical protein	uni	fig|213849.3.peg.231	35.62	hypothetical protein
410	fig|213849.5.peg.1462	Tripeptide aminopeptidase (EC 3.4.11.4)	bi	fig|213849.3.peg.1198	97.56	Tripeptide aminopeptidase (EC 3.4.11.4)
437	fig|213849.5.peg.1463	C4-dicarboxylate transporter	bi	fig|213849.3.peg.1199	99.31	C4-dicarboxylate transporter
295	fig|213849.5.peg.1466	Lipid A export ATP-binding/permease protein MsbA	uni	fig|213849.3.peg.742	35.36	Phospholipid-lipopolysaccharide ABC transporter
200	fig|213849.5.peg.1468	hypothetical protein	bi	fig|213849.3.peg.633	74.55	hypothetical protein
125	fig|213849.5.peg.1470	hypothetical protein	uni	fig|213849.3.peg.1526	51.58	hypothetical protein
276	fig|213849.5.peg.1472	hypothetical protein	uni	fig|213849.3.peg.633	45	hypothetical protein
424	fig|213849.5.peg.1473	O-acetylhomoserine sulfhydrylase (EC 2.5.1.49) / O-succinylhomoserine sulfhydrylase (EC 2.5.1.48)	bi	fig|213849.3.peg.1560	96.93	O-acetylhomoserine sulfhydrylase (EC 2.5.1.49) / O-succinylhomoserine sulfhydrylase (EC 2.5.1.48)
138	fig|213849.5.peg.1474	Iron-sulfur cluster regulator IscR	bi	fig|213849.3.peg.1559	90.51	transcriptional regulator, BadM/Rrf2 family
303	fig|213849.5.peg.1475	Cysteine synthase (EC 2.5.1.47)	bi	fig|213849.3.peg.1558	96.03	Cysteine synthase (EC 2.5.1.47)
222	fig|213849.5.peg.1476	hypothetical protein	bi	fig|213849.3.peg.1557	92.11	hypothetical protein
762	fig|213849.5.peg.1477	polysulfide reductase, subunit A	bi	fig|213849.3.peg.1556	98.55	polysulfide reductase, subunit A
189	fig|213849.5.peg.1478	polysulfide reductase, subunit B	bi	fig|213849.3.peg.1555	99.47	polysulfide reductase, subunit B
324	fig|213849.5.peg.1479	polysulfide reductase, subunit C	bi	fig|213849.3.peg.1554	97.83	polysulfide reductase, subunit C
221	fig|213849.5.peg.1480	FIG00469474: hypothetical protein	bi	fig|213849.3.peg.1553	93.64	FIG00469474: hypothetical protein
376	fig|213849.5.peg.1481	hypothetical protein	bi	fig|213849.3.peg.582	95.74	histidine kinase
259	fig|213849.5.peg.1482	methyl-accepting chemotaxis sensory transducer	bi	fig|213849.3.peg.583	96.9	methyl-accepting chemotaxis sensory transducer
189	fig|213849.5.peg.1483	Putative periplasmic protein	bi	fig|213849.3.peg.584	95.74	Putative periplasmic protein
274	fig|213849.5.peg.1484	CjaA	uni	fig|213849.3.peg.772	44.85	Putative amino-acid transporter periplasmic solute-binding protein
121	fig|213849.5.peg.1485	Diadenosine tetraphosphate (Ap4A) hydrolase and other HIT family hydrolases	bi	fig|213849.3.peg.585	87.39	Diadenosine tetraphosphate (Ap4A) hydrolase and other HIT family hydrolases
605	fig|213849.5.peg.1486	Glucosamine--fructose-6-phosphate aminotransferase [isomerizing] (EC 2.6.1.16)	bi	fig|213849.3.peg.586	97.35	Glucosamine--fructose-6-phosphate aminotransferase [isomerizing] (EC 2.6.1.16)
359	fig|213849.5.peg.1487	Gene SCO4494, often clustered with other genes in menaquinone via futalosine pathway	bi	fig|213849.3.peg.587	98.04	Gene SCO4494, often clustered with other genes in menaquinone via futalosine pathway
427	fig|213849.5.peg.1488	Xanthine/uracil/thiamine/ascorbate permease family protein	bi	fig|213849.3.peg.588	98.59	Xanthine/uracil/thiamine/ascorbate permease family protein
152	fig|213849.5.peg.1489	Putative nucleotide phosphoribosyltransferase (EC 2.4.2.22)	bi	fig|213849.3.peg.589	96.03	Putative nucleotide phosphoribosyltransferase (EC 2.4.2.22)
382	fig|213849.5.peg.1490	putative transport protein	bi	fig|213849.3.peg.590	98.95	putative transport protein
403	fig|213849.5.peg.1491	membrane protein	bi	fig|213849.3.peg.591	94.28	membrane protein
236	fig|213849.5.peg.1492	Putative periplasmic ATP /GTP-binding protein	bi	fig|213849.3.peg.592	90.64	Putative periplasmic ATP /GTP-binding protein
186	fig|213849.5.peg.1493	N-terminal methylation	bi	fig|213849.3.peg.593	90.27	N-terminal methylation
630	fig|213849.5.peg.1494	RNA polymerase sigma factor RpoD	bi	fig|213849.3.peg.594	97.3	RNA polymerase sigma factor RpoD
433	fig|213849.5.peg.1495	Proton/glutamate symport protein @ Sodium/glutamate symport protein	bi	fig|213849.3.peg.597	96.06	Proton/glutamate symport protein @ Sodium/glutamate symport protein
167	fig|213849.5.peg.1496	hypothetical protein	bi	fig|213849.3.peg.598	84.62	hypothetical protein
162	fig|213849.5.peg.1498	3-isopropylmalate dehydratase small subunit (EC 4.2.1.33)	bi	fig|213849.3.peg.599	96.27	3-isopropylmalate dehydratase small subunit (EC 4.2.1.33)
359	fig|213849.5.peg.1499	3-isopropylmalate dehydrogenase (EC 1.1.1.85)	bi	fig|213849.3.peg.600	92.46	3-isopropylmalate dehydrogenase (EC 1.1.1.85)
75	fig|213849.5.peg.1500	hypothetical protein	bi	fig|213849.3.peg.601	72.97	hypothetical protein
131	fig|213849.5.peg.1501	hypothetical protein	bi	fig|213849.3.peg.602	88.46	hypothetical protein
377	fig|213849.5.peg.1502	tRNA nucleotidyltransferase (EC 2.7.7.21) (EC 2.7.7.25)	bi	fig|213849.3.peg.603	93.35	tRNA nucleotidyltransferase (EC 2.7.7.21) (EC 2.7.7.25)
280	fig|213849.5.peg.1503	Formyltetrahydrofolate deformylase (EC 3.5.1.10)	bi	fig|213849.3.peg.604	98.21	Formyltetrahydrofolate deformylase (EC 3.5.1.10)
156	fig|213849.5.peg.1504	tRNA (cytosine34-2&#39;-O-)-methyltransferase (EC 2.1.1.-)	bi	fig|213849.3.peg.605	98.71	tRNA (cytosine34-2&#39;-O-)-methyltransferase (EC 2.1.1.-)
439	fig|213849.5.peg.1505	hypothetical protein	bi	fig|213849.3.peg.606	97.03	hypothetical protein
41	fig|213849.5.peg.1506	hypothetical protein	bi	fig|213849.3.peg.607	100	hypothetical protein
674	fig|213849.5.peg.1507	Glycyl-tRNA synthetase beta chain (EC 6.1.1.14)	bi	fig|213849.3.peg.608	97.77	Glycyl-tRNA synthetase beta chain (EC 6.1.1.14)
236	fig|213849.5.peg.1508	hypothetical protein	bi	fig|213849.3.peg.609	98.3	hypothetical protein
57	fig|213849.5.peg.1509	hypothetical protein	uni	fig|213849.3.peg.610	76.79	Membrane protein related to metalloendopeptidases
131	fig|213849.5.peg.1510	Membrane protein related to metalloendopeptidases	bi	fig|213849.3.peg.610	97.67	Membrane protein related to metalloendopeptidases
220	fig|213849.5.peg.1512	Two-component system response regulator DccR	uni	fig|213849.3.peg.1487	32.18	Two-component system response regulator
207	fig|213849.5.peg.1514	putative membrane protein	bi	fig|213849.3.peg.611	99.03	putative membrane protein
387	fig|213849.5.peg.1515	Acetylornithine aminotransferase (EC 2.6.1.11)	bi	fig|213849.3.peg.612	96.63	Acetylornithine aminotransferase (EC 2.6.1.11)
323	fig|213849.5.peg.1516	COG1565: Uncharacterized conserved protein	bi	fig|213849.3.peg.613	95.96	COG1565: Uncharacterized conserved protein
97	fig|213849.5.peg.1517	JHP0747 family	bi	fig|213849.3.peg.614	88.42	JHP0747 family
206	fig|213849.5.peg.1518	16S rRNA (guanine(966)-N(2))-methyltransferase (EC 2.1.1.171) ## SSU rRNA m(2)G966	bi	fig|213849.3.peg.615	94.34	16S rRNA (guanine(966)-N(2))-methyltransferase (EC 2.1.1.171) ## SSU rRNA m(2)G966
254	fig|213849.5.peg.1519	FIG00469843: hypothetical protein	bi	fig|213849.3.peg.616	98.02	FIG00469843: hypothetical protein
253	fig|213849.5.peg.1520	Putative membrane protein YfcA	bi	fig|213849.3.peg.617	97.62	Putative membrane protein YfcA
228	fig|213849.5.peg.1521	ATP synthase A chain (EC 3.6.3.14)	bi	fig|213849.3.peg.618	96.48	ATP synthase A chain (EC 3.6.3.14)
475	fig|213849.5.peg.1522	Aspartyl-tRNA(Asn) amidotransferase subunit B (EC 6.3.5.6) @ Glutamyl-tRNA(Gln) amidotransferase subunit B (EC 6.3.5.7)	bi	fig|213849.3.peg.619	97.47	Aspartyl-tRNA(Asn) amidotransferase subunit B (EC 6.3.5.6) @ Glutamyl-tRNA(Gln) amidotransferase subunit B (EC 6.3.5.7)
298	fig|213849.5.peg.1523	Glycerol-3-phosphate dehydrogenase [NAD(P)+] (EC 1.1.1.94)	bi	fig|213849.3.peg.620	94.95	Glycerol-3-phosphate dehydrogenase [NAD(P)+] (EC 1.1.1.94)
220	fig|213849.5.peg.1524	phage repressor protein, putative	bi	fig|213849.3.peg.581	97.72	phage repressor protein, putative
68	fig|213849.5.peg.1525	hypothetical protein	uni	fig|213849.3.peg.578	86.57	hypothetical protein
50	fig|213849.5.peg.1526	hypothetical protein	bi	fig|213849.3.peg.578	100	hypothetical protein
122	fig|213849.5.peg.1527	Phage (Mu-like) virion morphogenesis protein	bi	fig|213849.3.peg.1532	63.11	Phage (Mu-like) virion morphogenesis protein
178	fig|213849.5.peg.1529	phage virion morphogenesis protein, putative	bi	fig|213849.3.peg.1534	94.92	phage virion morphogenesis protein, putative
300	fig|213849.5.peg.1530	hypothetical protein	bi	fig|213849.3.peg.1296	32.84	hypothetical protein
63	fig|213849.5.peg.1531	transcriptional repressor NrdR	bi	fig|213849.3.peg.1539	95.16	transcriptional repressor NrdR
159	fig|213849.5.peg.1532	hypothetical protein	bi	fig|213849.3.peg.1540	99.37	hypothetical protein
120	fig|213849.5.peg.1533	hypothetical protein	bi	fig|213849.3.peg.1548	98.15	DNA transposition protein
122	fig|213849.5.peg.1539	hypothetical protein	uni	fig|213849.3.peg.1526	30	hypothetical protein
224	fig|213849.5.peg.1545	Hsp12 variant C	uni	fig|213849.3.peg.1132	28.27	hypothetical protein
410	fig|213849.5.peg.1546	hypothetical protein	uni	fig|213849.3.peg.170	26.76	hypothetical protein
56	fig|213849.5.peg.1563	hypothetical protein	uni	fig|213849.3.peg.310	79.59	hypothetical protein
180	fig|213849.5.peg.1608	symbiosis island integrase	uni	fig|213849.3.peg.656	27.93	hypothetical protein
427	fig|213849.5.peg.1610	Dihydroorotase (EC 3.5.2.3)	bi	fig|213849.3.peg.679	98.12	Dihydroorotase (EC 3.5.2.3)
310	fig|213849.5.peg.1611	Aspartate carbamoyltransferase (EC 2.1.3.2)	bi	fig|213849.3.peg.678	99.03	Aspartate carbamoyltransferase (EC 2.1.3.2)
165	fig|213849.5.peg.1612	Conserved uncharacterized protein CreA	bi	fig|213849.3.peg.677	97.53	Conserved uncharacterized protein CreA
213	fig|213849.5.peg.1614	hypothetical protein	bi	fig|213849.3.peg.676	95.75	Phosphoserine phosphatase (EC 3.1.3.3)
261	fig|213849.5.peg.1615	putative lipoprotein transmembrane	bi	fig|213849.3.peg.675	96.92	COG1752: Predicted esterase of the alpha-beta hydrolase superfamily
118	fig|213849.5.peg.1616	hypothetical protein	bi	fig|213849.3.peg.674	94.87	probable p-cresol methylhydroxylase subunit
545	fig|213849.5.peg.1617	probable p-cresol methylhydroxylase subunit	bi	fig|213849.3.peg.673	98.16	probable p-cresol methylhydroxylase subunit
134	fig|213849.5.peg.1618	hypothetical protein	bi	fig|213849.3.peg.672	94.7	hypothetical protein
434	fig|213849.5.peg.1619	Putative lipoprotein	bi	fig|213849.3.peg.671	95.15	Putative lipoprotein
341	fig|213849.5.peg.1620	Uroporphyrinogen III decarboxylase (EC 4.1.1.37)	bi	fig|213849.3.peg.670	97.06	Uroporphyrinogen III decarboxylase (EC 4.1.1.37)
248	fig|213849.5.peg.1622	hypothetical protein	bi	fig|213849.3.peg.669	93.5	hypothetical protein
344	fig|213849.5.peg.1623	Aspartate-semialdehyde dehydrogenase (EC 1.2.1.11)	bi	fig|213849.3.peg.668	99.71	Aspartate-semialdehyde dehydrogenase (EC 1.2.1.11)
862	fig|213849.5.peg.1624	DNA gyrase subunit A (EC 5.99.1.3)	bi	fig|213849.3.peg.667	99.42	DNA gyrase subunit A (EC 5.99.1.3)
179	fig|213849.5.peg.1626	hypothetical protein	uni	fig|213849.3.peg.946	36.31	hypothetical protein
164	fig|213849.5.peg.1628	hypothetical protein	uni	fig|213849.3.peg.634	27.4	solute carrier family 20 (phosphate transporter), member 1; Probable low-affinity inorganic phosphate transporter
128	fig|213849.5.peg.1629	hypothetical protein	uni	fig|213849.3.peg.1526	48.76	hypothetical protein
298	fig|213849.5.peg.1631	hypothetical protein	uni	fig|213849.3.peg.1526	36.58	hypothetical protein
215	fig|213849.5.peg.1632	hypothetical protein	uni	fig|213849.3.peg.633	35	hypothetical protein
301	fig|213849.5.peg.1633	hypothetical protein	uni	fig|213849.3.peg.633	44.09	hypothetical protein
259	fig|213849.5.peg.1634	hypothetical protein	uni	fig|213849.3.peg.1526	28.63	hypothetical protein
48	fig|213849.5.peg.1640	hypothetical protein	uni	fig|213849.3.peg.312	48.84	nitroimidazole resistance protein, putative
142	fig|213849.5.peg.1641	hypothetical protein	uni	fig|213849.3.peg.312	55.1	nitroimidazole resistance protein, putative
56	fig|213849.5.peg.1642	hypothetical protein	uni	fig|213849.3.peg.633	70.59	hypothetical protein
278	fig|213849.5.peg.1643	hypothetical protein	uni	fig|213849.3.peg.1526	33.45	hypothetical protein
251	fig|213849.5.peg.1644	iron(III) ABC transporter, ATP-binding protein	uni	fig|213849.3.peg.334	35.37	Zinc ABC transporter, ATP-binding protein ZnuC
401	fig|213849.5.peg.1647	S-adenosylmethionine synthetase (EC 2.5.1.6)	bi	fig|213849.3.peg.632	98.5	S-adenosylmethionine synthetase (EC 2.5.1.6)
233	fig|213849.5.peg.1648	Serine/threonine protein phosphatase( EC:3.1.3.16 )	bi	fig|213849.3.peg.631	96.98	Serine/threonine protein phosphatase( EC:3.1.3.16 )
259	fig|213849.5.peg.1649	NAD synthetase (EC 6.3.1.5)	bi	fig|213849.3.peg.630	98.06	NAD synthetase (EC 6.3.1.5)
377	fig|213849.5.peg.1650	UDP-4-amino-4-deoxy-L-arabinose--oxoglutarate aminotransferase (EC 2.6.1.-)	bi	fig|213849.3.peg.629	96.81	UDP-4-amino-4-deoxy-L-arabinose--oxoglutarate aminotransferase (EC 2.6.1.-)
305	fig|213849.5.peg.1651	Tetraacyldisaccharide 4&#39;-kinase (EC 2.7.1.130)	bi	fig|213849.3.peg.628	94.41	Tetraacyldisaccharide 4&#39;-kinase (EC 2.7.1.130)
102	fig|213849.5.peg.1652	Protein ydhR precursor	bi	fig|213849.3.peg.627	99.01	Protein ydhR precursor
286	fig|213849.5.peg.1653	Acetylglutamate kinase (EC 2.7.2.8)	bi	fig|213849.3.peg.626	98.25	Acetylglutamate kinase (EC 2.7.2.8)
100	fig|213849.5.peg.1654	Periplasmic divalent cation tolerance protein CutA	bi	fig|213849.3.peg.625	98.99	Periplasmic divalent cation tolerance protein CutA
478	fig|213849.5.peg.1655	Threonine synthase (EC 4.2.3.1)	bi	fig|213849.3.peg.624	97.48	Threonine synthase (EC 4.2.3.1)
241	fig|213849.5.peg.1656	3-deoxy-manno-octulosonate cytidylyltransferase (EC 2.7.7.38)	bi	fig|213849.3.peg.623	91.25	3-deoxy-manno-octulosonate cytidylyltransferase (EC 2.7.7.38)
263	fig|213849.5.peg.1657	Nickel transport ATP-binding protein NikE (TC 3.A.1.5.3)	uni	fig|213849.3.peg.1671	37.28	Putative peptide ABC-transport system ATP-binding protein
251	fig|213849.5.peg.1658	Nickel transport ATP-binding protein NikD (TC 3.A.1.5.3)	uni	fig|213849.3.peg.1672	32	Putative peptide ABC-transport system ATP-binding protein
274	fig|213849.5.peg.1659	nickel transport permease component NikD	uni	fig|213849.3.peg.1673	28.69	Putative peptide ABC-transport system permease protein
315	fig|213849.5.peg.1660	Oligopeptide transport system permease protein OppB (TC 3.A.1.5.1)	uni	fig|213849.3.peg.1674	34.38	Putative peptide ABC-transport system permease protein
517	fig|213849.5.peg.1661	Nickel ABC transporter, periplasmic nickel-binding protein NikA (TC 3.A.1.5.3)	uni	fig|213849.3.peg.1675	29.22	Oligopeptide ABC transporter, periplasmic oligopeptide-binding protein OppA (TC 3.A.1.5.1)
259	fig|213849.5.peg.1662	hypothetical protein	bi	fig|213849.3.peg.1525	77.57	hypothetical protein
202	fig|213849.5.peg.1663	Molybdenum transport ATP-binding protein ModC (TC 3.A.1.8.1)	bi	fig|213849.3.peg.1524	97.51	Molybdenum transport ATP-binding protein ModC (TC 3.A.1.8.1)
536	fig|213849.5.peg.1664	Ferric iron ABC transporter, permease protein	bi	fig|213849.3.peg.1523	98.37	Ferric iron ABC transporter, permease protein
335	fig|213849.5.peg.1665	Ferric iron ABC transporter, iron-binding protein	bi	fig|213849.3.peg.1522	98.2	Ferric iron ABC transporter, iron-binding protein
329	fig|213849.5.peg.1677	Possible RNA methyltransferase aq_898	bi	fig|213849.3.peg.1200	96.04	Possible RNA methyltransferase aq_898
550	fig|213849.5.peg.1678	DNA primase (EC 2.7.7.-)	bi	fig|213849.3.peg.1201	96.9	DNA primase (EC 2.7.7.-)
340	fig|213849.5.peg.1679	Putative periplasmic protein	bi	fig|213849.3.peg.1202	98.53	Putative periplasmic protein
146	fig|213849.5.peg.1680	Ribonuclease HI (EC 3.1.26.4)	bi	fig|213849.3.peg.1203	97.93	Ribonuclease HI (EC 3.1.26.4)
226	fig|213849.5.peg.1681	Ribonuclease III (EC 3.1.26.3)	bi	fig|213849.3.peg.1204	98.22	Ribonuclease III (EC 3.1.26.3)
367	fig|213849.5.peg.1682	Chorismate synthase (EC 4.2.3.5)	bi	fig|213849.3.peg.1205	97.27	Chorismate synthase (EC 4.2.3.5)
441	fig|213849.5.peg.1683	Catalyzes the cleavage of p-aminobenzoyl-glutamate to p-aminobenzoate and glutamate, subunit A	bi	fig|213849.3.peg.1207	95.68	Catalyzes the cleavage of p-aminobenzoyl-glutamate to p-aminobenzoate and glutamate, subunit A
232	fig|213849.5.peg.1684	Alpha-aspartyl dipeptidase Peptidase E (EC 3.4.13.21)	bi	fig|213849.3.peg.1208	100	Alpha-aspartyl dipeptidase Peptidase E (EC 3.4.13.21)
437	fig|213849.5.peg.1685	C4-dicarboxylate transporter	bi	fig|213849.3.peg.1209	99.08	C4-dicarboxylate transporter
189	fig|213849.5.peg.1686	Superoxide dismutase [Cu-Zn] precursor (EC 1.15.1.1)	bi	fig|213849.3.peg.1210	95.74	Superoxide dismutase [Cu-Zn] precursor (EC 1.15.1.1)
399	fig|213849.5.peg.1687	Na+/H+ antiporter NhaA type	bi	fig|213849.3.peg.1211	97.24	Na+/H+ antiporter NhaA type
203	fig|213849.5.peg.1688	Oxygen-insensitive NAD(P)H nitroreductase (EC 1.-.-.-) / Dihydropteridine reductase (EC 1.5.1.34)	bi	fig|213849.3.peg.1213	95.76	Oxygen-insensitive NAD(P)H nitroreductase (EC 1.-.-.-) / Dihydropteridine reductase (EC 1.5.1.34)
570	fig|213849.5.peg.1689	Cell division protein FtsH (EC 3.4.24.-)	bi	fig|213849.3.peg.1117	97.19	Cell division protein FtsH (EC 3.4.24.-)
280	fig|213849.5.peg.1690	Endonuclease IV (EC 3.1.21.2)	bi	fig|213849.3.peg.1118	95.7	Endonuclease IV (EC 3.1.21.2)
155	fig|213849.5.peg.1691	Putative lipoprotein	bi	fig|213849.3.peg.1119	92.86	Putative lipoprotein
167	fig|213849.5.peg.1692	Translation initiation factor 3	bi	fig|213849.3.peg.1120	98.8	Translation initiation factor 3
608	fig|213849.5.peg.1693	Threonyl-tRNA synthetase (EC 6.1.1.3)	bi	fig|213849.3.peg.1121	99.01	Threonyl-tRNA synthetase (EC 6.1.1.3)
399	fig|213849.5.peg.1694	Helicase-like protein	bi	fig|213849.3.peg.1122	98.49	Helicase-like protein
73	fig|213849.5.peg.1695	hypothetical protein	bi	fig|213849.3.peg.656	58.06	hypothetical protein
287	fig|213849.5.peg.1697	hypothetical protein	bi	fig|213849.3.peg.634	79.22	solute carrier family 20 (phosphate transporter), member 1; Probable low-affinity inorganic phosphate transporter
249	fig|213849.5.peg.1698	3-oxoacyl-[acyl-carrier protein] reductase (EC 1.1.1.100)	bi	fig|213849.3.peg.635	95.56	3-oxoacyl-[acyl-carrier protein] reductase (EC 1.1.1.100)
344	fig|213849.5.peg.1699	hypothetical protein	bi	fig|213849.3.peg.636	94.75	hypothetical protein
275	fig|213849.5.peg.1700	Thiamine-monophosphate kinase (EC 2.7.4.16)	bi	fig|213849.3.peg.637	97.81	Thiamine-monophosphate kinase (EC 2.7.4.16)
376	fig|213849.5.peg.1701	tRNA pseudouridine 13 synthase (EC 4.2.1.-)	bi	fig|213849.3.peg.638	96.27	tRNA pseudouridine 13 synthase (EC 4.2.1.-)
446	fig|213849.5.peg.1702	Protoporphyrinogen IX oxidase, aerobic, HemY (EC 1.3.3.4)	bi	fig|213849.3.peg.639	98.43	Protoporphyrinogen IX oxidase, aerobic, HemY (EC 1.3.3.4)
318	fig|213849.5.peg.1704	Thioredoxin reductase (EC 1.8.1.9)	bi	fig|213849.3.peg.640	98.42	Thioredoxin reductase (EC 1.8.1.9)
237	fig|213849.5.peg.1705	COG4123: Predicted O-methyltransferase	bi	fig|213849.3.peg.641	96.8	COG4123: Predicted O-methyltransferase
124	fig|213849.5.peg.1706	FIG00469387: hypothetical protein	bi	fig|213849.3.peg.642	97.56	FIG00469387: hypothetical protein
421	fig|213849.5.peg.1707	hypothetical protein	bi	fig|213849.3.peg.643	97.14	Putative lipoprotein
263	fig|213849.5.peg.1708	Indole-3-glycerol phosphate synthase (EC 4.1.1.48)	bi	fig|213849.3.peg.644	94.66	Indole-3-glycerol phosphate synthase (EC 4.1.1.48)
168	fig|213849.5.peg.1709	HIT family protein	bi	fig|213849.3.peg.645	95.71	HIT family protein
337	fig|213849.5.peg.1710	3,4-dihydroxy-2-butanone 4-phosphate synthase (EC 4.1.99.12) / GTP cyclohydrolase II (EC 3.5.4.25)	bi	fig|213849.3.peg.646	98.51	3,4-dihydroxy-2-butanone 4-phosphate synthase (EC 4.1.99.12) / GTP cyclohydrolase II (EC 3.5.4.25)
393	fig|213849.5.peg.1711	DNA polymerase IV (EC 2.7.7.7)	bi	fig|213849.3.peg.647	95.92	DNA polymerase IV (EC 2.7.7.7)
180	fig|213849.5.peg.1712	hypothetical protein	bi	fig|213849.3.peg.648	97.21	hypothetical protein
275	fig|213849.5.peg.1713	Prolipoprotein diacylglyceryl transferase (EC 2.4.99.-)	bi	fig|213849.3.peg.649	97.45	Prolipoprotein diacylglyceryl transferase (EC 2.4.99.-)
228	fig|213849.5.peg.1714	Fumarate reductase cytochrome b subunit	bi	fig|213849.3.peg.650	96.48	Fumarate reductase cytochrome b subunit
669	fig|213849.5.peg.1715	Succinate dehydrogenase flavoprotein subunit (EC 1.3.99.1)	bi	fig|213849.3.peg.651	99.4	Succinate dehydrogenase flavoprotein subunit (EC 1.3.99.1)
240	fig|213849.5.peg.1716	Succinate dehydrogenase iron-sulfur protein (EC 1.3.99.1)	bi	fig|213849.3.peg.652	99.58	Succinate dehydrogenase iron-sulfur protein (EC 1.3.99.1)
350	fig|213849.5.peg.1717	Acid membrane antigen A	bi	fig|213849.3.peg.653	98.85	Acid membrane antigen A
338	fig|213849.5.peg.1718	Holliday junction DNA helicase RuvB	bi	fig|213849.3.peg.654	100	Holliday junction DNA helicase RuvB
222	fig|213849.5.peg.1719	hypothetical protein	bi	fig|213849.3.peg.655	94.12	hypothetical protein
298	fig|213849.5.peg.1720	hypothetical protein	uni	fig|213849.3.peg.1526	36.58	hypothetical protein
256	fig|213849.5.peg.1749	hypothetical protein	bi	fig|213849.3.peg.1521	93.33	hypothetical protein
603	fig|213849.5.peg.1750	UbiD family decarboxylase associated with menaquinone via futalosine	bi	fig|213849.3.peg.1520	97.84	UbiD family decarboxylase associated with menaquinone via futalosine
312	fig|213849.5.peg.1751	Porphobilinogen deaminase (EC 2.5.1.61)	bi	fig|213849.3.peg.1519	98.07	Porphobilinogen deaminase (EC 2.5.1.61)
135	fig|213849.5.peg.1752	probable integral memnbrane protein Cj0544	bi	fig|213849.3.peg.1518	97.01	hypothetical protein
571	fig|213849.5.peg.1753	Prolyl-tRNA synthetase (EC 6.1.1.15)	bi	fig|213849.3.peg.1517	98.25	Prolyl-tRNA synthetase (EC 6.1.1.15)
437	fig|213849.5.peg.1754	Glutamyl-tRNA reductase (EC 1.2.1.70)	bi	fig|213849.3.peg.1516	99.08	Glutamyl-tRNA reductase (EC 1.2.1.70)
301	fig|213849.5.peg.1755	Octaprenyl-diphosphate synthase (EC 2.5.1.-) / Dimethylallyltransferase (EC 2.5.1.1) / Geranyltranstransferase (farnesyldiphosphate synthase) (EC 2.5.1.10) / Geranylgeranyl pyrophosphate synthetase (EC 2.5.1.29)	bi	fig|213849.3.peg.1515	97.33	Octaprenyl-diphosphate synthase (EC 2.5.1.-) / Dimethylallyltransferase (EC 2.5.1.1) / Geranyltranstransferase (farnesyldiphosphate synthase) (EC 2.5.1.10) / Geranylgeranyl pyrophosphate synthetase (EC 2.5.1.29)
78	fig|213849.5.peg.1756	hypothetical protein	bi	fig|213849.3.peg.1514	100	hypothetical protein
214	fig|213849.5.peg.1757	Predicted phosphatase	bi	fig|213849.3.peg.1513	98.12	Predicted phosphatase
107	fig|213849.5.peg.1758	hypothetical protein	bi	fig|213849.3.peg.1512	84.91	hypothetical protein
580	fig|213849.5.peg.1760	Putative hemolysin	bi	fig|213849.3.peg.1144	95.85	Putative hemolysin
119	fig|213849.5.peg.1761	hypothetical protein	bi	fig|213849.3.peg.1145	98.31	hypothetical protein
402	fig|213849.5.peg.1762	UDP-N-acetylmuramoylalanine--D-glutamate ligase (EC 6.3.2.9)	bi	fig|213849.3.peg.1146	95.01	UDP-N-acetylmuramoylalanine--D-glutamate ligase (EC 6.3.2.9)
355	fig|213849.5.peg.1763	Phospho-N-acetylmuramoyl-pentapeptide-transferase (EC 2.7.8.13)	bi	fig|213849.3.peg.1147	99.15	Phospho-N-acetylmuramoyl-pentapeptide-transferase (EC 2.7.8.13)
488	fig|213849.5.peg.1764	2,3-bisphosphoglycerate-independent phosphoglycerate mutase (EC 5.4.2.1)	bi	fig|213849.3.peg.1148	94.25	2,3-bisphosphoglycerate-independent phosphoglycerate mutase (EC 5.4.2.1)
108	fig|213849.5.peg.1765	hypothetical protein	bi	fig|213849.3.peg.1149	98.13	hypothetical protein
84	fig|213849.5.peg.1766	Late competence protein ComEA, DNA receptor	bi	fig|213849.3.peg.1151	97.59	ComE operon protein 1
496	fig|213849.5.peg.1786	hypothetical protein	uni	fig|213849.3.peg.530	47.06	hypothetical protein
40	fig|213849.5.peg.1789	hypothetical protein	bi	fig|213849.3.peg.254	100	hypothetical protein
438	fig|213849.5.peg.1791	Type I secretion membrane fusion protein, HlyD	uni	fig|213849.3.peg.246	26.25	hypothetical protein
572	fig|213849.5.peg.1795	hypothetical protein	bi	fig|213849.3.peg.1439	25.27	hypothetical protein
281	fig|213849.5.peg.1797	hypothetical protein	uni	fig|213849.3.peg.529	40.97	hypothetical protein
86	fig|213849.5.peg.1808	hypothetical protein	bi	fig|213849.3.peg.1511	77.33	hypothetical protein
402	fig|213849.5.peg.1810	hypothetical protein	bi	fig|213849.3.peg.530	70.32	hypothetical protein
