# Supplementary material for: Genomic Investigation into Strain Heterogeneity and Pathogenic Potential of the Emerging Gastrointestinal Pathogen Campylobacter ureolyticus
Source: PLoS One. 2013 Aug 30;8(8):e71515. doi: 10.1371/journal.pone.0071515 (PMC3758288; doi:10.1371/journal.pone.0071515)
Supplement: Table S8 — Sequence based comparison: 1410 genes out of 1700 genes in C. ureolyticus ACS-301-V-Sch3b and 1810 genes C. ureolyticus DSM 20703 with greater than 25% identity. (XLSX) [file pone.0071515.s009.xlsx]

## Sheet: Table S6
TableS6- Sequence based comparison 1410 genes out of 1700 genes in ASC-301-V-Sch3b compared to DSM20703 1810 genes with greater than 25% identity
Gene Length (nt)	Gene Identification ASC-301-Sch3b	Function	Hit	Gene Identification DSM20703	% Identity	Function
542	fig|213849.3.peg.1	hypothetical protein (Vaculating toxin)	uni	fig|213849.5.peg.1244	26.65	vacuolating cytotoxin paralog VacA
195	fig|213849.3.peg.4	Thiamin-phosphate pyrophosphorylase (EC 2.5.1.3)	uni	fig|213849.5.peg.1118	93.81	Thiamin-phosphate pyrophosphorylase (EC 2.5.1.3)
382	fig|213849.3.peg.5	Thiazole biosynthesis protein ThiH	bi	fig|213849.5.peg.1117	95.8	Thiazole biosynthesis protein ThiH
256	fig|213849.3.peg.6	Thiazole biosynthesis protein ThiG	bi	fig|213849.5.peg.1116	99.61	Thiazole biosynthesis protein ThiG
205	fig|213849.3.peg.7	Sulfur carrier protein adenylyltransferase ThiF	bi	fig|213849.5.peg.1115	97.54	Sulfur carrier protein adenylyltransferase ThiF
50	fig|213849.3.peg.8	hypothetical protein	bi	fig|213849.5.peg.1114	95.92	hypothetical protein
521	fig|213849.3.peg.9	ABC transporter ATP-binding protein uup	bi	fig|213849.5.peg.1113	98.85	ABC transporter ATP-binding protein uup
401	fig|213849.3.peg.10	2,3,4,5-tetrahydropyridine-2,6-dicarboxylate N-succinyltransferase (EC 2.3.1.117)	bi	fig|213849.5.peg.1112	98	2,3,4,5-tetrahydropyridine-2,6-dicarboxylate N-succinyltransferase (EC 2.3.1.117)
363	fig|213849.3.peg.11	putative ATP/GTP-binding protein (mrp protein homolog)	bi	fig|213849.5.peg.1111	98.9	putative ATP/GTP-binding protein (mrp protein homolog)
369	fig|213849.3.peg.12	2-C-methyl-D-erythritol 4-phosphate cytidylyltransferase (EC 2.7.7.60) / 2-C-methyl-D-erythritol 2,4-cyclodiphosphate synthase (EC 4.6.1.12)	bi	fig|213849.5.peg.1110	80.79	2-C-methyl-D-erythritol 4-phosphate cytidylyltransferase (EC 2.7.7.60) / 2-C-methyl-D-erythritol 2,4-cyclodiphosphate synthase (EC 4.6.1.12)
296	fig|213849.3.peg.13	Possible two-component regulator	bi	fig|213849.5.peg.1109	85.08	Possible two-component regulator
394	fig|213849.3.peg.14	Sulfate adenylyltransferase, dissimilatory-type (EC 2.7.7.4)	bi	fig|213849.5.peg.1108	93.13	Sulfate adenylyltransferase, dissimilatory-type (EC 2.7.7.4)
166	fig|213849.3.peg.15	Phosphatidylglycerophosphatase A (EC 3.1.3.27)	bi	fig|213849.5.peg.1107	96.97	Phosphatidylglycerophosphatase A (EC 3.1.3.27)
147	fig|213849.3.peg.16	hypothetical protein	bi	fig|213849.5.peg.1106	93.84	hypothetical protein
83	fig|213849.3.peg.17	hypothetical protein	bi	fig|213849.5.peg.1105	98.78	hypothetical protein
78	fig|213849.3.peg.18	hypothetical protein	bi	fig|213849.5.peg.1104	98.7	hypothetical protein
659	fig|213849.3.peg.19	Excinuclease ABC subunit B	bi	fig|213849.5.peg.1103	98.02	Excinuclease ABC subunit B
307	fig|213849.3.peg.20	tRNA dihydrouridine synthase B (EC 1.-.-.-)	bi	fig|213849.5.peg.1102	96.39	tRNA dihydrouridine synthase B (EC 1.-.-.-)
332	fig|213849.3.peg.21	probable membrane protein Cj0124c	bi	fig|213849.5.peg.1101	94.56	hypothetical protein
118	fig|213849.3.peg.22	C4-type zinc finger protein, DksA/TraR family	bi	fig|213849.5.peg.1100	99.15	C4-type zinc finger protein, DksA/TraR family
151	fig|213849.3.peg.23	LSU m3Psi1915 methyltransferase RlmH	bi	fig|213849.5.peg.1099	100	LSU m3Psi1915 methyltransferase RlmH
312	fig|213849.3.peg.24	Acetyl-coenzyme A carboxyl transferase beta chain (EC 6.4.1.2)	bi	fig|213849.5.peg.1098	97.4	Acetyl-coenzyme A carboxyl transferase beta chain (EC 6.4.1.2)
206	fig|213849.3.peg.25	FIG00469965: hypothetical protein	bi	fig|213849.5.peg.1097	98.05	FIG00469965: hypothetical protein
244	fig|213849.3.peg.26	tRNA(Cytosine32)-2-thiocytidine synthetase	bi	fig|213849.5.peg.1096	99.18	tRNA(Cytosine32)-2-thiocytidine synthetase
229	fig|213849.3.peg.27	Menaquinone via 6-amino-6-deoxyfutalosine step 2	bi	fig|213849.5.peg.1095	97.37	Menaquinone via 6-amino-6-deoxyfutalosine step 2
310	fig|213849.3.peg.28	Malonyl CoA-acyl carrier protein transacylase (EC 2.3.1.39)	bi	fig|213849.5.peg.1094	98.38	Malonyl CoA-acyl carrier protein transacylase (EC 2.3.1.39)
192	fig|213849.3.peg.29	FKBP-type peptidyl-prolyl cis-trans isomerase SlyD (EC 5.2.1.8)	bi	fig|213849.5.peg.1093	98.43	FKBP-type peptidyl-prolyl cis-trans isomerase SlyD (EC 5.2.1.8)
302	fig|213849.3.peg.30	TPR repeat containing exported protein; Putative periplasmic protein contains a protein prenylyltransferase domain	bi	fig|213849.5.peg.1092	96.35	TPR repeat containing exported protein; Putative periplasmic protein contains a protein prenylyltransferase domain
161	fig|213849.3.peg.31	Outer membrane lipoprotein omp16 precursor/CjaD Secreted	bi	fig|213849.5.peg.1091	99.38	Outer membrane lipoprotein omp16 precursor/CjaD Secreted
416	fig|213849.3.peg.32	tolB protein precursor, periplasmic protein involved in the tonb-independent uptake of group A colicins	bi	fig|213849.5.peg.1090	98.55	tolB protein precursor, periplasmic protein involved in the tonb-independent uptake of group A colicins
271	fig|213849.3.peg.33	TonB-like; putative TolA function	bi	fig|213849.5.peg.1089	94.44	TonB-like; putative TolA function
131	fig|213849.3.peg.34	Biopolymer transport protein ExbD/TolR	bi	fig|213849.5.peg.1088	98.46	Biopolymer transport protein ExbD/TolR
144	fig|213849.3.peg.35	MotA/TolQ/ExbB proton channel family protein	bi	fig|213849.5.peg.1087	97.9	MotA/TolQ/ExbB proton channel family protein
131	fig|213849.3.peg.36	ATP synthase epsilon chain (EC 3.6.3.14)	bi	fig|213849.5.peg.1086	99.23	ATP synthase epsilon chain (EC 3.6.3.14)
467	fig|213849.3.peg.37	ATP synthase beta chain (EC 3.6.3.14)	bi	fig|213849.5.peg.1085	100	ATP synthase beta chain (EC 3.6.3.14)
297	fig|213849.3.peg.38	ATP synthase gamma chain (EC 3.6.3.14)	bi	fig|213849.5.peg.1084	96.28	ATP synthase gamma chain (EC 3.6.3.14)
506	fig|213849.3.peg.39	ATP synthase alpha chain (EC 3.6.3.14)	bi	fig|213849.5.peg.1083	99.21	ATP synthase alpha chain (EC 3.6.3.14)
178	fig|213849.3.peg.40	ATP synthase delta chain (EC 3.6.3.14)	bi	fig|213849.5.peg.1082	98.31	ATP synthase delta chain (EC 3.6.3.14)
169	fig|213849.3.peg.41	ATP synthase B chain (EC 3.6.3.14)	bi	fig|213849.5.peg.1081	96.43	ATP synthase B chain (EC 3.6.3.14)
141	fig|213849.3.peg.42	ATP synthase B&#39; chain (EC 3.6.3.14)	bi	fig|213849.5.peg.1080	97.14	ATP synthase B&#39; chain (EC 3.6.3.14)
287	fig|213849.3.peg.43	Chromosome (plasmid) partitioning protein ParB / Stage 0 sporulation protein J	bi	fig|213849.5.peg.1079	95.1	Chromosome (plasmid) partitioning protein ParB / Stage 0 sporulation protein J
264	fig|213849.3.peg.44	Chromosome (plasmid) partitioning protein ParA	bi	fig|213849.5.peg.1078	97.34	Chromosome (plasmid) partitioning protein ParA
212	fig|213849.3.peg.45	Biotin-protein ligase (EC 6.3.4.15)	bi	fig|213849.5.peg.1077	91.94	Biotin-protein ligase (EC 6.3.4.15)
66	fig|213849.3.peg.46	hypothetical protein	bi	fig|213849.5.peg.1076	76.92	hypothetical protein
303	fig|213849.3.peg.47	Methionyl-tRNA formyltransferase (EC 2.1.2.9)	bi	fig|213849.5.peg.1075	78.81	Methionyl-tRNA formyltransferase (EC 2.1.2.9)
347	fig|213849.3.peg.48	COG0536: GTP-binding protein Obg	bi	fig|213849.5.peg.1074	85.51	COG0536: GTP-binding protein Obg
86	fig|213849.3.peg.49	LSU ribosomal protein L27p	bi	fig|213849.5.peg.1073	97.65	LSU ribosomal protein L27p
104	fig|213849.3.peg.50	LSU ribosomal protein L21p	bi	fig|213849.5.peg.1072	96.12	LSU ribosomal protein L21p
349	fig|213849.3.peg.51	Cytochrome c551 peroxidase (EC 1.11.1.5)	bi	fig|213849.5.peg.1070	93.75	Cytochrome c551 peroxidase (EC 1.11.1.5)
129	fig|213849.3.peg.52	hypothetical protein	bi	fig|213849.5.peg.1069	96.88	hypothetical protein
894	fig|213849.3.peg.53	DNA polymerase I (EC 2.7.7.7)	bi	fig|213849.5.peg.1068	94.74	DNA polymerase I (EC 2.7.7.7)
113	fig|213849.3.peg.54	hypothetical protein	bi	fig|213849.5.peg.1067	92.86	hypothetical protein
45	fig|213849.3.peg.55	hypothetical protein	bi	fig|213849.5.peg.1066	95.12	hypothetical protein
941	fig|213849.3.peg.56	Excinuclease ABC subunit A	bi	fig|213849.5.peg.1065	98.83	Excinuclease ABC subunit A
255	fig|213849.3.peg.57	hypothetical protein	bi	fig|213849.5.peg.1064	94.49	hypothetical protein
340	fig|213849.3.peg.59	Anthranilate synthase, amidotransferase component (EC 4.1.3.27) / Anthranilate phosphoribosyltransferase (EC 2.4.2.18)	bi	fig|213849.5.peg.1063	95.58	Anthranilate synthase, amidotransferase component (EC 4.1.3.27) / Anthranilate phosphoribosyltransferase (EC 2.4.2.18)
207	fig|213849.3.peg.60	Phosphoribosylanthranilate isomerase (EC 5.3.1.24)	bi	fig|213849.5.peg.1062	91.75	Phosphoribosylanthranilate isomerase (EC 5.3.1.24)
394	fig|213849.3.peg.61	Tryptophan synthase beta chain (EC 4.2.1.20)	bi	fig|213849.5.peg.1061	98.22	Tryptophan synthase beta chain (EC 4.2.1.20)
255	fig|213849.3.peg.62	Tryptophan synthase alpha chain (EC 4.2.1.20)	bi	fig|213849.5.peg.1060	97.64	Tryptophan synthase alpha chain (EC 4.2.1.20)
297	fig|213849.3.peg.63	hypothetical protein	bi	fig|213849.5.peg.1059	95.27	hypothetical protein
166	fig|213849.3.peg.64	Flavodoxin 1	bi	fig|213849.5.peg.1058	96.36	Flavodoxin 1
231	fig|213849.3.peg.65	hypothetical protein	bi	fig|213849.5.peg.1057	97.39	hypothetical protein
106	fig|213849.3.peg.66	FIG00470277: hypothetical protein	bi	fig|213849.5.peg.1056	98.1	FIG00470277: hypothetical protein
1183	fig|213849.3.peg.67	Pyruvate-flavodoxin oxidoreductase (EC 1.2.7.-)	bi	fig|213849.5.peg.1055	98.48	Pyruvate-flavodoxin oxidoreductase (EC 1.2.7.-)
215	fig|213849.3.peg.68	Phosphoglycolate phosphatase (EC 3.1.3.18)	bi	fig|213849.5.peg.1054	93.46	Phosphoglycolate phosphatase (EC 3.1.3.18)
331	fig|213849.3.peg.69	Outer membrane fibronectin-binding protein	bi	fig|213849.5.peg.1053	94.24	Outer membrane fibronectin-binding protein
130	fig|213849.3.peg.71	SSU ribosomal protein S9p (S16e)	bi	fig|213849.5.peg.1052	97.67	SSU ribosomal protein S9p (S16e)
145	fig|213849.3.peg.72	LSU ribosomal protein L13p (L13Ae)	bi	fig|213849.5.peg.1051	100	LSU ribosomal protein L13p (L13Ae)
976	fig|213849.3.peg.73	Helicase	bi	fig|213849.5.peg.1050	93.95	Helicase
784	fig|213849.3.peg.74	hypothetical protein	bi	fig|213849.5.peg.1049	96.93	hypothetical protein
140	fig|213849.3.peg.75	Putative lipoprotein	bi	fig|213849.5.peg.1048	87.77	Putative lipoprotein
198	fig|213849.3.peg.76	membrane protein	bi	fig|213849.5.peg.1047	88.83	membrane protein
41	fig|213849.3.peg.77	hypothetical protein	bi	fig|213849.5.peg.1046	87.5	hypothetical protein
78	fig|213849.3.peg.78	Putative periplasmic protein	bi	fig|213849.5.peg.1045	90.91	Putative periplasmic protein
288	fig|213849.3.peg.79	Cytochrome c oxidase subunit CcoP (EC 1.9.3.1)	bi	fig|213849.5.peg.1044	87.46	Cytochrome c oxidase subunit CcoP (EC 1.9.3.1)
77	fig|213849.3.peg.80	Cytochrome c oxidase subunit CcoQ (EC 1.9.3.1)	bi	fig|213849.5.peg.1043	96.05	Cytochrome c oxidase subunit CcoQ (EC 1.9.3.1)
222	fig|213849.3.peg.81	Cytochrome c oxidase subunit CcoO (EC 1.9.3.1)	bi	fig|213849.5.peg.1042	92.31	Cytochrome c oxidase subunit CcoO (EC 1.9.3.1)
489	fig|213849.3.peg.82	Cytochrome c oxidase subunit CcoN (EC 1.9.3.1)	bi	fig|213849.5.peg.1041	99.18	Cytochrome c oxidase subunit CcoN (EC 1.9.3.1)
224	fig|213849.3.peg.83	Putative two-component response regulator	bi	fig|213849.5.peg.1040	97.76	Putative two-component response regulator
408	fig|213849.3.peg.84	Putative two-component sensor histidine kinase	bi	fig|213849.5.peg.1039	98.77	Putative two-component sensor histidine kinase
224	fig|213849.3.peg.85	Heavy-metal-associated domain (N-terminus) and membrane-bounded cytochrome biogenesis cycZ-like domain, possible membrane copper tolerance protein	bi	fig|213849.5.peg.1038	92.38	Heavy-metal-associated domain (N-terminus) and membrane-bounded cytochrome biogenesis cycZ-like domain, possible membrane copper tolerance protein
184	fig|213849.3.peg.86	Hypothetical protein probably associated with Carbamoyl-phosphate synthase	bi	fig|213849.5.peg.1037	98.36	Hypothetical protein probably associated with Carbamoyl-phosphate synthase
418	fig|213849.3.peg.87	Adenylosuccinate synthetase (EC 6.3.4.4)	bi	fig|213849.5.peg.1036	97.36	Adenylosuccinate synthetase (EC 6.3.4.4)
283	fig|213849.3.peg.94	YpfJ protein, zinc metalloprotease superfamily	bi	fig|213849.5.peg.1243	96.45	YpfJ protein, zinc metalloprotease superfamily
559	fig|213849.3.peg.95	Dihydroxy-acid dehydratase (EC 4.2.1.9)	bi	fig|213849.5.peg.1242	98.21	Dihydroxy-acid dehydratase (EC 4.2.1.9)
447	fig|213849.3.peg.96	Amidophosphoribosyltransferase (EC 2.4.2.14)	bi	fig|213849.5.peg.1241	98.65	Amidophosphoribosyltransferase (EC 2.4.2.14)
244	fig|213849.3.peg.97	Dihydrodipicolinate reductase (EC 1.3.1.26)	bi	fig|213849.5.peg.1240	98.35	Dihydrodipicolinate reductase (EC 1.3.1.26)
243	fig|213849.3.peg.98	Putative heme oxygenase	bi	fig|213849.5.peg.1239	95.04	Putative heme oxygenase
830	fig|213849.3.peg.99	Trimethylamine-N-oxide reductase (EC 1.6.6.9)	bi	fig|213849.5.peg.1236	98.91	Trimethylamine-N-oxide reductase (EC 1.6.6.9)
185	fig|213849.3.peg.100	putative cytochrome C-type haem-binding periplasmic protein	bi	fig|213849.5.peg.1235	96.2	putative cytochrome C-type haem-binding periplasmic protein
312	fig|213849.3.peg.101	Thioredoxin reductase (EC 1.8.1.9)	bi	fig|213849.5.peg.1234	98.71	Thioredoxin reductase (EC 1.8.1.9)
105	fig|213849.3.peg.102	Thioredoxin	bi	fig|213849.5.peg.1233	100	Thioredoxin
113	fig|213849.3.peg.103	Predicted endonuclease distantly related to archaeal Holliday junction resolvase	bi	fig|213849.5.peg.1232	96.43	Predicted endonuclease distantly related to archaeal Holliday junction resolvase
420	fig|213849.3.peg.104	Homoserine dehydrogenase (EC 1.1.1.3)	bi	fig|213849.5.peg.1231	99.52	Homoserine dehydrogenase (EC 1.1.1.3)
403	fig|213849.3.peg.105	Aspartate aminotransferase (EC 2.6.1.1)	bi	fig|213849.5.peg.1230	98.01	Aspartate aminotransferase (EC 2.6.1.1)
250	fig|213849.3.peg.106	hypothetical protein	bi	fig|213849.5.peg.1229	94.78	hypothetical protein
325	fig|213849.3.peg.107	hypothetical protein	bi	fig|213849.5.peg.1228	92.9	membrane protein
227	fig|213849.3.peg.108	23S rRNA (guanosine-2&#39;-O-) -methyltransferase rlmB (EC 2.1.1.-)	bi	fig|213849.5.peg.1227	99.56	23S rRNA (guanosine-2&#39;-O-) -methyltransferase rlmB (EC 2.1.1.-)
271	fig|213849.3.peg.109	rRNA small subunit methyltransferase I	bi	fig|213849.5.peg.1226	94.07	rRNA small subunit methyltransferase I
67	fig|213849.3.peg.110	LSU ribosomal protein L31p	bi	fig|213849.5.peg.1225	100	LSU ribosomal protein L31p
217	fig|213849.3.peg.111	Ribosomal RNA small subunit methyltransferase E (EC 2.1.1.-)	bi	fig|213849.5.peg.1224	95.37	Ribosomal RNA small subunit methyltransferase E (EC 2.1.1.-)
132	fig|213849.3.peg.112	hypothetical protein	bi	fig|213849.5.peg.1223	96.18	hypothetical protein
194	fig|213849.3.peg.113	Queuosine biosynthesis QueD, PTPS-I	bi	fig|213849.5.peg.1222	96.82	Queuosine biosynthesis QueD, PTPS-I
251	fig|213849.3.peg.114	Queuosine Biosynthesis QueE Radical SAM	bi	fig|213849.5.peg.1221	96	Queuosine Biosynthesis QueE Radical SAM
324	fig|213849.3.peg.115	Molybdenum cofactor biosynthesis protein MoaA	bi	fig|213849.5.peg.1220	96.9	Molybdenum cofactor biosynthesis protein MoaA
98	fig|213849.3.peg.116	hypothetical protein	bi	fig|213849.5.peg.1219	100	hypothetical protein
291	fig|213849.3.peg.117	4-hydroxybenzoate polyprenyltransferase (EC 2.5.1.39)	bi	fig|213849.5.peg.1218	98.62	4-hydroxybenzoate polyprenyltransferase (EC 2.5.1.39)
215	fig|213849.3.peg.120	Plasmid partitioning protein ParA	uni	fig|213849.5.peg.1078	45.28	Chromosome (plasmid) partitioning protein ParA
211	fig|213849.3.peg.124	Single-stranded DNA-binding protein	uni	fig|213849.5.peg.105	35.24	hypothetical protein
651	fig|213849.3.peg.129	DNA topoisomerase I (EC 5.99.1.2)	uni	fig|213849.5.peg.328	30.66	DNA topoisomerase I (EC 5.99.1.2)
316	fig|213849.3.peg.137	ATPase provides energy for both assembly of type IV secretion complex and secretion of T-DNA complex (VirB11)	uni	fig|213849.5.peg.654	37.01	Twitching motility protein PilT
93	fig|213849.3.peg.147	hypothetical protein	uni	fig|213849.5.peg.490	44.05	plasmid stabilization system
776	fig|213849.3.peg.157	Phenylalanyl-tRNA synthetase beta chain (EC 6.1.1.20)	bi	fig|213849.5.peg.139	96.26	Phenylalanyl-tRNA synthetase beta chain (EC 6.1.1.20)
331	fig|213849.3.peg.158	Phenylalanyl-tRNA synthetase alpha chain (EC 6.1.1.20)	bi	fig|213849.5.peg.140	97.88	Phenylalanyl-tRNA synthetase alpha chain (EC 6.1.1.20)
120	fig|213849.3.peg.159	HIT-family protein	bi	fig|213849.5.peg.141	100	HIT-family protein
115	fig|213849.3.peg.161	ATP synthase C chain (EC 3.6.3.14)	bi	fig|213849.5.peg.156	100	ATP synthase C chain (EC 3.6.3.14)
222	fig|213849.3.peg.162	Inner membrane thiol:disulfide oxidoreductase, DsbB-like	bi	fig|213849.5.peg.157	95.02	Inner membrane thiol:disulfide oxidoreductase, DsbB-like
232	fig|213849.3.peg.163	Periplasmic thiol:disulfide interchange protein, DsbA-like	bi	fig|213849.5.peg.158	96.1	Periplasmic thiol:disulfide interchange protein, DsbA-like
526	fig|213849.3.peg.164	Phosphoenolpyruvate carboxykinase [ATP] (EC 4.1.1.49)	bi	fig|213849.5.peg.159	98.67	Phosphoenolpyruvate carboxykinase [ATP] (EC 4.1.1.49)
444	fig|213849.3.peg.165	putative periplasmic protein	bi	fig|213849.5.peg.160	97.52	putative periplasmic protein
464	fig|213849.3.peg.166	Argininosuccinate lyase (EC 4.3.2.1)	bi	fig|213849.5.peg.161	98.06	Argininosuccinate lyase (EC 4.3.2.1)
209	fig|213849.3.peg.167	hypothetical protein	uni	fig|213849.5.peg.991	44.59	hypothetical protein
204	fig|213849.3.peg.168	hypothetical protein	uni	fig|213849.5.peg.991	43.84	hypothetical protein
376	fig|213849.3.peg.170	hypothetical protein	bi	fig|213849.5.peg.937	30.56	Translation-disabling ACNase RloC
205	fig|213849.3.peg.176	hypothetical protein	bi	fig|213849.5.peg.235	94.61	hypothetical protein
365	fig|213849.3.peg.177	Hypothetical domain / C-terminal domain of CinA type S	bi	fig|213849.5.peg.234	98.35	Hypothetical domain / C-terminal domain of CinA type S
920	fig|213849.3.peg.178	Isoleucyl-tRNA synthetase (EC 6.1.1.5)	bi	fig|213849.5.peg.233	97.61	Isoleucyl-tRNA synthetase (EC 6.1.1.5)
451	fig|213849.3.peg.179	Aspartyl-tRNA(Asn) amidotransferase subunit A (EC 6.3.5.6) @ Glutamyl-tRNA(Gln) amidotransferase subunit A (EC 6.3.5.7)	bi	fig|213849.5.peg.232	97.56	Aspartyl-tRNA(Asn) amidotransferase subunit A (EC 6.3.5.6) @ Glutamyl-tRNA(Gln) amidotransferase subunit A (EC 6.3.5.7)
483	fig|213849.3.peg.180	Inosine-5&#39;-monophosphate dehydrogenase (EC 1.1.1.205)	bi	fig|213849.5.peg.231	98.13	Inosine-5&#39;-monophosphate dehydrogenase (EC 1.1.1.205)
366	fig|213849.3.peg.181	Homoserine O-acetyltransferase (EC 2.3.1.31)	bi	fig|213849.5.peg.230	98.08	Homoserine O-acetyltransferase (EC 2.3.1.31)
67	fig|213849.3.peg.182	hypothetical protein	bi	fig|213849.5.peg.229	100	hypothetical protein
246	fig|213849.3.peg.183	Predicted amidohydrolase	bi	fig|213849.5.peg.228	96.69	Predicted amidohydrolase
224	fig|213849.3.peg.184	Sulfur carrier protein adenylyltransferase ThiF	bi	fig|213849.5.peg.227	95.52	Sulfur carrier protein adenylyltransferase ThiF
197	fig|213849.3.peg.185	hypothetical protein	bi	fig|213849.5.peg.226	87.34	hypothetical protein
404	fig|213849.3.peg.186	hypothetical protein	uni	fig|213849.5.peg.224	47.33	hypothetical protein
400	fig|213849.3.peg.187	hypothetical protein	bi	fig|213849.5.peg.224	86.47	hypothetical protein
436	fig|213849.3.peg.188	UDP-N-acetylmuramate--alanine ligase (EC 6.3.2.8)	bi	fig|213849.5.peg.223	98.61	UDP-N-acetylmuramate--alanine ligase (EC 6.3.2.8)
117	fig|213849.3.peg.189	hypothetical protein	bi	fig|213849.5.peg.222	95.69	hypothetical protein
733	fig|213849.3.peg.190	Recombination inhibitory protein MutS2	bi	fig|213849.5.peg.221	97.13	Recombination inhibitory protein MutS2
202	fig|213849.3.peg.191	membrane protein, putative	bi	fig|213849.5.peg.220	97.51	membrane protein, putative
371	fig|213849.3.peg.192	N-succinyl-L,L-diaminopimelate desuccinylase (EC 3.5.1.18)	bi	fig|213849.5.peg.219	98.38	N-succinyl-L,L-diaminopimelate desuccinylase (EC 3.5.1.18)
124	fig|213849.3.peg.193	Endoribonuclease L-PSP	bi	fig|213849.5.peg.218	97.56	Endoribonuclease L-PSP
364	fig|213849.3.peg.194	hypothetical protein	bi	fig|213849.5.peg.217	78.51	hypothetical protein
95	fig|213849.3.peg.195	hypothetical protein	bi	fig|213849.5.peg.216	96.81	hypothetical protein
390	fig|213849.3.peg.196	ABC transporter, permease protein	bi	fig|213849.5.peg.215	97.94	Protein of unknown function DUF214
218	fig|213849.3.peg.197	ABC transporter-related protein	bi	fig|213849.5.peg.214	100	ABC transporter-related protein
320	fig|213849.3.peg.198	Possible membrane protein	bi	fig|213849.5.peg.213	97.81	Possible membrane protein
595	fig|213849.3.peg.199	Pyruvate carboxyl transferase subunit B (EC 6.4.1.1)	bi	fig|213849.5.peg.212	97.81	Pyruvate carboxyl transferase subunit B (EC 6.4.1.1)
485	fig|213849.3.peg.201	Pyruvate kinase (EC 2.7.1.40)	bi	fig|213849.5.peg.211	96.69	Pyruvate kinase (EC 2.7.1.40)
189	fig|213849.3.peg.202	Recombination protein RecR	bi	fig|213849.5.peg.210	98.94	Recombination protein RecR
428	fig|213849.3.peg.203	Two-component system histidine kinase DccS	bi	fig|213849.5.peg.209	98.83	Two-component system histidine kinase DccS
219	fig|213849.3.peg.204	Two-component system response regulator RacR	bi	fig|213849.5.peg.208	99.08	Two-component system response regulator RacR
362	fig|213849.3.peg.205	Chaperone protein DnaJ	bi	fig|213849.5.peg.207	95.01	Chaperone protein DnaJ
126	fig|213849.3.peg.206	response regulator receiver domain protein (CheY-like)	bi	fig|213849.5.peg.206	95.2	response regulator receiver domain protein (CheY-like)
1339	fig|213849.3.peg.207	two-component hybrid sensor and regulator	bi	fig|213849.5.peg.205	86.88	multi-sensor hybrid histidine kinase
265	fig|213849.3.peg.208	hypothetical protein	bi	fig|213849.5.peg.204	92.42	hypothetical protein
602	fig|213849.3.peg.209	Excinuclease ABC subunit C	bi	fig|213849.5.peg.203	96.67	Excinuclease ABC subunit C
152	fig|213849.3.peg.210	hypothetical protein	bi	fig|213849.5.peg.202	88.8	hypothetical protein
513	fig|213849.3.peg.211	GMP synthase [glutamine-hydrolyzing] (EC 6.3.5.2)	bi	fig|213849.5.peg.200	98.24	GMP synthase [glutamine-hydrolyzing] (EC 6.3.5.2)
658	fig|213849.3.peg.213	Restriction enzyme BgcI alpha subunit (EC 3.1.21.-) [Includes: Adenine-specific methyltransferase activity (EC 2.1.1.72)]	bi	fig|213849.5.peg.944	27.24	restriction enzyme BcgI alpha chain-like protein( EC:2.1.1.72 )
284	fig|213849.3.peg.216	hypothetical protein	bi	fig|213849.5.peg.163	98.94	hypothetical protein
721	fig|213849.3.peg.217	Polyribonucleotide nucleotidyltransferase (EC 2.7.7.8)	bi	fig|213849.5.peg.164	98.89	Polyribonucleotide nucleotidyltransferase (EC 2.7.7.8)
237	fig|213849.3.peg.218	FIG00469665: hypothetical protein	bi	fig|213849.5.peg.165	99.15	FIG00469665: hypothetical protein
745	fig|213849.3.peg.219	Outer membrane protein Imp, required for envelope biogenesis / Organic solvent tolerance protein precursor	bi	fig|213849.5.peg.166	97.31	Outer membrane protein Imp, required for envelope biogenesis / Organic solvent tolerance protein precursor
141	fig|213849.3.peg.220	FIG00387922: hypothetical protein	bi	fig|213849.5.peg.167	99.29	FIG00387922: hypothetical protein
416	fig|213849.3.peg.221	Phosphoribosylamine--glycine ligase (EC 6.3.4.13)	bi	fig|213849.5.peg.168	96.87	Phosphoribosylamine--glycine ligase (EC 6.3.4.13)
46	fig|213849.3.peg.222	hypothetical protein	bi	fig|213849.5.peg.169	93.33	hypothetical protein
215	fig|213849.3.peg.223	Uroporphyrinogen-III synthase (EC 4.2.1.75)	bi	fig|213849.5.peg.170	93.9	Uroporphyrinogen-III synthase (EC 4.2.1.75)
400	fig|213849.3.peg.227	Putative integral membrane protein	bi	fig|213849.5.peg.489	99.5	Putative integral membrane protein
92	fig|213849.3.peg.230	plasmid stabilization system	bi	fig|213849.5.peg.490	94.51	plasmid stabilization system
78	fig|213849.3.peg.231	hypothetical protein	bi	fig|213849.5.peg.491	100	hypothetical protein
404	fig|213849.3.peg.232	Transmembrane transport protein	bi	fig|213849.5.peg.492	97.77	Transmembrane transport protein
138	fig|213849.3.peg.233	hypothetical protein	bi	fig|213849.5.peg.493	96.35	hypothetical protein
115	fig|213849.3.peg.234	hypothetical protein	bi	fig|213849.5.peg.494	98.25	hypothetical protein
427	fig|213849.3.peg.235	Glutamate-1-semialdehyde aminotransferase (EC 5.4.3.8)	bi	fig|213849.5.peg.495	97.89	Glutamate-1-semialdehyde aminotransferase (EC 5.4.3.8)
117	fig|213849.3.peg.236	FIG00711847: hypothetical protein	bi	fig|213849.5.peg.497	92.24	FIG00711847: hypothetical protein
285	fig|213849.3.peg.237	Methylenetetrahydrofolate dehydrogenase (NADP+) (EC 1.5.1.5) / Methenyltetrahydrofolate cyclohydrolase (EC 3.5.4.9)	bi	fig|213849.5.peg.498	97.54	Methylenetetrahydrofolate dehydrogenase (NADP+) (EC 1.5.1.5) / Methenyltetrahydrofolate cyclohydrolase (EC 3.5.4.9)
279	fig|213849.3.peg.238	Signal peptidase I (EC 3.4.21.89)	bi	fig|213849.5.peg.499	97.84	Signal peptidase I (EC 3.4.21.89)
145	fig|213849.3.peg.239	Ribose 5-phosphate isomerase B (EC 5.3.1.6)	bi	fig|213849.5.peg.500	97.22	Ribose 5-phosphate isomerase B (EC 5.3.1.6)
185	fig|213849.3.peg.240	Adenine phosphoribosyltransferase (EC 2.4.2.7)	bi	fig|213849.5.peg.501	98.37	Adenine phosphoribosyltransferase (EC 2.4.2.7)
196	fig|213849.3.peg.241	DedA family protein	bi	fig|213849.5.peg.502	96.92	DedA family protein
486	fig|213849.3.peg.242	Cytosol aminopeptidase PepA (EC 3.4.11.1)	bi	fig|213849.5.peg.503	98.14	Cytosol aminopeptidase PepA (EC 3.4.11.1)
368	fig|213849.3.peg.243	GTP-binding and nucleic acid-binding protein YchF	bi	fig|213849.5.peg.504	98.37	GTP-binding and nucleic acid-binding protein YchF
324	fig|213849.3.peg.245	Agmatine deiminase (EC 3.5.3.12)	bi	fig|213849.5.peg.507	95.36	Agmatine deiminase (EC 3.5.3.12)
1688	fig|213849.3.peg.246	hypothetical protein	bi	fig|213849.5.peg.508	84.15	hypothetical protein
118	fig|213849.3.peg.248	hypothetical protein	bi	fig|213849.5.peg.919	33.63	hypothetical protein
40	fig|213849.3.peg.254	hypothetical protein	bi	fig|213849.5.peg.1789	100	hypothetical protein
459	fig|213849.3.peg.255	Cell division protein FtsA	bi	fig|213849.5.peg.400	93.45	Cell division protein FtsA
494	fig|213849.3.peg.256	Peptidyl-prolyl cis-trans isomerase PpiD (EC 5.2.1.8)	bi	fig|213849.5.peg.399	95.54	hypothetical protein
192	fig|213849.3.peg.257	FIG00470301: hypothetical protein	bi	fig|213849.5.peg.398	98.85	FIG00470301: hypothetical protein
303	fig|213849.3.peg.258	rRNA small subunit methyltransferase H	bi	fig|213849.5.peg.396	95.7	rRNA small subunit methyltransferase H
112	fig|213849.3.peg.259	membrane protein	bi	fig|213849.5.peg.395	94.59	membrane protein
345	fig|213849.3.peg.260	DNA recombination protein RmuC	bi	fig|213849.5.peg.394	97.97	DNA recombination protein RmuC
167	fig|213849.3.peg.261	membrane protein	bi	fig|213849.5.peg.393	98.8	membrane protein
290	fig|213849.3.peg.262	D-alanine aminotransferase (EC 2.6.1.21)	bi	fig|213849.5.peg.392	96.89	D-alanine aminotransferase (EC 2.6.1.21)
431	fig|213849.3.peg.263	Putative two-component sensor	bi	fig|213849.5.peg.391	98.14	Putative two-component sensor
227	fig|213849.3.peg.264	Putative two-component regulator	bi	fig|213849.5.peg.390	100	Putative two-component regulator
286	fig|213849.3.peg.265	DnaJ-class molecular chaperone CbpA	bi	fig|213849.5.peg.389	98.95	DnaJ-class molecular chaperone CbpA
126	fig|213849.3.peg.266	HspR, transcriptional repressor of DnaK operon	bi	fig|213849.5.peg.388	100	HspR, transcriptional repressor of DnaK operon
378	fig|213849.3.peg.267	putative vacuolating cytotoxin (VacA) paralog	bi	fig|213849.5.peg.1244	97.35	vacuolating cytotoxin paralog VacA
442	fig|213849.3.peg.268	Histidine permease YuiF	bi	fig|213849.5.peg.1245	97.51	Histidine permease YuiF
208	fig|213849.3.peg.269	Thymidylate synthase thyX (EC 2.1.1.-)	bi	fig|213849.5.peg.1246	97.58	Thymidylate synthase thyX (EC 2.1.1.-)
154	fig|213849.3.peg.270	conserved hypothetical secreted protein	bi	fig|213849.5.peg.1247	91.5	hypothetical protein
200	fig|213849.3.peg.272	Orotate phosphoribosyltransferase (EC 2.4.2.10)	bi	fig|213849.5.peg.1253	97.99	Orotate phosphoribosyltransferase (EC 2.4.2.10)
235	fig|213849.3.peg.273	Orotidine 5&#39;-phosphate decarboxylase (EC 4.1.1.23)	bi	fig|213849.5.peg.1254	95.3	Orotidine 5&#39;-phosphate decarboxylase (EC 4.1.1.23)
162	fig|213849.3.peg.274	Crossover junction endodeoxyribonuclease RuvC (EC 3.1.22.4)	bi	fig|213849.5.peg.1255	99.38	Crossover junction endodeoxyribonuclease RuvC (EC 3.1.22.4)
444	fig|213849.3.peg.275	Chromosomal replication initiator protein DnaA	bi	fig|213849.5.peg.1256	99.32	Chromosomal replication initiator protein DnaA
41	fig|213849.3.peg.276	hypothetical protein	bi	fig|213849.5.peg.1257	94.59	hypothetical protein
357	fig|213849.3.peg.277	DNA polymerase III beta subunit (EC 2.7.7.7)	bi	fig|213849.5.peg.1258	95.79	DNA polymerase III beta subunit (EC 2.7.7.7)
770	fig|213849.3.peg.278	DNA gyrase subunit B (EC 5.99.1.3)	bi	fig|213849.5.peg.1259	97.53	DNA gyrase subunit B (EC 5.99.1.3)
466	fig|213849.3.peg.279	diguanylate cyclase/phosphodiesterase (GGDEF & EAL domains) with PAS/PAC sensor(s)	bi	fig|213849.5.peg.1260	96.99	diguanylate cyclase/phosphodiesterase (GGDEF & EAL domains) with PAS/PAC sensor(s)
129	fig|213849.3.peg.280	NADPH dependent preQ0 reductase (EC 1.7.1.13)	bi	fig|213849.5.peg.1261	99.22	NADPH dependent preQ0 reductase (EC 1.7.1.13)
420	fig|213849.3.peg.281	Hydrolase (HAD superfamily)	bi	fig|213849.5.peg.1262	98.33	Hydrolase (HAD superfamily)
142	fig|213849.3.peg.282	hypothetical protein	bi	fig|213849.5.peg.1263	95.74	hypothetical protein
603	fig|213849.3.peg.283	GTP-binding protein TypA/BipA	bi	fig|213849.5.peg.1264	98.5	GTP-binding protein TypA/BipA
188	fig|213849.3.peg.284	LemA protein	bi	fig|213849.5.peg.1265	95.72	LemA protein
298	fig|213849.3.peg.285	hypothetical protein	bi	fig|213849.5.peg.1266	93.2	Possible Galanin
331	fig|213849.3.peg.286	Possible Galanin	bi	fig|213849.5.peg.1268	96.36	Possible Galanin
332	fig|213849.3.peg.287	Possible Galanin	bi	fig|213849.5.peg.1269	90	Possible Galanin
101	fig|213849.3.peg.288	Urease gamma subunit (EC 3.5.1.5)	bi	fig|213849.5.peg.1270	98	Urease gamma subunit (EC 3.5.1.5)
105	fig|213849.3.peg.289	Urease beta subunit (EC 3.5.1.5)	bi	fig|213849.5.peg.1271	99.04	Urease beta subunit (EC 3.5.1.5)
572	fig|213849.3.peg.290	Urease alpha subunit (EC 3.5.1.5)	bi	fig|213849.5.peg.1272	97.37	Urease alpha subunit (EC 3.5.1.5)
146	fig|213849.3.peg.291	urease accessory protein UreE	bi	fig|213849.5.peg.1273	95.17	urease accessory protein UreE
223	fig|213849.3.peg.292	Urease accessory protein ureF	bi	fig|213849.5.peg.1274	99.1	Urease accessory protein ureF
205	fig|213849.3.peg.293	Urease accessory protein UreG	bi	fig|213849.5.peg.1275	97.55	Urease accessory protein UreG
246	fig|213849.3.peg.294	Urease accessory protein UreD	bi	fig|213849.5.peg.1276	96.33	Urease accessory protein UreD
268	fig|213849.3.peg.295	hypothetical protein	bi	fig|213849.5.peg.1277	97.38	hypothetical protein
40	fig|213849.3.peg.300	hypothetical protein	bi	fig|213849.5.peg.1278	100	hypothetical protein
365	fig|213849.3.peg.301	Cytochrome d ubiquinol oxidase subunit II (EC 1.10.3.-)	bi	fig|213849.5.peg.1279	98.08	Cytochrome d ubiquinol oxidase subunit II (EC 1.10.3.-)
507	fig|213849.3.peg.302	Cytochrome d ubiquinol oxidase subunit I (EC 1.10.3.-)	bi	fig|213849.5.peg.1280	99.6	Cytochrome d ubiquinol oxidase subunit I (EC 1.10.3.-)
70	fig|213849.3.peg.303	membrane protein	bi	fig|213849.5.peg.1281	95.65	membrane protein
546	fig|213849.3.peg.304	CTP synthase (EC 6.3.4.2)	bi	fig|213849.5.peg.1282	97.8	CTP synthase (EC 6.3.4.2)
528	fig|213849.3.peg.305	Single-stranded-DNA-specific exonuclease RecJ (EC 3.1.-.-)	bi	fig|213849.5.peg.1283	97.15	Single-stranded-DNA-specific exonuclease RecJ (EC 3.1.-.-)
595	fig|213849.3.peg.306	ATPas	bi	fig|213849.5.peg.1284	95.12	hypothetical protein
214	fig|213849.3.peg.307	Protein-L-isoaspartate O-methyltransferase (EC 2.1.1.77)	bi	fig|213849.5.peg.1285	98.12	Protein-L-isoaspartate O-methyltransferase (EC 2.1.1.77)
343	fig|213849.3.peg.308	Ribonucleotide reductase of class Ia (aerobic), beta subunit (EC 1.17.4.1)	bi	fig|213849.5.peg.1286	98.25	Ribonucleotide reductase of class Ia (aerobic), beta subunit (EC 1.17.4.1)
225	fig|213849.3.peg.309	Ribonucleotide reductase of class III (anaerobic), activating protein (EC 1.97.1.4)	bi	fig|213849.5.peg.1287	97.77	Ribonucleotide reductase of class III (anaerobic), activating protein (EC 1.97.1.4)
58	fig|213849.3.peg.310	hypothetical protein	bi	fig|213849.5.peg.1288	98.25	hypothetical protein
699	fig|213849.3.peg.311	Ribonucleotide reductase of class III (anaerobic), large subunit (EC 1.17.4.2)	bi	fig|213849.5.peg.1289	99.14	Ribonucleotide reductase of class III (anaerobic), large subunit (EC 1.17.4.2)
171	fig|213849.3.peg.312	nitroimidazole resistance protein, putative	bi	fig|213849.5.peg.1290	96.47	nitroimidazole resistance protein, putative
792	fig|213849.3.peg.313	Ribonucleotide reductase of class Ia (aerobic), alpha subunit (EC 1.17.4.1)	bi	fig|213849.5.peg.1292	98.61	Ribonucleotide reductase of class Ia (aerobic), alpha subunit (EC 1.17.4.1)
443	fig|213849.3.peg.314	Adenylosuccinate lyase (EC 4.3.2.2)	bi	fig|213849.5.peg.1293	98.64	Adenylosuccinate lyase (EC 4.3.2.2)
303	fig|213849.3.peg.315	hypothetical protein	bi	fig|213849.5.peg.1294	96.03	Putative ribosomal pseudouridine synthase (EC 4.2.1.70)
355	fig|213849.3.peg.316	Ribosomal RNA large subunit methyltransferase N (EC 2.1.1.-)	bi	fig|213849.5.peg.1400	95.2	Ribosomal RNA large subunit methyltransferase N (EC 2.1.1.-)
191	fig|213849.3.peg.317	purine nucleoside phosphorylase (punB)	bi	fig|213849.5.peg.1399	93.16	purine nucleoside phosphorylase (punB)
247	fig|213849.3.peg.318	Imidazole glycerol phosphate synthase cyclase subunit (EC 4.1.3.-)	bi	fig|213849.5.peg.1398	97.97	Imidazole glycerol phosphate synthase cyclase subunit (EC 4.1.3.-)
270	fig|213849.3.peg.319	hypothetical protein	bi	fig|213849.5.peg.1397	91.45	hypothetical protein
672	fig|213849.3.peg.320	Zn-dependent hydrolase, RNA-metabolising	bi	fig|213849.5.peg.1396	94.49	Zn-dependent hydrolase, RNA-metabolising
321	fig|213849.3.peg.322	Arabinose 5-phosphate isomerase (EC 5.3.1.13)	bi	fig|213849.5.peg.1395	97.81	Arabinose 5-phosphate isomerase (EC 5.3.1.13)
257	fig|213849.3.peg.323	Putative ribosomal pseudouridine synthase (EC 4.2.1.70)	bi	fig|213849.5.peg.1394	96.88	Putative ribosomal pseudouridine synthase (EC 4.2.1.70)
101	fig|213849.3.peg.324	hypothetical protein	bi	fig|213849.5.peg.1393	97	hypothetical protein
95	fig|213849.3.peg.325	hypothetical protein	bi	fig|213849.5.peg.1392	95.74	hypothetical protein
88	fig|213849.3.peg.326	hypothetical protein	bi	fig|213849.5.peg.1391	100	hypothetical protein
272	fig|213849.3.peg.327	amino acid	bi	fig|213849.5.peg.1390	91.14	amino acid
349	fig|213849.3.peg.328	L-asparaginase (EC 3.5.1.1)	bi	fig|213849.5.peg.1389	97.7	L-asparaginase (EC 3.5.1.1)
1569	fig|213849.3.peg.329	ATP-dependent DNA helicase RecQ	bi	fig|213849.5.peg.1388	94.84	ATP-dependent DNA helicase RecQ
252	fig|213849.3.peg.330	hypothetical protein	bi	fig|213849.5.peg.1387	82.47	FIG00471707: hypothetical protein
118	fig|213849.3.peg.331	Peroxide stress regulator / Ferric uptake regulation protein	bi	fig|213849.5.peg.1386	96.58	Peroxide stress regulator / Ferric uptake regulation protein
301	fig|213849.3.peg.332	Zinc ABC transporter, periplasmic-binding protein ZnuA	bi	fig|213849.5.peg.1385	87.96	Zinc ABC transporter, periplasmic-binding protein ZnuA
502	fig|213849.3.peg.333	membrane protein, putative	bi	fig|213849.5.peg.1384	98.2	membrane protein, putative
250	fig|213849.3.peg.334	Zinc ABC transporter, ATP-binding protein ZnuC	bi	fig|213849.5.peg.1383	97.99	Zinc ABC transporter, ATP-binding protein ZnuC
270	fig|213849.3.peg.335	Zinc ABC transporter, inner membrane permease protein ZnuB	bi	fig|213849.5.peg.1382	98.14	Zinc ABC transporter, inner membrane permease protein ZnuB
306	fig|213849.3.peg.336	Permease of the drug/metabolite transporter (DMT) superfamily	bi	fig|213849.5.peg.1381	97.7	Permease of the drug/metabolite transporter (DMT) superfamily
180	fig|213849.3.peg.337	membrane protein	bi	fig|213849.5.peg.1380	99.44	membrane protein
79	fig|213849.3.peg.338	Putative helix-turn-helix motif protein	bi	fig|213849.5.peg.1379	98.72	Putative helix-turn-helix motif protein
276	fig|213849.3.peg.339	universal stress protein family domain protein	bi	fig|213849.5.peg.1378	98.18	universal stress protein family domain protein
356	fig|213849.3.peg.340	Peptide chain release factor 1	bi	fig|213849.5.peg.1377	98.59	Peptide chain release factor 1
91	fig|213849.3.peg.341	SSU ribosomal protein S20p	bi	fig|213849.5.peg.1376	100	SSU ribosomal protein S20p
447	fig|213849.3.peg.342	Phosphoglucosamine mutase (EC 5.4.2.10) / Phosphomannomutase (EC 5.4.2.8)	bi	fig|213849.5.peg.1375	99.55	Phosphoglucosamine mutase (EC 5.4.2.10) / Phosphomannomutase (EC 5.4.2.8)
144	fig|213849.3.peg.343	Lipoprotein signal peptidase (EC 3.4.23.36)	bi	fig|213849.5.peg.1374	96.5	Lipoprotein signal peptidase (EC 3.4.23.36)
253	fig|213849.3.peg.344	Diaminopimelate epimerase (EC 5.1.1.7)	bi	fig|213849.5.peg.1373	97.22	Diaminopimelate epimerase (EC 5.1.1.7)
196	fig|213849.3.peg.345	Dephospho-CoA kinase (EC 2.7.1.24)	bi	fig|213849.5.peg.1372	93.85	Dephospho-CoA kinase (EC 2.7.1.24)
330	fig|213849.3.peg.346	Phosphoribosylformylglycinamidine cyclo-ligase (EC 6.3.3.1)	bi	fig|213849.5.peg.1371	98.18	Phosphoribosylformylglycinamidine cyclo-ligase (EC 6.3.3.1)
118	fig|213849.3.peg.347	LSU ribosomal protein L20p	bi	fig|213849.5.peg.1370	99.15	LSU ribosomal protein L20p
64	fig|213849.3.peg.348	LSU ribosomal protein L35p	bi	fig|213849.5.peg.1369	98.41	LSU ribosomal protein L35p
252	fig|213849.3.peg.349	Phosphoribosyl-AMP cyclohydrolase (EC 3.5.4.19) / Phosphoribosyl-ATP pyrophosphatase (EC 3.6.1.31)	bi	fig|213849.5.peg.1368	94.42	Phosphoribosyl-AMP cyclohydrolase (EC 3.5.4.19) / Phosphoribosyl-ATP pyrophosphatase (EC 3.6.1.31)
361	fig|213849.3.peg.350	Membrane protease family protein HP0248	bi	fig|213849.5.peg.1367	99.17	Membrane protease family protein HP0248
309	fig|213849.3.peg.351	Branched-chain amino acid aminotransferase (EC 2.6.1.42)	bi	fig|213849.5.peg.1366	97.73	Branched-chain amino acid aminotransferase (EC 2.6.1.42)
169	fig|213849.3.peg.352	Thiol peroxidase, Bcp-type (EC 1.11.1.15)	bi	fig|213849.5.peg.1365	96.43	Thiol peroxidase, Bcp-type (EC 1.11.1.15)
354	fig|213849.3.peg.353	FIG053235: Diacylglucosamine hydrolase like	bi	fig|213849.5.peg.1364	89.52	FIG053235: Diacylglucosamine hydrolase like
149	fig|213849.3.peg.354	(3R)-hydroxymyristoyl-[acyl carrier protein] dehydratase (EC 4.2.1.-)	bi	fig|213849.5.peg.1363	97.97	(3R)-hydroxymyristoyl-[acyl carrier protein] dehydratase (EC 4.2.1.-)
263	fig|213849.3.peg.355	Acyl-[acyl-carrier-protein]--UDP-N-acetylglucosamine O-acyltransferase (EC 2.3.1.129)	bi	fig|213849.5.peg.1362	95.04	Acyl-[acyl-carrier-protein]--UDP-N-acetylglucosamine O-acyltransferase (EC 2.3.1.129)
408	fig|213849.3.peg.356	ATP-dependent Clp protease ATP-binding subunit ClpX	bi	fig|213849.5.peg.1361	100	ATP-dependent Clp protease ATP-binding subunit ClpX
345	fig|213849.3.peg.357	Rod shape-determining protein MreB	bi	fig|213849.5.peg.1360	100	Rod shape-determining protein MreB
250	fig|213849.3.peg.358	Rod shape-determining protein MreC	bi	fig|213849.5.peg.1359	92.77	Rod shape-determining protein MreC
1077	fig|213849.3.peg.359	Carbamoyl-phosphate synthase large chain (EC 6.3.5.5)	bi	fig|213849.5.peg.1358	98.33	Carbamoyl-phosphate synthase large chain (EC 6.3.5.5)
137	fig|213849.3.peg.361	hypothetical protein	bi	fig|213849.5.peg.1357	93.38	hypothetical protein
616	fig|213849.3.peg.362	Putative arylsulfate sulfotransferase (EC 2.8.2.22)	bi	fig|213849.5.peg.1354	74.31	Putative arylsulfate sulfotransferase (EC 2.8.2.22)
620	fig|213849.3.peg.363	Putative arylsulfate sulfotransferase (EC 2.8.2.22)	uni	fig|213849.5.peg.1355	73.18	Putative arylsulfate sulfotransferase (EC 2.8.2.22)
264	fig|213849.3.peg.364	Iron-sulfur cluster assembly scaffold protein IscU/NifU-like	bi	fig|213849.5.peg.1175	98.86	Iron-sulfur cluster assembly scaffold protein IscU/NifU-like
547	fig|213849.3.peg.365	hypothetical protein	bi	fig|213849.5.peg.794	94.14	hypothetical protein
421	fig|213849.3.peg.366	hypothetical protein	bi	fig|213849.5.peg.795	88.86	hypothetical protein
552	fig|213849.3.peg.367	hypothetical protein	bi	fig|213849.5.peg.796	81.8	hypothetical protein
208	fig|213849.3.peg.368	hypothetical protein	bi	fig|213849.5.peg.797	89.37	hypothetical protein
426	fig|213849.3.peg.369	hypothetical protein	bi	fig|213849.5.peg.1174	80.23	hypothetical protein
134	fig|213849.3.peg.370	Metal-dependent hydrolase YbeY, involved in rRNA and/or ribosome maturation and assembly	bi	fig|213849.5.peg.750	98.5	Metal-dependent hydrolase YbeY, involved in rRNA and/or ribosome maturation and assembly
222	fig|213849.3.peg.371	Queuosine Biosynthesis QueC ATPase	bi	fig|213849.5.peg.751	98.19	Queuosine Biosynthesis QueC ATPase
612	fig|213849.3.peg.372	Helicase PriA essential for oriC/DnaA-independent DNA replication	bi	fig|213849.5.peg.752	94.11	Helicase PriA essential for oriC/DnaA-independent DNA replication
144	fig|213849.3.peg.373	hypothetical protein	bi	fig|213849.5.peg.753	77.62	Type II secretion envelope pseudopilin protein (PulG,guides folded protein to PulD in outer membrane)
155	fig|213849.3.peg.374	hypothetical protein	bi	fig|213849.5.peg.754	91.5	Type II secretion envelope pseudopilin protein (PulG,guides folded protein to PulD in outer membrane)
213	fig|213849.3.peg.375	transcription regulator	bi	fig|213849.5.peg.755	94.81	transcriptional regulator, Crp/Fnr family
434	fig|213849.3.peg.376	Glutamyl-tRNA(Gln) synthetase (EC 6.1.1.24)	bi	fig|213849.5.peg.756	96.3	Glutamyl-tRNA(Gln) synthetase (EC 6.1.1.24)
99	fig|213849.3.peg.377	hypothetical protein	bi	fig|213849.5.peg.757	98.98	yggt family protein
549	fig|213849.3.peg.378	Soluble lytic murein transglycosylase precursor (EC 3.2.1.-)	bi	fig|213849.5.peg.758	95.54	Soluble lytic murein transglycosylase precursor (EC 3.2.1.-)
161	fig|213849.3.peg.379	putative lipoprotein	bi	fig|213849.5.peg.759	96.88	putative lipoprotein
160	fig|213849.3.peg.380	Putative ATP/GTP binding protein	bi	fig|213849.5.peg.760	97.48	Putative ATP/GTP binding protein
284	fig|213849.3.peg.381	Fructose-1,6-bisphosphatase, type I (EC 3.1.3.11)	bi	fig|213849.5.peg.761	98.94	Fructose-1,6-bisphosphatase, type I (EC 3.1.3.11)
61	fig|213849.3.peg.382	hypothetical protein	bi	fig|213849.5.peg.762	98.33	hypothetical protein
629	fig|213849.3.peg.383	Methionyl-tRNA synthetase (EC 6.1.1.10)	bi	fig|213849.5.peg.763	98.73	Methionyl-tRNA synthetase (EC 6.1.1.10)
322	fig|213849.3.peg.384	hypothetical protein	bi	fig|213849.5.peg.764	95.95	hypothetical protein
200	fig|213849.3.peg.385	putative integral membrane protein (dedA homolog)	bi	fig|213849.5.peg.765	95.96	putative integral membrane protein (dedA homolog)
270	fig|213849.3.peg.386	Amino acid ABC transporter, periplasmic amino acid-binding protein	bi	fig|213849.5.peg.766	88.1	amino acid
258	fig|213849.3.peg.387	Methionine ABC transporter substrate-binding protein	bi	fig|213849.5.peg.767	96.5	Methionine ABC transporter substrate-binding protein
41	fig|213849.3.peg.388	hypothetical protein	bi	fig|213849.5.peg.785	92.5	FIG00470376: hypothetical protein
676	fig|213849.3.peg.389	ATP-dependent DNA helicase UvrD/PcrA/Rep, epsilon proteobacterial type 1	bi	fig|213849.5.peg.786	97.33	ATP-dependent DNA helicase UvrD/PcrA/Rep, epsilon proteobacterial type 1
202	fig|213849.3.peg.390	tRNA pseudouridine synthase A (EC 4.2.1.70)	bi	fig|213849.5.peg.787	96.52	tRNA pseudouridine synthase A (EC 4.2.1.70)
343	fig|213849.3.peg.391	Predicted permease YjgP/YjgQ family	bi	fig|213849.5.peg.788	98.25	Predicted permease YjgP/YjgQ family
259	fig|213849.3.peg.392	Leader peptidase (Prepilin peptidase) (EC 3.4.23.43) / N-methyltransferase (EC 2.1.1.-)	bi	fig|213849.5.peg.789	98.06	Leader peptidase (Prepilin peptidase) (EC 3.4.23.43) / N-methyltransferase (EC 2.1.1.-)
226	fig|213849.3.peg.393	Undecaprenyl pyrophosphate synthetase (EC 2.5.1.31)	bi	fig|213849.5.peg.790	96.89	Undecaprenyl pyrophosphate synthetase (EC 2.5.1.31)
395	fig|213849.3.peg.394	Phosphopantothenoylcysteine decarboxylase (EC 4.1.1.36) / Phosphopantothenoylcysteine synthetase (EC 6.3.2.5)	bi	fig|213849.5.peg.791	95.94	Phosphopantothenoylcysteine decarboxylase (EC 4.1.1.36) / Phosphopantothenoylcysteine synthetase (EC 6.3.2.5)
434	fig|213849.3.peg.395	N-acetylglucosamine-1-phosphate uridyltransferase (EC 2.7.7.23) / Glucosamine-1-phosphate N-acetyltransferase (EC 2.3.1.157)	bi	fig|213849.5.peg.792	96.77	N-acetylglucosamine-1-phosphate uridyltransferase (EC 2.7.7.23) / Glucosamine-1-phosphate N-acetyltransferase (EC 2.3.1.157)
293	fig|213849.3.peg.396	probable transcription regulator Cj0571	bi	fig|213849.5.peg.793	93.84	probable transcription regulator Cj0571
357	fig|213849.3.peg.397	Putative transmembrane transport protein	bi	fig|213849.5.peg.387	97.19	Putative transmembrane transport protein
253	fig|213849.3.peg.400	UDP-galactose-lipid carrier transferase (EC 2.-.-.-)	bi	fig|213849.5.peg.1120	93.65	UDP-galactose-lipid carrier transferase (EC 2.-.-.-)
569	fig|213849.3.peg.401	Cytochrome c-type biogenesis protein DsbD, protein-disulfide reductase (EC 1.8.1.8)	bi	fig|213849.5.peg.1121	95.1	Cytochrome c-type biogenesis protein DsbD, protein-disulfide reductase (EC 1.8.1.8)
307	fig|213849.3.peg.402	ABC-type tungstate transport system, ATP-binding protein	bi	fig|213849.5.peg.1122	96.08	ABC-type tungstate transport system, ATP-binding protein
231	fig|213849.3.peg.403	ABC-type tungstate transport system, permease protein	bi	fig|213849.5.peg.1123	98.26	ABC-type tungstate transport system, permease protein
276	fig|213849.3.peg.404	ABC-type tungstate transport system, periplasmic binding protein	bi	fig|213849.5.peg.1124	97.45	ABC-type tungstate transport system, periplasmic binding protein
650	fig|213849.3.peg.405	Multimodular transpeptidase-transglycosylase (EC 2.4.1.129) (EC 3.4.-.-)	bi	fig|213849.5.peg.1125	96.92	Multimodular transpeptidase-transglycosylase (EC 2.4.1.129) (EC 3.4.-.-)
181	fig|213849.3.peg.406	Septum formation protein Maf	bi	fig|213849.5.peg.1126	98.33	Septum formation protein Maf
147	fig|213849.3.peg.407	hypothetical protein	bi	fig|213849.5.peg.1127	97.95	hypothetical protein
847	fig|213849.3.peg.408	Alanyl-tRNA synthetase (EC 6.1.1.7)	bi	fig|213849.5.peg.1128	98.23	Alanyl-tRNA synthetase (EC 6.1.1.7)
291	fig|213849.3.peg.409	Predicted dehydrogenases and related proteins	bi	fig|213849.5.peg.1129	96.9	Predicted dehydrogenases and related proteins
314	fig|213849.3.peg.410	Ferrochelatase, protoheme ferro-lyase (EC 4.99.1.1)	bi	fig|213849.5.peg.1130	94.25	Ferrochelatase, protoheme ferro-lyase (EC 4.99.1.1)
604	fig|213849.3.peg.411	Cell division protein FtsI [Peptidoglycan synthetase] (EC 2.4.1.129)	bi	fig|213849.5.peg.1131	94.86	Cell division protein FtsI [Peptidoglycan synthetase] (EC 2.4.1.129)
221	fig|213849.3.peg.412	Leucyl/phenylalanyl-tRNA--protein transferase (EC 2.3.2.6)	bi	fig|213849.5.peg.1132	97.27	Leucyl/phenylalanyl-tRNA--protein transferase (EC 2.3.2.6)
1041	fig|213849.3.peg.413	Putative cytochrome C-type biogenesis protein	bi	fig|213849.5.peg.1133	96.92	Putative cytochrome C-type biogenesis protein
143	fig|213849.3.peg.414	hypothetical protein	bi	fig|213849.5.peg.1134	95.77	hypothetical protein
697	fig|213849.3.peg.415	cytochrome c, putative	bi	fig|213849.5.peg.1135	96.84	cytochrome c, putative
697	fig|213849.3.peg.416	Putative cytochrome C	bi	fig|213849.5.peg.1136	94.11	Putative cytochrome C
436	fig|213849.3.peg.417	Hydroxymethylpyrimidine phosphate synthase ThiC	bi	fig|213849.5.peg.1137	98.62	Hydroxymethylpyrimidine phosphate synthase ThiC
713	fig|213849.3.peg.418	ATP-dependent Clp protease ATP-binding subunit ClpA	bi	fig|213849.5.peg.1138	98.17	ATP-dependent Clp protease ATP-binding subunit ClpA
104	fig|213849.3.peg.419	ATP-dependent Clp protease adaptor protein ClpS	bi	fig|213849.5.peg.1139	98.06	ATP-dependent Clp protease adaptor protein ClpS
209	fig|213849.3.peg.420	Possible periplasmic thioredoxin	bi	fig|213849.5.peg.1140	97.12	Possible periplasmic thioredoxin
155	fig|213849.3.peg.421	tmRNA-binding protein SmpB	bi	fig|213849.5.peg.1141	99.35	tmRNA-binding protein SmpB
257	fig|213849.3.peg.422	4-diphosphocytidyl-2-C-methyl-D-erythritol kinase (EC 2.7.1.148)	bi	fig|213849.5.peg.1142	94.49	4-diphosphocytidyl-2-C-methyl-D-erythritol kinase (EC 2.7.1.148)
273	fig|213849.3.peg.423	tRNA pseudouridine synthase B (EC 4.2.1.70)	bi	fig|213849.5.peg.1143	94.85	tRNA pseudouridine synthase B (EC 4.2.1.70)
686	fig|213849.3.peg.424	ATP-dependent DNA helicase UvrD/PcrA/Rep, epsilon proteobacterial type 2	bi	fig|213849.5.peg.1144	97.52	ATP-dependent DNA helicase UvrD/PcrA/Rep, epsilon proteobacterial type 2
137	fig|213849.3.peg.425	hypothetical protein	bi	fig|213849.5.peg.1145	97.06	hypothetical protein
569	fig|213849.3.peg.426	Oligoendopeptidase F (EC 3.4.24.-)	bi	fig|213849.5.peg.1146	97.51	Oligoendopeptidase F (EC 3.4.24.-)
416	fig|213849.3.peg.427	Sodium/dicarboxylate symporter	bi	fig|213849.5.peg.1147	97.11	Sodium/dicarboxylate symporter
275	fig|213849.3.peg.428	Methionine ABC transporter permease protein	bi	fig|213849.5.peg.1148	97.81	Methionine ABC transporter permease protein
320	fig|213849.3.peg.429	Methionine ABC transporter ATP-binding protein	bi	fig|213849.5.peg.1149	98.43	Methionine ABC transporter ATP-binding protein
48	fig|213849.3.peg.430	hypothetical protein	bi	fig|213849.5.peg.1150	97.87	hypothetical protein
207	fig|213849.3.peg.431	hypothetical protein	bi	fig|213849.5.peg.1151	66.67	hypothetical protein
123	fig|213849.3.peg.432	membrane protein, putative	bi	fig|213849.5.peg.1153	98.11	transmembrane signal peptide protein
872	fig|213849.3.peg.433	Valyl-tRNA synthetase (EC 6.1.1.9)	bi	fig|213849.5.peg.1156	97.7	Valyl-tRNA synthetase (EC 6.1.1.9)
1699	fig|213849.3.peg.434	hypothetical protein	bi	fig|213849.5.peg.1157	95.01	hypothetical protein
717	fig|213849.3.peg.435	Penicillin-insensitive transglycosylase (EC 2.4.2.-) & transpeptidase PBP-1C	bi	fig|213849.5.peg.1158	95.53	hypothetical protein
390	fig|213849.3.peg.436	Aspartate aminotransferase (EC 2.6.1.1)	bi	fig|213849.5.peg.1159	98.71	Aspartate aminotransferase (EC 2.6.1.1)
232	fig|213849.3.peg.437	Serine acetyltransferase (EC 2.3.1.30)	bi	fig|213849.5.peg.1160	95.24	Serine acetyltransferase (EC 2.3.1.30)
615	fig|213849.3.peg.438	Arginine decarboxylase (EC 4.1.1.19)	bi	fig|213849.5.peg.1161	98.86	Arginine decarboxylase (EC 4.1.1.19)
410	fig|213849.3.peg.439	Histidyl-tRNA synthetase (EC 6.1.1.21)	bi	fig|213849.5.peg.1162	96.82	Histidyl-tRNA synthetase (EC 6.1.1.21)
192	fig|213849.3.peg.440	Thymidylate kinase (EC 2.7.4.9)	bi	fig|213849.5.peg.1163	97.88	Thymidylate kinase (EC 2.7.4.9)
163	fig|213849.3.peg.441	Phosphopantetheine adenylyltransferase (EC 2.7.7.3)	bi	fig|213849.5.peg.1164	98.15	Phosphopantetheine adenylyltransferase (EC 2.7.7.3)
184	fig|213849.3.peg.442	UbiX family decarboxylase associated with menaquinone via futalosine	bi	fig|213849.5.peg.1165	95.63	UbiX family decarboxylase associated with menaquinone via futalosine
393	fig|213849.3.peg.443	Molybdopterin biosynthesis protein MoeA	bi	fig|213849.5.peg.1166	94.13	Molybdopterin biosynthesis protein MoeA
423	fig|213849.3.peg.444	UDP-N-acetylglucosamine 1-carboxyvinyltransferase (EC 2.5.1.7)	bi	fig|213849.5.peg.1167	98.82	UDP-N-acetylglucosamine 1-carboxyvinyltransferase (EC 2.5.1.7)
215	fig|213849.3.peg.445	FIG00469743: hypothetical protein	bi	fig|213849.5.peg.1168	93.46	FIG00469743: hypothetical protein
178	fig|213849.3.peg.446	FIG056164: rhomboid family serine protease	bi	fig|213849.5.peg.1169	96.61	FIG056164: rhomboid family serine protease
421	fig|213849.3.peg.447	N-carbamoyl-L-amino acid hydrolase (EC 3.5.1.87)	bi	fig|213849.5.peg.1170	94.76	N-carbamoyl-L-amino acid hydrolase (EC 3.5.1.87)
163	fig|213849.3.peg.448	phosphohistidine phosphatase SixA	bi	fig|213849.5.peg.1171	96.89	phosphohistidine phosphatase SixA
439	fig|213849.3.peg.449	hypothetical protein	bi	fig|213849.5.peg.1172	89.73	hypothetical protein
195	fig|213849.3.peg.450	Rubrerythrin	bi	fig|213849.5.peg.1173	96.91	Rubrerythrin
52	fig|213849.3.peg.453	hypothetical protein	bi	fig|213849.5.peg.699	96.08	hypothetical protein
175	fig|213849.3.peg.454	hypothetical protein	bi	fig|213849.5.peg.700	94.22	hypothetical protein
469	fig|213849.3.peg.455	hypothetical protein	bi	fig|213849.5.peg.701	98.5	hypothetical protein
117	fig|213849.3.peg.456	hypothetical protein	uni	fig|213849.5.peg.919	30.63	hypothetical protein
340	fig|213849.3.peg.458	S-adenosylmethionine:tRNA ribosyltransferase-isomerase (EC 5.-.-.-)	bi	fig|213849.5.peg.917	97.64	S-adenosylmethionine:tRNA ribosyltransferase-isomerase (EC 5.-.-.-)
245	fig|213849.3.peg.459	Twin-arginine translocation protein TatC	bi	fig|213849.5.peg.916	99.18	Twin-arginine translocation protein TatC
156	fig|213849.3.peg.460	Twin-arginine translocation protein TatB	bi	fig|213849.5.peg.915	98.06	Twin-arginine translocation protein TatB
355	fig|213849.3.peg.461	hypothetical protein	bi	fig|213849.5.peg.914	96.33	hypothetical protein
155	fig|213849.3.peg.462	Adenosine (5&#39;)-pentaphospho-(5&#39;&#39;)-adenosine pyrophosphohydrolase (EC 3.6.1.-)	bi	fig|213849.5.peg.913	99.35	Adenosine (5&#39;)-pentaphospho-(5&#39;&#39;)-adenosine pyrophosphohydrolase (EC 3.6.1.-)
400	fig|213849.3.peg.463	Aspartokinase (EC 2.7.2.4)	bi	fig|213849.5.peg.912	96.99	Aspartokinase (EC 2.7.2.4)
181	fig|213849.3.peg.464	hypothetical protein	bi	fig|213849.5.peg.911	98.33	hypothetical protein
205	fig|213849.3.peg.465	DNA poymerase III subunit delta&#39; (EC 2.7.7.7)	bi	fig|213849.5.peg.910	87.25	DNA poymerase III subunit delta&#39; (EC 2.7.7.7)
379	fig|213849.3.peg.466	Alternative dihydrofolate reductase 2 / Dihydropteroate synthase (EC 2.5.1.15)	bi	fig|213849.5.peg.909	94.97	Alternative dihydrofolate reductase 2 / Dihydropteroate synthase (EC 2.5.1.15)
650	fig|213849.3.peg.467	DNA ligase (EC 6.5.1.2)	bi	fig|213849.5.peg.908	97.84	DNA ligase (EC 6.5.1.2)
233	fig|213849.3.peg.468	RNA binding methyltransferase FtsJ like	bi	fig|213849.5.peg.907	99.14	RNA binding methyltransferase FtsJ like
178	fig|213849.3.peg.469	outer membrane lipoprotein (lipocalin)	bi	fig|213849.5.peg.906	98.31	outer membrane lipoprotein (lipocalin)
273	fig|213849.3.peg.470	Riboflavin kinase (EC 2.7.1.26) / FMN adenylyltransferase (EC 2.7.7.2)	bi	fig|213849.5.peg.905	94.85	Riboflavin kinase (EC 2.7.1.26) / FMN adenylyltransferase (EC 2.7.7.2)
236	fig|213849.3.peg.471	tRNA (uridine-5-oxyacetic acid methyl ester) 34 synthase	bi	fig|213849.5.peg.904	97.02	tRNA (uridine-5-oxyacetic acid methyl ester) 34 synthase
113	fig|213849.3.peg.472	hypothetical protein	bi	fig|213849.5.peg.903	52.34	hypothetical protein
91	fig|213849.3.peg.473	SSU ribosomal protein S15p (S13e)	bi	fig|213849.5.peg.900	100	SSU ribosomal protein S15p (S13e)
133	fig|213849.3.peg.474	Rrf2 family transcriptional regulator	bi	fig|213849.5.peg.899	99.24	Rrf2 family transcriptional regulator
350	fig|213849.3.peg.475	3&#39;-to-5&#39; oligoribonuclease B, Bacillus type	bi	fig|213849.5.peg.898	97.99	3&#39;-to-5&#39; oligoribonuclease B, Bacillus type
114	fig|213849.3.peg.476	[NiFe] hydrogenase nickel incorporation protein HypA	bi	fig|213849.5.peg.897	100	[NiFe] hydrogenase nickel incorporation protein HypA
332	fig|213849.3.peg.477	[NiFe] hydrogenase metallocenter assembly protein HypE	bi	fig|213849.5.peg.896	99.4	[NiFe] hydrogenase metallocenter assembly protein HypE
362	fig|213849.3.peg.478	[NiFe] hydrogenase metallocenter assembly protein HypD	bi	fig|213849.5.peg.894	99.45	[NiFe] hydrogenase metallocenter assembly protein HypD
95	fig|213849.3.peg.479	[NiFe] hydrogenase metallocenter assembly protein HypC	bi	fig|213849.5.peg.893	100	[NiFe] hydrogenase metallocenter assembly protein HypC
232	fig|213849.3.peg.480	[NiFe] hydrogenase nickel incorporation-associated protein HypB	bi	fig|213849.5.peg.892	100	[NiFe] hydrogenase nickel incorporation-associated protein HypB
751	fig|213849.3.peg.481	[NiFe] hydrogenase metallocenter assembly protein HypF	bi	fig|213849.5.peg.891	97.87	[NiFe] hydrogenase metallocenter assembly protein HypF
502	fig|213849.3.peg.482	Protein hydE	bi	fig|213849.5.peg.890	98	Protein hydE
172	fig|213849.3.peg.483	Hydrogenase maturation protease (EC 3.4.24.-)	bi	fig|213849.5.peg.889	96.49	Hydrogenase maturation protease (EC 3.4.24.-)
228	fig|213849.3.peg.484	Quinone-reactive Ni/Fe hydrogenase, cytochrome b subunit	bi	fig|213849.5.peg.888	96.04	Quinone-reactive Ni/Fe hydrogenase, cytochrome b subunit
573	fig|213849.3.peg.485	Quinone-reactive Ni/Fe-hydrogenase large chain (EC 1.12.5.1)	bi	fig|213849.5.peg.887	92.13	Quinone-reactive Ni/Fe-hydrogenase large chain (EC 1.12.5.1)
384	fig|213849.3.peg.486	Quinone-reactive Ni/Fe-hydrogenase small chain precursor (EC 1.12.5.1)	bi	fig|213849.5.peg.886	98.43	Quinone-reactive Ni/Fe-hydrogenase small chain precursor (EC 1.12.5.1)
183	fig|213849.3.peg.487	2-oxoglutarate oxidoreductase, gamma subunit (EC 1.2.7.3)	bi	fig|213849.5.peg.885	97.24	2-oxoglutarate oxidoreductase, gamma subunit (EC 1.2.7.3)
282	fig|213849.3.peg.488	2-oxoglutarate oxidoreductase, beta subunit (EC 1.2.7.3)	bi	fig|213849.5.peg.884	98.93	2-oxoglutarate oxidoreductase, beta subunit (EC 1.2.7.3)
379	fig|213849.3.peg.489	2-oxoglutarate oxidoreductase, alpha subunit (EC 1.2.7.3)	bi	fig|213849.5.peg.883	98.94	2-oxoglutarate oxidoreductase, alpha subunit (EC 1.2.7.3)
102	fig|213849.3.peg.490	2-oxoglutarate oxidoreductase, delta subunit, putative (EC 1.2.7.3)	bi	fig|213849.5.peg.882	99.01	2-oxoglutarate oxidoreductase, delta subunit, putative (EC 1.2.7.3)
292	fig|213849.3.peg.491	Succinyl-CoA ligase [ADP-forming] alpha chain (EC 6.2.1.5)	bi	fig|213849.5.peg.881	98.63	Succinyl-CoA ligase [ADP-forming] alpha chain (EC 6.2.1.5)
395	fig|213849.3.peg.492	Succinyl-CoA ligase [ADP-forming] beta chain (EC 6.2.1.5)	bi	fig|213849.5.peg.880	97.72	Succinyl-CoA ligase [ADP-forming] beta chain (EC 6.2.1.5)
282	fig|213849.3.peg.493	Malate dehydrogenase (EC 1.1.1.37)	bi	fig|213849.5.peg.879	96.09	Malate dehydrogenase (EC 1.1.1.37)
720	fig|213849.3.peg.494	Isocitrate dehydrogenase [NADP] (EC 1.1.1.42); Monomeric isocitrate dehydrogenase [NADP] (EC 1.1.1.42)	bi	fig|213849.5.peg.878	93.46	Isocitrate dehydrogenase [NADP] (EC 1.1.1.42); Monomeric isocitrate dehydrogenase [NADP] (EC 1.1.1.42)
320	fig|213849.3.peg.495	FIG004453: protein YceG like	bi	fig|213849.5.peg.877	96.55	FIG004453: protein YceG like
852	fig|213849.3.peg.496	Putative periplasmic protein	bi	fig|213849.5.peg.876	94.83	Putative periplasmic protein
356	fig|213849.3.peg.497	Integrase-recombinase protein XERCD family	bi	fig|213849.5.peg.875	97.75	Integrase-recombinase protein XERCD family
96	fig|213849.3.peg.498	hypothetical protein	bi	fig|213849.5.peg.874	84.21	hypothetical protein
38	fig|213849.3.peg.499	hypothetical protein	bi	fig|213849.5.peg.873	86.67	hypothetical protein
67	fig|213849.3.peg.500	hypothetical protein	bi	fig|213849.5.peg.872	78.12	hypothetical protein
443	fig|213849.3.peg.501	Hydroxylamine reductase (EC 1.7.-.-)	bi	fig|213849.5.peg.871	99.32	Hydroxylamine reductase (EC 1.7.-.-)
219	fig|213849.3.peg.502	Phosphohydrolase	bi	fig|213849.5.peg.870	90.96	Phosphohydrolase (MutT/nudix family protein)
547	fig|213849.3.peg.503	Heat shock protein 60 family chaperone GroEL	bi	fig|213849.5.peg.869	97.99	Heat shock protein 60 family chaperone GroEL
90	fig|213849.3.peg.504	Heat shock protein 60 family co-chaperone GroES	bi	fig|213849.5.peg.868	100	Heat shock protein 60 family co-chaperone GroES
859	fig|213849.3.peg.505	hypothetical protein	bi	fig|213849.5.peg.867	95.24	hypothetical protein
374	fig|213849.3.peg.506	tRNA-guanine transglycosylase (EC 2.4.2.29)	bi	fig|213849.5.peg.866	98.39	tRNA-guanine transglycosylase (EC 2.4.2.29)
472	fig|213849.3.peg.507	TrkA domain protein	bi	fig|213849.5.peg.865	98.51	TrkA domain protein
341	fig|213849.3.peg.508	3-dehydroquinate synthase (EC 4.2.3.4)	bi	fig|213849.5.peg.864	99.12	3-dehydroquinate synthase (EC 4.2.3.4)
555	fig|213849.3.peg.509	Putative mechanosensitive ion channel	bi	fig|213849.5.peg.863	95.49	Putative mechanosensitive ion channel
413	fig|213849.3.peg.510	MiaB family protein, possibly involved in tRNA or rRNA modification	bi	fig|213849.5.peg.862	95.63	MiaB family protein, possibly involved in tRNA or rRNA modification
559	fig|213849.3.peg.511	Cell division protein FtsH (EC 3.4.24.-)	bi	fig|213849.5.peg.861	99.28	Cell division protein FtsH (EC 3.4.24.-)
179	fig|213849.3.peg.512	Molybdopterin biosynthesis Mog protein, molybdochelatase	bi	fig|213849.5.peg.860	97.75	Molybdopterin biosynthesis Mog protein, molybdochelatase
244	fig|213849.3.peg.513	Arginine-tRNA-protein transferase (EC 2.3.2.8)	bi	fig|213849.5.peg.859	97.53	Arginine-tRNA-protein transferase (EC 2.3.2.8)
72	fig|213849.3.peg.514	hypothetical protein	bi	fig|213849.5.peg.858	90.14	hypothetical protein
489	fig|213849.3.peg.515	Pyruvate carboxyl transferase subunit A (EC 6.4.1.1)	bi	fig|213849.5.peg.857	99.39	Pyruvate carboxyl transferase subunit A (EC 6.4.1.1)
243	fig|213849.3.peg.516	UPF0246 protein YaaA	bi	fig|213849.5.peg.856	94.58	UPF0246 protein YaaA
99	fig|213849.3.peg.517	DNA-binding protein HU	bi	fig|213849.5.peg.855	93.88	DNA-binding protein HU ## epsilon-proteobacterial type
341	fig|213849.3.peg.518	probable integral membrane protein NMA0732	bi	fig|213849.5.peg.854	97.65	probable integral membrane protein NMA0732
233	fig|213849.3.peg.519	ABC transporter, ATP-binding protein	bi	fig|213849.5.peg.853	98.28	ABC transporter, ATP-binding protein
269	fig|213849.3.peg.520	hypothetical protein	bi	fig|213849.5.peg.852	98.51	hypothetical protein
321	fig|213849.3.peg.521	ABC-type nitrate/sulfonate/bicarbonate transport systems, periplasmic components	bi	fig|213849.5.peg.851	96.56	ABC-type nitrate/sulfonate/bicarbonate transport systems, periplasmic components
626	fig|213849.3.peg.522	TonB-dependent receptor	bi	fig|213849.5.peg.850	97.73	TonB-dependent receptor
213	fig|213849.3.peg.523	hypothetical protein	bi	fig|213849.5.peg.848	96.7	hypothetical protein
248	fig|213849.3.peg.524	SAM-dependent methyltransferase HI0095 (UbiE paralog)	bi	fig|213849.5.peg.847	95.95	SAM-dependent methyltransferase HI0095 (UbiE paralog)
212	fig|213849.3.peg.525	Hcp transcriptional regulator HcpR (Crp/Fnr family)	bi	fig|213849.5.peg.846	93.84	Hcp transcriptional regulator HcpR (Crp/Fnr family)
397	fig|213849.3.peg.526	Lipoprotein releasing system transmembrane protein LolC	bi	fig|213849.5.peg.845	97.98	Lipoprotein releasing system transmembrane protein LolC
308	fig|213849.3.peg.527	Protein export cytoplasm protein SecA ATPase RNA helicase (TC 3.A.5.1.1)	bi	fig|213849.5.peg.844	98.05	Protein export cytoplasm protein SecA ATPase RNA helicase (TC 3.A.5.1.1)
91	fig|213849.3.peg.528	Thiamin-phosphate pyrophosphorylase (EC 2.5.1.3)	bi	fig|213849.5.peg.1118	95.56	Thiamin-phosphate pyrophosphorylase (EC 2.5.1.3)
170	fig|213849.3.peg.529	hypothetical protein	uni	fig|213849.5.peg.1174	47.16	hypothetical protein
284	fig|213849.3.peg.530	hypothetical protein	bi	fig|213849.5.peg.1810	70.32	hypothetical protein
178	fig|213849.3.peg.531	Ribosomal subunit interface protein	bi	fig|213849.5.peg.509	97.18	Ribosomal subunit interface protein
155	fig|213849.3.peg.532	hypothetical protein	bi	fig|213849.5.peg.510	83.12	hypothetical protein
299	fig|213849.3.peg.533	FIG00469922: hypothetical protein	bi	fig|213849.5.peg.511	82.61	FIG00469922: hypothetical protein
275	fig|213849.3.peg.534	putative prepilin-type N- cleavage/methylation domain protein	bi	fig|213849.5.peg.512	78.7	putative prepilin-type N- cleavage/methylation domain protein
213	fig|213849.3.peg.535	Putative lipoprotein	bi	fig|213849.5.peg.513	95.28	Putative lipoprotein
807	fig|213849.3.peg.536	ATP-dependent protease La (EC 3.4.21.53) Type I	bi	fig|213849.5.peg.514	97.52	ATP-dependent protease La (EC 3.4.21.53) Type I
190	fig|213849.3.peg.537	SIGNAL-TRANSDUCTION SENSOR PROTEIN-PAS/PAC domain	bi	fig|213849.5.peg.515	87.7	SIGNAL-TRANSDUCTION SENSOR PROTEIN-PAS/PAC domain
143	fig|213849.3.peg.538	hypothetical protein	bi	fig|213849.5.peg.516	83.1	hypothetical protein
394	fig|213849.3.peg.539	Glutamate N-acetyltransferase (EC 2.3.1.35) / N-acetylglutamate synthase (EC 2.3.1.1)	bi	fig|213849.5.peg.517	96.95	Glutamate N-acetyltransferase (EC 2.3.1.35) / N-acetylglutamate synthase (EC 2.3.1.1)
377	fig|213849.3.peg.540	Potassium channel protein	bi	fig|213849.5.peg.518	98.67	Potassium channel protein
64	fig|213849.3.peg.541	LSU ribosomal protein L28p	bi	fig|213849.5.peg.519	96.83	LSU ribosomal protein L28p
214	fig|213849.3.peg.542	Ribulose-phosphate 3-epimerase (EC 5.1.3.1)	bi	fig|213849.5.peg.520	98.59	Ribulose-phosphate 3-epimerase (EC 5.1.3.1)
260	fig|213849.3.peg.543	DEDDh 3&#39;-5&#39; exonuclease domain of the epsilon subunit of DNA polymerase III	bi	fig|213849.5.peg.521	96.53	DEDDh 3&#39;-5&#39; exonuclease domain of the epsilon subunit of DNA polymerase III
377	fig|213849.3.peg.544	Alanine racemase (EC 5.1.1.1)	bi	fig|213849.5.peg.522	97.34	Alanine racemase (EC 5.1.1.1)
421	fig|213849.3.peg.545	Carboxynorspermidine dehydrogenase, putative (EC 1.1.1.-)	bi	fig|213849.5.peg.523	96.9	Carboxynorspermidine dehydrogenase, putative (EC 1.1.1.-)
340	fig|213849.3.peg.546	Putative transport protein	bi	fig|213849.5.peg.525	96.76	Putative transport protein
502	fig|213849.3.peg.548	Sulfate permease	bi	fig|213849.5.peg.526	93.63	Sulfate permease
427	fig|213849.3.peg.550	membrane protein	bi	fig|213849.5.peg.465	96.71	membrane protein
288	fig|213849.3.peg.551	Fructose-bisphosphate aldolase class II (EC 4.1.2.13)	bi	fig|213849.5.peg.466	97.91	Fructose-bisphosphate aldolase class II (EC 4.1.2.13)
197	fig|213849.3.peg.552	hypothetical protein	bi	fig|213849.5.peg.991	79.59	hypothetical protein
274	fig|213849.3.peg.553	PEB4; Major antigenic peptide Secreted	bi	fig|213849.5.peg.467	98.17	PEB4; Major antigenic peptide Secreted
211	fig|213849.3.peg.554	Endonuclease III (EC 4.2.99.18)	bi	fig|213849.5.peg.468	99.05	Endonuclease III (EC 4.2.99.18)
427	fig|213849.3.peg.556	Aminoacyl-histidine dipeptidase (Peptidase D) (EC 3.4.13.3)	bi	fig|213849.5.peg.469	96.48	Aminoacyl-histidine dipeptidase (Peptidase D) (EC 3.4.13.3)
303	fig|213849.3.peg.557	tRNA (5-methoxyuridine) 34 synthase	bi	fig|213849.5.peg.470	95.7	tRNA (5-methoxyuridine) 34 synthase
199	fig|213849.3.peg.558	Uridine diphosphate glucose pyrophosphatase (EC 3.6.1.45)	bi	fig|213849.5.peg.471	96.35	Uridine diphosphate glucose pyrophosphatase (EC 3.6.1.45)
460	fig|213849.3.peg.559	Mg/Co/Ni transporter MgtE / CBS domain	bi	fig|213849.5.peg.472	99.13	Mg/Co/Ni transporter MgtE / CBS domain
391	fig|213849.3.peg.560	Membrane proteins related to metalloendopeptidases	bi	fig|213849.5.peg.473	98.21	Membrane proteins related to metalloendopeptidases
241	fig|213849.3.peg.561	FIG00471841: hypothetical protein	bi	fig|213849.5.peg.479	93.75	hypothetical protein
460	fig|213849.3.peg.562	(S)-2-hydroxy-acid oxidase (EC 1.1.3.15)	bi	fig|213849.5.peg.480	96.51	(S)-2-hydroxy-acid oxidase (EC 1.1.3.15)
420	fig|213849.3.peg.563	Competence protein	bi	fig|213849.5.peg.482	96.18	Competence protein
695	fig|213849.3.peg.564	Polyphosphate kinase (EC 2.7.4.1)	bi	fig|213849.5.peg.483	98.7	Polyphosphate kinase (EC 2.7.4.1)
148	fig|213849.3.peg.565	Putative exported protein	bi	fig|213849.5.peg.484	93.2	Putative exported protein
600	fig|213849.3.peg.566	ATP-dependent DNA helicase RecG (EC 3.6.1.-)	bi	fig|213849.5.peg.485	95.83	ATP-dependent DNA helicase RecG (EC 3.6.1.-)
406	fig|213849.3.peg.567	processing protease	bi	fig|213849.5.peg.486	91.13	processing protease
354	fig|213849.3.peg.568	Menaquinone via futalosine step 3	bi	fig|213849.5.peg.487	98.3	Menaquinone via futalosine step 3
179	fig|213849.3.peg.569	hypothetical protein	bi	fig|213849.5.peg.488	96.63	hypothetical protein
284	fig|213849.3.peg.570	conserved hypothetical protein	uni	fig|213849.5.peg.381	35.96	Autotransporter adhesin
130	fig|213849.3.peg.578	hypothetical protein	bi	fig|213849.5.peg.1526	100	hypothetical protein
220	fig|213849.3.peg.581	phage repressor protein, putative	bi	fig|213849.5.peg.1524	97.72	phage repressor protein, putative
236	fig|213849.3.peg.582	histidine kinase	bi	fig|213849.5.peg.1481	95.74	hypothetical protein
259	fig|213849.3.peg.583	methyl-accepting chemotaxis sensory transducer	bi	fig|213849.5.peg.1482	96.9	methyl-accepting chemotaxis sensory transducer
189	fig|213849.3.peg.584	Putative periplasmic protein	bi	fig|213849.5.peg.1483	95.74	Putative periplasmic protein
123	fig|213849.3.peg.585	Diadenosine tetraphosphate (Ap4A) hydrolase and other HIT family hydrolases	bi	fig|213849.5.peg.1485	87.39	Diadenosine tetraphosphate (Ap4A) hydrolase and other HIT family hydrolases
605	fig|213849.3.peg.586	Glucosamine--fructose-6-phosphate aminotransferase [isomerizing] (EC 2.6.1.16)	bi	fig|213849.5.peg.1486	97.35	Glucosamine--fructose-6-phosphate aminotransferase [isomerizing] (EC 2.6.1.16)
359	fig|213849.3.peg.587	Gene SCO4494, often clustered with other genes in menaquinone via futalosine pathway	bi	fig|213849.5.peg.1487	98.04	Gene SCO4494, often clustered with other genes in menaquinone via futalosine pathway
427	fig|213849.3.peg.588	Xanthine/uracil/thiamine/ascorbate permease family protein	bi	fig|213849.5.peg.1488	98.59	Xanthine/uracil/thiamine/ascorbate permease family protein
152	fig|213849.3.peg.589	Putative nucleotide phosphoribosyltransferase (EC 2.4.2.22)	bi	fig|213849.5.peg.1489	96.03	Putative nucleotide phosphoribosyltransferase (EC 2.4.2.22)
382	fig|213849.3.peg.590	putative transport protein	bi	fig|213849.5.peg.1490	98.95	putative transport protein
403	fig|213849.3.peg.591	membrane protein	bi	fig|213849.5.peg.1491	94.28	membrane protein
236	fig|213849.3.peg.592	Putative periplasmic ATP /GTP-binding protein	bi	fig|213849.5.peg.1492	90.64	Putative periplasmic ATP /GTP-binding protein
186	fig|213849.3.peg.593	N-terminal methylation	bi	fig|213849.5.peg.1493	90.27	N-terminal methylation
631	fig|213849.3.peg.594	RNA polymerase sigma factor RpoD	bi	fig|213849.5.peg.1494	97.3	RNA polymerase sigma factor RpoD
433	fig|213849.3.peg.597	Proton/glutamate symport protein @ Sodium/glutamate symport protein	bi	fig|213849.5.peg.1495	96.06	Proton/glutamate symport protein @ Sodium/glutamate symport protein
145	fig|213849.3.peg.598	hypothetical protein	bi	fig|213849.5.peg.1496	84.62	hypothetical protein
162	fig|213849.3.peg.599	3-isopropylmalate dehydratase small subunit (EC 4.2.1.33)	bi	fig|213849.5.peg.1498	96.27	3-isopropylmalate dehydratase small subunit (EC 4.2.1.33)
359	fig|213849.3.peg.600	3-isopropylmalate dehydrogenase (EC 1.1.1.85)	bi	fig|213849.5.peg.1499	92.46	3-isopropylmalate dehydrogenase (EC 1.1.1.85)
75	fig|213849.3.peg.601	hypothetical protein	bi	fig|213849.5.peg.1500	72.97	hypothetical protein
131	fig|213849.3.peg.602	hypothetical protein	bi	fig|213849.5.peg.1501	88.46	hypothetical protein
377	fig|213849.3.peg.603	tRNA nucleotidyltransferase (EC 2.7.7.21) (EC 2.7.7.25)	bi	fig|213849.5.peg.1502	93.35	tRNA nucleotidyltransferase (EC 2.7.7.21) (EC 2.7.7.25)
280	fig|213849.3.peg.604	Formyltetrahydrofolate deformylase (EC 3.5.1.10)	bi	fig|213849.5.peg.1503	98.21	Formyltetrahydrofolate deformylase (EC 3.5.1.10)
156	fig|213849.3.peg.605	tRNA (cytosine34-2&#39;-O-)-methyltransferase (EC 2.1.1.-)	bi	fig|213849.5.peg.1504	98.71	tRNA (cytosine34-2&#39;-O-)-methyltransferase (EC 2.1.1.-)
439	fig|213849.3.peg.606	hypothetical protein	bi	fig|213849.5.peg.1505	97.03	hypothetical protein
41	fig|213849.3.peg.607	hypothetical protein	bi	fig|213849.5.peg.1506	100	hypothetical protein
674	fig|213849.3.peg.608	Glycyl-tRNA synthetase beta chain (EC 6.1.1.14)	bi	fig|213849.5.peg.1507	97.77	Glycyl-tRNA synthetase beta chain (EC 6.1.1.14)
236	fig|213849.3.peg.609	hypothetical protein	bi	fig|213849.5.peg.1508	98.3	hypothetical protein
272	fig|213849.3.peg.610	Membrane protein related to metalloendopeptidases	bi	fig|213849.5.peg.1510	97.67	Membrane protein related to metalloendopeptidases
207	fig|213849.3.peg.611	putative membrane protein	bi	fig|213849.5.peg.1514	99.03	putative membrane protein
387	fig|213849.3.peg.612	Acetylornithine aminotransferase (EC 2.6.1.11)	bi	fig|213849.5.peg.1515	96.63	Acetylornithine aminotransferase (EC 2.6.1.11)
323	fig|213849.3.peg.613	COG1565: Uncharacterized conserved protein	bi	fig|213849.5.peg.1516	95.96	COG1565: Uncharacterized conserved protein
109	fig|213849.3.peg.614	JHP0747 family	bi	fig|213849.5.peg.1517	88.42	JHP0747 family
161	fig|213849.3.peg.615	16S rRNA (guanine(966)-N(2))-methyltransferase (EC 2.1.1.171) ## SSU rRNA m(2)G966	bi	fig|213849.5.peg.1518	94.34	16S rRNA (guanine(966)-N(2))-methyltransferase (EC 2.1.1.171) ## SSU rRNA m(2)G966
254	fig|213849.3.peg.616	FIG00469843: hypothetical protein	bi	fig|213849.5.peg.1519	98.02	FIG00469843: hypothetical protein
253	fig|213849.3.peg.617	Putative membrane protein YfcA	bi	fig|213849.5.peg.1520	97.62	Putative membrane protein YfcA
228	fig|213849.3.peg.618	ATP synthase A chain (EC 3.6.3.14)	bi	fig|213849.5.peg.1521	96.48	ATP synthase A chain (EC 3.6.3.14)
475	fig|213849.3.peg.619	Aspartyl-tRNA(Asn) amidotransferase subunit B (EC 6.3.5.6) @ Glutamyl-tRNA(Gln) amidotransferase subunit B (EC 6.3.5.7)	bi	fig|213849.5.peg.1522	97.47	Aspartyl-tRNA(Asn) amidotransferase subunit B (EC 6.3.5.6) @ Glutamyl-tRNA(Gln) amidotransferase subunit B (EC 6.3.5.7)
298	fig|213849.3.peg.620	Glycerol-3-phosphate dehydrogenase [NAD(P)+] (EC 1.1.1.94)	bi	fig|213849.5.peg.1523	94.95	Glycerol-3-phosphate dehydrogenase [NAD(P)+] (EC 1.1.1.94)
241	fig|213849.3.peg.623	3-deoxy-manno-octulosonate cytidylyltransferase (EC 2.7.7.38)	bi	fig|213849.5.peg.1656	91.25	3-deoxy-manno-octulosonate cytidylyltransferase (EC 2.7.7.38)
478	fig|213849.3.peg.624	Threonine synthase (EC 4.2.3.1)	bi	fig|213849.5.peg.1655	97.48	Threonine synthase (EC 4.2.3.1)
100	fig|213849.3.peg.625	Periplasmic divalent cation tolerance protein CutA	bi	fig|213849.5.peg.1654	98.99	Periplasmic divalent cation tolerance protein CutA
286	fig|213849.3.peg.626	Acetylglutamate kinase (EC 2.7.2.8)	bi	fig|213849.5.peg.1653	98.25	Acetylglutamate kinase (EC 2.7.2.8)
102	fig|213849.3.peg.627	Protein ydhR precursor	bi	fig|213849.5.peg.1652	99.01	Protein ydhR precursor
305	fig|213849.3.peg.628	Tetraacyldisaccharide 4&#39;-kinase (EC 2.7.1.130)	bi	fig|213849.5.peg.1651	94.41	Tetraacyldisaccharide 4&#39;-kinase (EC 2.7.1.130)
377	fig|213849.3.peg.629	UDP-4-amino-4-deoxy-L-arabinose--oxoglutarate aminotransferase (EC 2.6.1.-)	bi	fig|213849.5.peg.1650	96.81	UDP-4-amino-4-deoxy-L-arabinose--oxoglutarate aminotransferase (EC 2.6.1.-)
259	fig|213849.3.peg.630	NAD synthetase (EC 6.3.1.5)	bi	fig|213849.5.peg.1649	98.06	NAD synthetase (EC 6.3.1.5)
233	fig|213849.3.peg.631	Serine/threonine protein phosphatase( EC:3.1.3.16 )	bi	fig|213849.5.peg.1648	96.98	Serine/threonine protein phosphatase( EC:3.1.3.16 )
401	fig|213849.3.peg.632	S-adenosylmethionine synthetase (EC 2.5.1.6)	bi	fig|213849.5.peg.1647	98.5	S-adenosylmethionine synthetase (EC 2.5.1.6)
324	fig|213849.3.peg.633	hypothetical protein	bi	fig|213849.5.peg.1468	74.55	hypothetical protein
314	fig|213849.3.peg.634	solute carrier family 20 (phosphate transporter), member 1; Probable low-affinity inorganic phosphate transporter	bi	fig|213849.5.peg.1697	79.22	hypothetical protein
249	fig|213849.3.peg.635	3-oxoacyl-[acyl-carrier protein] reductase (EC 1.1.1.100)	bi	fig|213849.5.peg.1698	95.56	3-oxoacyl-[acyl-carrier protein] reductase (EC 1.1.1.100)
344	fig|213849.3.peg.636	hypothetical protein	bi	fig|213849.5.peg.1699	94.75	hypothetical protein
275	fig|213849.3.peg.637	Thiamine-monophosphate kinase (EC 2.7.4.16)	bi	fig|213849.5.peg.1700	97.81	Thiamine-monophosphate kinase (EC 2.7.4.16)
376	fig|213849.3.peg.638	tRNA pseudouridine 13 synthase (EC 4.2.1.-)	bi	fig|213849.5.peg.1701	96.27	tRNA pseudouridine 13 synthase (EC 4.2.1.-)
446	fig|213849.3.peg.639	Protoporphyrinogen IX oxidase, aerobic, HemY (EC 1.3.3.4)	bi	fig|213849.5.peg.1702	98.43	Protoporphyrinogen IX oxidase, aerobic, HemY (EC 1.3.3.4)
318	fig|213849.3.peg.640	Thioredoxin reductase (EC 1.8.1.9)	bi	fig|213849.5.peg.1704	98.42	Thioredoxin reductase (EC 1.8.1.9)
220	fig|213849.3.peg.641	COG4123: Predicted O-methyltransferase	bi	fig|213849.5.peg.1705	96.8	COG4123: Predicted O-methyltransferase
124	fig|213849.3.peg.642	FIG00469387: hypothetical protein	bi	fig|213849.5.peg.1706	97.56	FIG00469387: hypothetical protein
421	fig|213849.3.peg.643	Putative lipoprotein	bi	fig|213849.5.peg.1707	97.14	hypothetical protein
263	fig|213849.3.peg.644	Indole-3-glycerol phosphate synthase (EC 4.1.1.48)	bi	fig|213849.5.peg.1708	94.66	Indole-3-glycerol phosphate synthase (EC 4.1.1.48)
166	fig|213849.3.peg.645	HIT family protein	bi	fig|213849.5.peg.1709	95.71	HIT family protein
337	fig|213849.3.peg.646	3,4-dihydroxy-2-butanone 4-phosphate synthase (EC 4.1.99.12) / GTP cyclohydrolase II (EC 3.5.4.25)	bi	fig|213849.5.peg.1710	98.51	3,4-dihydroxy-2-butanone 4-phosphate synthase (EC 4.1.99.12) / GTP cyclohydrolase II (EC 3.5.4.25)
393	fig|213849.3.peg.647	DNA polymerase IV (EC 2.7.7.7)	bi	fig|213849.5.peg.1711	95.92	DNA polymerase IV (EC 2.7.7.7)
180	fig|213849.3.peg.648	hypothetical protein	bi	fig|213849.5.peg.1712	97.21	hypothetical protein
275	fig|213849.3.peg.649	Prolipoprotein diacylglyceryl transferase (EC 2.4.99.-)	bi	fig|213849.5.peg.1713	97.45	Prolipoprotein diacylglyceryl transferase (EC 2.4.99.-)
228	fig|213849.3.peg.650	Fumarate reductase cytochrome b subunit	bi	fig|213849.5.peg.1714	96.48	Fumarate reductase cytochrome b subunit
669	fig|213849.3.peg.651	Succinate dehydrogenase flavoprotein subunit (EC 1.3.99.1)	bi	fig|213849.5.peg.1715	99.4	Succinate dehydrogenase flavoprotein subunit (EC 1.3.99.1)
240	fig|213849.3.peg.652	Succinate dehydrogenase iron-sulfur protein (EC 1.3.99.1)	bi	fig|213849.5.peg.1716	99.58	Succinate dehydrogenase iron-sulfur protein (EC 1.3.99.1)
350	fig|213849.3.peg.653	Acid membrane antigen A	bi	fig|213849.5.peg.1717	98.85	Acid membrane antigen A
338	fig|213849.3.peg.654	Holliday junction DNA helicase RuvB	bi	fig|213849.5.peg.1718	100	Holliday junction DNA helicase RuvB
222	fig|213849.3.peg.655	hypothetical protein	bi	fig|213849.5.peg.1719	94.12	hypothetical protein
423	fig|213849.3.peg.656	hypothetical protein	bi	fig|213849.5.peg.1695	58.06	hypothetical protein
68	fig|213849.3.peg.662	hypothetical protein	bi	fig|213849.5.peg.1459	86.05	hypothetical protein
93	fig|213849.3.peg.663	Death on curing protein, Doc toxin	uni	fig|213849.5.peg.1460	50.55	plasmid stabilization system
862	fig|213849.3.peg.667	DNA gyrase subunit A (EC 5.99.1.3)	bi	fig|213849.5.peg.1624	99.42	DNA gyrase subunit A (EC 5.99.1.3)
344	fig|213849.3.peg.668	Aspartate-semialdehyde dehydrogenase (EC 1.2.1.11)	bi	fig|213849.5.peg.1623	99.71	Aspartate-semialdehyde dehydrogenase (EC 1.2.1.11)
247	fig|213849.3.peg.669	hypothetical protein	bi	fig|213849.5.peg.1622	93.5	hypothetical protein
341	fig|213849.3.peg.670	Uroporphyrinogen III decarboxylase (EC 4.1.1.37)	bi	fig|213849.5.peg.1620	97.06	Uroporphyrinogen III decarboxylase (EC 4.1.1.37)
434	fig|213849.3.peg.671	Cell wall-associated hydrolases (invasion-associated proteins) Secreted	bi	fig|213849.5.peg.1619	95.15	Cell wall-associated hydrolases (invasion-associated proteins) Secreted
134	fig|213849.3.peg.672	hypothetical protein	bi	fig|213849.5.peg.1618	94.7	hypothetical protein
545	fig|213849.3.peg.673	probable p-cresol methylhydroxylase subunit	bi	fig|213849.5.peg.1617	98.16	probable p-cresol methylhydroxylase subunit
119	fig|213849.3.peg.674	probable p-cresol methylhydroxylase subunit	bi	fig|213849.5.peg.1616	94.87	hypothetical protein
261	fig|213849.3.peg.675	COG1752: Predicted esterase of the alpha-beta hydrolase superfamily	bi	fig|213849.5.peg.1615	96.92	putative lipoprotein transmembrane
213	fig|213849.3.peg.676	Phosphoserine phosphatase (EC 3.1.3.3)	bi	fig|213849.5.peg.1614	95.75	hypothetical protein
164	fig|213849.3.peg.677	Conserved uncharacterized protein CreA	bi	fig|213849.5.peg.1612	97.53	Conserved uncharacterized protein CreA
310	fig|213849.3.peg.678	Aspartate carbamoyltransferase (EC 2.1.3.2)	bi	fig|213849.5.peg.1611	99.03	Aspartate carbamoyltransferase (EC 2.1.3.2)
427	fig|213849.3.peg.679	Dihydroorotase (EC 3.5.2.3)	bi	fig|213849.5.peg.1610	98.12	Dihydroorotase (EC 3.5.2.3)
202	fig|213849.3.peg.680	Hydroxyacylglutathione hydrolase (EC 3.1.2.6)	bi	fig|213849.5.peg.715	96.52	Hydroxyacylglutathione hydrolase (EC 3.1.2.6)
364	fig|213849.3.peg.681	Rod shape-determining protein RodA	bi	fig|213849.5.peg.716	98.9	Rod shape-determining protein RodA
321	fig|213849.3.peg.682	Ribosomal large subunit pseudouridine synthase D (EC 4.2.1.70)	bi	fig|213849.5.peg.717	97.19	Ribosomal large subunit pseudouridine synthase D (EC 4.2.1.70)
375	fig|213849.3.peg.683	Putative fibronectin domain-containing lipoprotein	bi	fig|213849.5.peg.718	96.52	Putative fibronectin domain-containing lipoprotein
386	fig|213849.3.peg.684	tRNA (guanine46-N7-)-methyltransferase (EC 2.1.1.33)	bi	fig|213849.5.peg.719	95.32	tRNA (guanine46-N7-)-methyltransferase (EC 2.1.1.33)
224	fig|213849.3.peg.685	Cell division transporter, ATP-binding protein FtsE (TC 3.A.5.1.1)	bi	fig|213849.5.peg.720	98.65	Cell division transporter, ATP-binding protein FtsE (TC 3.A.5.1.1)
270	fig|213849.3.peg.686	Cell division protein FtsX	bi	fig|213849.5.peg.721	94.05	Cell division protein FtsX
420	fig|213849.3.peg.687	FIG00387867: hypothetical protein	bi	fig|213849.5.peg.722	95.47	FIG00387867: hypothetical protein
239	fig|213849.3.peg.688	Uridylate kinase (EC 2.7.4.-)	bi	fig|213849.5.peg.723	96.64	Uridylate kinase (EC 2.7.4.-)
75	fig|213849.3.peg.689	DNA-directed RNA polymerase omega subunit (EC 2.7.7.6)	bi	fig|213849.5.peg.724	95.95	DNA-directed RNA polymerase omega subunit (EC 2.7.7.6)
736	fig|213849.3.peg.690	GTP pyrophosphokinase (EC 2.7.6.5), (p)ppGpp synthetase II / Guanosine-3&#39;,5&#39;-bis(diphosphate) 3&#39;-pyrophosphohydrolase (EC 3.1.7.2)	bi	fig|213849.5.peg.725	97.96	GTP pyrophosphokinase (EC 2.7.6.5), (p)ppGpp synthetase II / Guanosine-3&#39;,5&#39;-bis(diphosphate) 3&#39;-pyrophosphohydrolase (EC 3.1.7.2)
402	fig|213849.3.peg.691	Tyrosyl-tRNA synthetase (EC 6.1.1.1)	bi	fig|213849.5.peg.726	97.26	Tyrosyl-tRNA synthetase (EC 6.1.1.1)
364	fig|213849.3.peg.692	Enoyl-[acyl-carrier-protein] reductase [FMN] (EC 1.3.1.9)	bi	fig|213849.5.peg.727	97.25	Enoyl-[acyl-carrier-protein] reductase [FMN] (EC 1.3.1.9)
536	fig|213849.3.peg.693	N-acetylmuramoyl-L-alanine amidase (EC 3.5.1.28)	bi	fig|213849.5.peg.728	91.25	N-acetylmuramoyl-L-alanine amidase (EC 3.5.1.28)
621	fig|213849.3.peg.694	tRNA (5-methylaminomethyl-2-thiouridylate)-methyltransferase (EC 2.1.1.61) / FAD-dependent cmnm(5)s(2)U34 oxidoreductase	bi	fig|213849.5.peg.729	93.06	tRNA (5-methylaminomethyl-2-thiouridylate)-methyltransferase (EC 2.1.1.61) / FAD-dependent cmnm(5)s(2)U34 oxidoreductase
120	fig|213849.3.peg.695	hypothetical protein	bi	fig|213849.5.peg.730	97.48	hypothetical protein
109	fig|213849.3.peg.696	hypothetical protein	bi	fig|213849.5.peg.731	92.59	hypothetical protein
366	fig|213849.3.peg.697	Methionine synthase II (cobalamin-independent)	bi	fig|213849.5.peg.732	95.34	Methionine synthase II (cobalamin-independent)
173	fig|213849.3.peg.698	Inorganic pyrophosphatase (EC 3.6.1.1)	bi	fig|213849.5.peg.733	95.93	Inorganic pyrophosphatase (EC 3.6.1.1)
194	fig|213849.3.peg.699	Adenylate kinase (EC 2.7.4.3)	bi	fig|213849.5.peg.734	98.96	Adenylate kinase (EC 2.7.4.3)
583	fig|213849.3.peg.700	Aspartyl-tRNA synthetase (EC 6.1.1.12) @ Aspartyl-tRNA(Asn) synthetase (EC 6.1.1.23)	bi	fig|213849.5.peg.735	97.42	Aspartyl-tRNA synthetase (EC 6.1.1.12) @ Aspartyl-tRNA(Asn) synthetase (EC 6.1.1.23)
289	fig|213849.3.peg.701	NAD kinase (EC 2.7.1.23)	bi	fig|213849.5.peg.736	95.49	NAD kinase (EC 2.7.1.23)
508	fig|213849.3.peg.702	DNA repair protein RecN	bi	fig|213849.5.peg.737	96.25	DNA repair protein RecN
261	fig|213849.3.peg.703	Putative deoxyribonuclease YcfH	bi	fig|213849.5.peg.738	99.23	Putative deoxyribonuclease YcfH
399	fig|213849.3.peg.704	regulatory protein dnir	bi	fig|213849.5.peg.739	94.97	Membrane-bound lytic murein transglycosylase D precursor (EC 3.2.1.-)
248	fig|213849.3.peg.705	Rare lipoprotein A precursor	bi	fig|213849.5.peg.740	90.28	Rare lipoprotein A precursor
189	fig|213849.3.peg.706	Imidazoleglycerol-phosphate dehydratase (EC 4.2.1.19)	bi	fig|213849.5.peg.741	97.87	Imidazoleglycerol-phosphate dehydratase (EC 4.2.1.19)
163	fig|213849.3.peg.707	3-deoxy-D-manno-octulosonate 8-phosphate phosphatase (EC 3.1.3.45)	bi	fig|213849.5.peg.742	96.3	3-deoxy-D-manno-octulosonate 8-phosphate phosphatase (EC 3.1.3.45)
173	fig|213849.3.peg.708	hypothetical protein	bi	fig|213849.5.peg.743	95.35	hypothetical protein
162	fig|213849.3.peg.709	OstA family organic solvent tolerance protein	bi	fig|213849.5.peg.744	96.27	OstA family organic solvent tolerance protein
201	fig|213849.3.peg.710	GTP-binding protein EngB	bi	fig|213849.5.peg.745	97.5	GTP-binding protein EngB
153	fig|213849.3.peg.711	N-acetylglutamate synthase (EC 2.3.1.1)	bi	fig|213849.5.peg.746	97.37	N-acetylglutamate synthase (EC 2.3.1.1)
163	fig|213849.3.peg.712	membrane protein	bi	fig|213849.5.peg.747	99.38	membrane protein
593	fig|213849.3.peg.713	Cell division protein FtsI [Peptidoglycan synthetase] (EC 2.4.1.129)	bi	fig|213849.5.peg.748	98.81	Cell division protein FtsI [Peptidoglycan synthetase] (EC 2.4.1.129)
143	fig|213849.3.peg.716	membrane protein	bi	fig|213849.5.peg.1006	93.66	membrane protein
285	fig|213849.3.peg.717	RarD protein	bi	fig|213849.5.peg.1005	97.89	RarD protein
295	fig|213849.3.peg.718	Protein rarD	bi	fig|213849.5.peg.1004	95.58	RarD protein
448	fig|213849.3.peg.719	2-keto-3-deoxy-D-arabino-heptulosonate-7-phosphate synthase II (EC 2.5.1.54)	bi	fig|213849.5.peg.1003	98.43	2-keto-3-deoxy-D-arabino-heptulosonate-7-phosphate synthase II (EC 2.5.1.54)
227	fig|213849.3.peg.720	Aspartate racemase (EC 5.1.1.13)	bi	fig|213849.5.peg.1002	96.02	Aspartate racemase (EC 5.1.1.13)
449	fig|213849.3.peg.721	Anaerobic C4-dicarboxylate transporter DcuB	bi	fig|213849.5.peg.1001	81.73	Anaerobic C4-dicarboxylate transporter DcuB
472	fig|213849.3.peg.722	Aspartate ammonia-lyase (EC 4.3.1.1)	bi	fig|213849.5.peg.1000	93.42	Aspartate ammonia-lyase (EC 4.3.1.1)
128	fig|213849.3.peg.723	hypothetical protein	bi	fig|213849.5.peg.999	95.61	hypothetical protein
305	fig|213849.3.peg.724	Chaperone protein HtpG	bi	fig|213849.5.peg.998	98.68	Chaperone protein HtpG
319	fig|213849.3.peg.725	Chaperone protein HtpG	uni	fig|213849.5.peg.998	98.39	Chaperone protein HtpG
421	fig|213849.3.peg.726	Putative periplasmic protein	bi	fig|213849.5.peg.997	94.05	Putative periplasmic protein
225	fig|213849.3.peg.727	Phosphoribosylformylglycinamidine synthase, glutamine amidotransferase subunit (EC 6.3.5.3)	bi	fig|213849.5.peg.996	99.11	Phosphoribosylformylglycinamidine synthase, glutamine amidotransferase subunit (EC 6.3.5.3)
78	fig|213849.3.peg.728	Phosphoribosylformylglycinamidine synthase, PurS subunit (EC 6.3.5.3)	bi	fig|213849.5.peg.995	94.81	Phosphoribosylformylglycinamidine synthase, PurS subunit (EC 6.3.5.3)
238	fig|213849.3.peg.729	Phosphoribosylaminoimidazole-succinocarboxamide synthase (EC 6.3.2.6)	bi	fig|213849.5.peg.994	97.47	Phosphoribosylaminoimidazole-succinocarboxamide synthase (EC 6.3.2.6)
455	fig|213849.3.peg.730	Carboxyl-terminal protease (EC 3.4.21.102)	bi	fig|213849.5.peg.993	98.02	Carboxyl-terminal protease (EC 3.4.21.102)
860	fig|213849.3.peg.731	ClpB protein	bi	fig|213849.5.peg.992	98.84	ClpB protein
212	fig|213849.3.peg.735	Hypothetical protein YggS, proline synthase co-transcribed bacterial homolog PROSC	bi	fig|213849.5.peg.990	93.84	Hypothetical protein YggS, proline synthase co-transcribed bacterial homolog PROSC
375	fig|213849.3.peg.736	Intramembrane protease RasP/YluC, implicated in cell division based on FtsL cleavage	bi	fig|213849.5.peg.989	98.13	Intramembrane protease RasP/YluC, implicated in cell division based on FtsL cleavage
184	fig|213849.3.peg.737	CDP-diacylglycerol--glycerol-3-phosphate 3-phosphatidyltransferase (EC 2.7.8.5)	bi	fig|213849.5.peg.988	97.25	CDP-diacylglycerol--glycerol-3-phosphate 3-phosphatidyltransferase (EC 2.7.8.5)
260	fig|213849.3.peg.738	3-oxoacyl-[acyl-carrier protein] reductase (EC 1.1.1.100)	bi	fig|213849.5.peg.987	99.61	3-oxoacyl-[acyl-carrier protein] reductase (EC 1.1.1.100)
299	fig|213849.3.peg.739	Dihydrodipicolinate synthase (EC 4.2.1.52)	bi	fig|213849.5.peg.986	98.32	Dihydrodipicolinate synthase (EC 4.2.1.52)
415	fig|213849.3.peg.740	Putative zinc protease	bi	fig|213849.5.peg.985	97.34	Putative zinc protease
354	fig|213849.3.peg.741	Dihydroorotate dehydrogenase (EC 1.3.3.1)	bi	fig|213849.5.peg.984	98.3	Dihydroorotate dehydrogenase (EC 1.3.3.1)
578	fig|213849.3.peg.742	Phospholipid-lipopolysaccharide ABC transporter	bi	fig|213849.5.peg.983	98.27	Phospholipid-lipopolysaccharide ABC transporter
461	fig|213849.3.peg.743	Cysteinyl-tRNA synthetase (EC 6.1.1.16)	bi	fig|213849.5.peg.982	93.7	Cysteinyl-tRNA synthetase (EC 6.1.1.16)
471	fig|213849.3.peg.744	Proposed peptidoglycan lipid II flippase MurJ	bi	fig|213849.5.peg.981	98.51	Proposed peptidoglycan lipid II flippase MurJ
365	fig|213849.3.peg.745	Putative ABC transport system permease protein	bi	fig|213849.5.peg.980	95.05	Putative ABC transport system permease protein
247	fig|213849.3.peg.746	Methionine ABC transporter ATP-binding protein	bi	fig|213849.5.peg.979	95.53	Methionine ABC transporter ATP-binding protein
314	fig|213849.3.peg.747	hypothetical protein	bi	fig|213849.5.peg.978	95.21	Possible ABC transport system periplasmic substrate-binding protein
185	fig|213849.3.peg.748	hypothetical protein	bi	fig|213849.5.peg.977	96.2	hypothetical protein
185	fig|213849.3.peg.749	Holliday junction DNA helicase RuvA	bi	fig|213849.5.peg.976	95.65	Holliday junction DNA helicase RuvA
342	fig|213849.3.peg.750	D-alanine--D-alanine ligase (EC 6.3.2.4)	bi	fig|213849.5.peg.975	99.12	D-alanine--D-alanine ligase (EC 6.3.2.4)
76	fig|213849.3.peg.751	Hypothetical protein Cj0797c	bi	fig|213849.5.peg.974	100	Hypothetical protein Cj0797c
583	fig|213849.3.peg.752	2-hydroxy-6-oxohepta-2,4-dienoate hydrolase	bi	fig|213849.5.peg.973	88.42	2-hydroxy-6-oxohepta-2,4-dienoate hydrolase
479	fig|213849.3.peg.753	UDP-N-acetylmuramoylalanyl-D-glutamyl-2,6-diaminopimelate--D-alanyl-D-alanine ligase (EC 6.3.2.10)	bi	fig|213849.5.peg.972	96.23	UDP-N-acetylmuramoylalanyl-D-glutamyl-2,6-diaminopimelate--D-alanyl-D-alanine ligase (EC 6.3.2.10)
357	fig|213849.3.peg.754	Capsule biosynthesis protein capA	bi	fig|213849.5.peg.969	94.65	Capsule biosynthesis protein capA
480	fig|213849.3.peg.755	Ubiquinone biosynthesis monooxygenase UbiB	bi	fig|213849.5.peg.968	95.41	Ubiquinone biosynthesis monooxygenase UbiB
92	fig|213849.3.peg.756	hypothetical protein	bi	fig|213849.5.peg.967	91.21	hypothetical protein
401	fig|213849.3.peg.757	Acetate kinase (EC 2.7.2.1)	bi	fig|213849.5.peg.966	97.75	Acetate kinase (EC 2.7.2.1)
494	fig|213849.3.peg.758	Phosphate acetyltransferase (EC 2.3.1.8)	bi	fig|213849.5.peg.965	95.54	Phosphate acetyltransferase (EC 2.3.1.8)
563	fig|213849.3.peg.759	Acetolactate synthase large subunit (EC 2.2.1.6)	bi	fig|213849.5.peg.964	98.4	Acetolactate synthase large subunit (EC 2.2.1.6)
157	fig|213849.3.peg.760	Acetolactate synthase small subunit (EC 2.2.1.6)	bi	fig|213849.5.peg.963	96.15	Acetolactate synthase small subunit (EC 2.2.1.6)
318	fig|213849.3.peg.761	UDP-3-O-[3-hydroxymyristoyl] glucosamine N-acyltransferase (EC 2.3.1.-)	bi	fig|213849.5.peg.962	98.42	UDP-3-O-[3-hydroxymyristoyl] glucosamine N-acyltransferase (EC 2.3.1.-)
275	fig|213849.3.peg.762	Tetracenomycin polyketide synthesis O-methyltransferase tcmP (EC 2.1.1.-)	bi	fig|213849.5.peg.961	97.1	Tetracenomycin polyketide synthesis O-methyltransferase tcmP (EC 2.1.1.-)
349	fig|213849.3.peg.764	ABC transport system, permease component YbhR	bi	fig|213849.5.peg.960	97.7	ABC transport system, permease component YbhR
364	fig|213849.3.peg.765	ABC transport system, permease component YbhS	bi	fig|213849.5.peg.959	97.52	ABC transport system, permease component YbhS
548	fig|213849.3.peg.766	ABC transporter multidrug efflux pump, fused ATP-binding domains	bi	fig|213849.5.peg.958	97.44	ABC transporter multidrug efflux pump, fused ATP-binding domains
324	fig|213849.3.peg.767	Predicted membrane fusion protein (MFP) component of efflux pump, membrane anchor protein YbhG	bi	fig|213849.5.peg.957	96.9	Predicted membrane fusion protein (MFP) component of efflux pump, membrane anchor protein YbhG
163	fig|213849.3.peg.768	Peptidyl-prolyl cis-trans isomerase (EC 5.2.1.8)	bi	fig|213849.5.peg.956	98.77	Peptidyl-prolyl cis-trans isomerase (EC 5.2.1.8)
243	fig|213849.3.peg.769	FIG000859: hypothetical protein YebC	bi	fig|213849.5.peg.955	98.76	FIG000859: hypothetical protein YebC
67	fig|213849.3.peg.770	hypothetical protein	bi	fig|213849.5.peg.954	95.45	hypothetical protein
713	fig|213849.3.peg.771	Lead, cadmium, zinc and mercury transporting ATPase (EC 3.6.3.3) (EC 3.6.3.5); Copper-translocating P-type ATPase (EC 3.6.3.4)	bi	fig|213849.5.peg.953	90.17	Lead, cadmium, zinc and mercury transporting ATPase (EC 3.6.3.3) (EC 3.6.3.5); Copper-translocating P-type ATPase (EC 3.6.3.4)
273	fig|213849.3.peg.772	Putative amino-acid transporter periplasmic solute-binding protein	bi	fig|213849.5.peg.952	85.71	amino acid
150	fig|213849.3.peg.773	Methylated-DNA--protein-cysteine methyltransferase (EC 2.1.1.63)	bi	fig|213849.5.peg.951	90.6	Methylated-DNA--protein-cysteine methyltransferase (EC 2.1.1.63)
851	fig|213849.3.peg.774	Aconitate hydratase 2 (EC 4.2.1.3)	bi	fig|213849.5.peg.950	92.82	Aconitate hydratase 2 (EC 4.2.1.3)
401	fig|213849.3.peg.775	Ankyrin repeat-containing possible periplasmic protein	bi	fig|213849.5.peg.949	79.25	hypothetical protein
252	fig|213849.3.peg.776	Oxidoreductase	bi	fig|213849.5.peg.948	88.45	Oxidoreductase
366	fig|213849.3.peg.777	tRNA (uracil(54)-C5)-methyltransferase (EC 2.1.1.35)	bi	fig|213849.5.peg.947	83.84	tRNA (uracil(54)-C5)-methyltransferase (EC 2.1.1.35)
561	fig|213849.3.peg.784	FIG01113997: hypothetical protein	uni	fig|213849.5.peg.944	26.41	restriction enzyme BcgI alpha chain-like protein( EC:2.1.1.72 )
356	fig|213849.3.peg.785	Restriction enzyme BgcI subunit beta (EC 3.1.21.-)	bi	fig|213849.5.peg.943	25.29	hypothetical protein
106	fig|213849.3.peg.786	unknown	bi	fig|213849.5.peg.942	99.05	unknown
404	fig|213849.3.peg.787	Threonine dehydratase (EC 4.3.1.19)	bi	fig|213849.5.peg.936	98.26	Threonine dehydratase (EC 4.3.1.19)
243	fig|213849.3.peg.788	membrane protein	bi	fig|213849.5.peg.935	98.35	membrane protein
227	fig|213849.3.peg.789	Putative two-component response regulator	bi	fig|213849.5.peg.934	98.67	Putative two-component response regulator
610	fig|213849.3.peg.790	Biotin sulfoxide reductase (EC 1.-.-.-)	uni	fig|213849.5.peg.1236	44.25	Trimethylamine-N-oxide reductase (EC 1.6.6.9)
183	fig|213849.3.peg.791	conserved hypothetical protein	uni	fig|213849.5.peg.1199	25	putative cytochrome C-type haem-binding periplasmic protein
262	fig|213849.3.peg.792	Phosphomethylpyrimidine kinase (EC 2.7.4.7)	bi	fig|213849.5.peg.933	96.93	Phosphomethylpyrimidine kinase (EC 2.7.4.7)
82	fig|213849.3.peg.793	hypothetical protein	bi	fig|213849.5.peg.932	48.81	hypothetical protein
361	fig|213849.3.peg.796	1-hydroxy-2-methyl-2-(E)-butenyl 4-diphosphate synthase (EC 1.17.7.1)	bi	fig|213849.5.peg.931	98.06	1-hydroxy-2-methyl-2-(E)-butenyl 4-diphosphate synthase (EC 1.17.7.1)
476	fig|213849.3.peg.797	Replicative DNA helicase (EC 3.6.1.-)	bi	fig|213849.5.peg.930	94.32	Replicative DNA helicase (EC 3.6.1.-)
87	fig|213849.3.peg.798	SSU ribosomal protein S18p @ SSU ribosomal protein S18p, zinc-independent	bi	fig|213849.5.peg.928	98.84	SSU ribosomal protein S18p @ SSU ribosomal protein S18p, zinc-independent
193	fig|213849.3.peg.799	Single-stranded DNA-binding protein	bi	fig|213849.5.peg.927	92.19	Single-stranded DNA-binding protein
142	fig|213849.3.peg.800	SSU ribosomal protein S6p	bi	fig|213849.5.peg.926	97.16	SSU ribosomal protein S6p
327	fig|213849.3.peg.801	FIG00469794: hypothetical protein	bi	fig|213849.5.peg.925	96.93	FIG00469794: hypothetical protein
643	fig|213849.3.peg.802	3&#39;-to-5&#39; exoribonuclease RNase R	bi	fig|213849.5.peg.924	95.79	3&#39;-to-5&#39; exoribonuclease RNase R
341	fig|213849.3.peg.803	Ketol-acid reductoisomerase (EC 1.1.1.86)	bi	fig|213849.5.peg.923	95.29	Ketol-acid reductoisomerase (EC 1.1.1.86)
393	fig|213849.3.peg.804	Putative periplasmic protein	bi	fig|213849.5.peg.922	89.29	Putative periplasmic protein
265	fig|213849.3.peg.805	Rossmann fold nucleotide-binding protein Smf possibly involved in DNA uptake	bi	fig|213849.5.peg.921	96.59	Rossmann fold nucleotide-binding protein Smf possibly involved in DNA uptake
364	fig|213849.3.peg.812	Putative membrane protein YeiH	bi	fig|213849.5.peg.646	92.29	Putative membrane protein YeiH
302	fig|213849.3.peg.813	transcriptional regulator, LysR family	bi	fig|213849.5.peg.647	96.35	transcriptional regulator, LysR family
203	fig|213849.3.peg.814	ATP phosphoribosyltransferase (EC 2.4.2.17)	bi	fig|213849.5.peg.648	98.02	ATP phosphoribosyltransferase (EC 2.4.2.17)
211	fig|213849.3.peg.815	Pantothenate kinase type III, CoaX-like (EC 2.7.1.33)	bi	fig|213849.5.peg.649	93.81	Pantothenate kinase type III, CoaX-like (EC 2.7.1.33)
106	fig|213849.3.peg.816	hypothetical protein	bi	fig|213849.5.peg.650	93.33	hypothetical protein
336	fig|213849.3.peg.817	Putative lipoprotein	bi	fig|213849.5.peg.651	97.31	Putative lipoprotein
193	fig|213849.3.peg.818	hypothetical protein	bi	fig|213849.5.peg.652	94.27	hypothetical protein
94	fig|213849.3.peg.819	Aspartyl-tRNA(Asn) amidotransferase subunit C (EC 6.3.5.6) @ Glutamyl-tRNA(Gln) amidotransferase subunit C (EC 6.3.5.7)	bi	fig|213849.5.peg.653	98.92	Aspartyl-tRNA(Asn) amidotransferase subunit C (EC 6.3.5.6) @ Glutamyl-tRNA(Gln) amidotransferase subunit C (EC 6.3.5.7)
361	fig|213849.3.peg.820	Twitching motility protein PilT	bi	fig|213849.5.peg.654	98.33	Twitching motility protein PilT
215	fig|213849.3.peg.821	Colicin V production protein	bi	fig|213849.5.peg.655	94.86	Colicin V production protein
161	fig|213849.3.peg.822	Ferric uptake regulation protein FUR	bi	fig|213849.5.peg.656	95	Ferric uptake regulation protein FUR
504	fig|213849.3.peg.823	Lysyl-tRNA synthetase (class II) (EC 6.1.1.6)	bi	fig|213849.5.peg.657	96.02	Lysyl-tRNA synthetase (class II) (EC 6.1.1.6)
415	fig|213849.3.peg.824	Serine hydroxymethyltransferase (EC 2.1.2.1)	bi	fig|213849.5.peg.658	99.03	Serine hydroxymethyltransferase (EC 2.1.2.1)
289	fig|213849.3.peg.825	membrane protein	bi	fig|213849.5.peg.659	92.49	membrane protein
258	fig|213849.3.peg.826	Shikimate 5-dehydrogenase I alpha (EC 1.1.1.25)	bi	fig|213849.5.peg.660	93.39	Shikimate 5-dehydrogenase I alpha (EC 1.1.1.25)
152	fig|213849.3.peg.827	hypothetical protein	bi	fig|213849.5.peg.661	95.36	hypothetical protein
108	fig|213849.3.peg.828	hypothetical protein	bi	fig|213849.5.peg.662	96.26	FIG00470359: hypothetical protein
369	fig|213849.3.peg.829	Peptide chain release factor 2	bi	fig|213849.5.peg.663	97.28	Peptide chain release factor 2
420	fig|213849.3.peg.830	Na+/H+ antiporter NhaA type	bi	fig|213849.5.peg.664	98.09	Na+/H+ antiporter NhaA type
274	fig|213849.3.peg.831	Pantoate--beta-alanine ligase (EC 6.3.2.1)	bi	fig|213849.5.peg.665	97.07	Pantoate--beta-alanine ligase (EC 6.3.2.1)
432	fig|213849.3.peg.832	Ribosomal protein S12p Asp88 (E. coli) methylthiotransferase	bi	fig|213849.5.peg.666	97.22	Ribosomal protein S12p Asp88 (E. coli) methylthiotransferase
322	fig|213849.3.peg.833	tRNA(Ile)-lysidine synthetase	bi	fig|213849.5.peg.667	95.95	tRNA(Ile)-lysidine synthetase
257	fig|213849.3.peg.834	hypothetical protein	bi	fig|213849.5.peg.668	92.97	hypothetical protein
241	fig|213849.3.peg.835	hypothetical protein	bi	fig|213849.5.peg.669	94.17	hypothetical protein
370	fig|213849.3.peg.836	Glycerate kinase (EC 2.7.1.31)	bi	fig|213849.5.peg.670	93.77	Glycerate kinase (EC 2.7.1.31)
458	fig|213849.3.peg.837	D-glycerate transporter (predicted)	bi	fig|213849.5.peg.671	97.81	D-glycerate transporter (predicted)
353	fig|213849.3.peg.838	Phospholipase A1 precursor (EC 3.1.1.32, EC 3.1.1.4); Outer membrane phospholipase A	bi	fig|213849.5.peg.672	92.33	Phospholipase A1 precursor (EC 3.1.1.32, EC 3.1.1.4); Outer membrane phospholipase A
188	fig|213849.3.peg.839	Molybdopterin-guanine dinucleotide biosynthesis protein MobA	bi	fig|213849.5.peg.673	96.26	Molybdopterin-guanine dinucleotide biosynthesis protein MobA
422	fig|213849.3.peg.840	3-isopropylmalate dehydratase large subunit (EC 4.2.1.33)	bi	fig|213849.5.peg.674	96.91	3-isopropylmalate dehydratase large subunit (EC 4.2.1.33)
433	fig|213849.3.peg.841	Fibronectin/fibrinogen-binding protein	bi	fig|213849.5.peg.675	96.06	Fibronectin/fibrinogen-binding protein
252	fig|213849.3.peg.842	Phosphatidate cytidylyltransferase (EC 2.7.7.41)	bi	fig|213849.5.peg.676	97.61	Phosphatidate cytidylyltransferase (EC 2.7.7.41)
144	fig|213849.3.peg.843	1-deoxy-D-xylulose 5-phosphate reductoisomerase (EC 1.1.1.267)	bi	fig|213849.5.peg.677	97.89	1-deoxy-D-xylulose 5-phosphate reductoisomerase (EC 1.1.1.267)
216	fig|213849.3.peg.844	1-deoxy-D-xylulose 5-phosphate reductoisomerase (EC 1.1.1.267)	uni	fig|213849.5.peg.677	96.74	1-deoxy-D-xylulose 5-phosphate reductoisomerase (EC 1.1.1.267)
298	fig|213849.3.peg.846	5,10-methylenetetrahydrofolate reductase (EC 1.5.1.20)	bi	fig|213849.5.peg.680	97.92	hypothetical protein
750	fig|213849.3.peg.847	FIG00495827: hypothetical protein	bi	fig|213849.5.peg.681	96.93	FIG00495827: hypothetical protein
213	fig|213849.3.peg.848	Acyl-phosphate:glycerol-3-phosphate O-acyltransferase PlsY	bi	fig|213849.5.peg.682	97.17	Acyl-phosphate:glycerol-3-phosphate O-acyltransferase PlsY
106	fig|213849.3.peg.849	Dihydroneopterin aldolase (EC 4.1.2.25)	bi	fig|213849.5.peg.683	94.29	Dihydroneopterin aldolase (EC 4.1.2.25)
224	fig|213849.3.peg.850	Phosphate regulon transcriptional regulatory protein PhoB (SphR)	bi	fig|213849.5.peg.684	99.1	Phosphate regulon transcriptional regulatory protein PhoB (SphR)
413	fig|213849.3.peg.851	Sensor kinase cusS (EC 2.7.3.-)	bi	fig|213849.5.peg.685	97.09	Sensor kinase cusS (EC 2.7.3.-)
483	fig|213849.3.peg.852	Exopolyphosphatase (EC 3.6.1.11)	bi	fig|213849.5.peg.686	97.51	Exopolyphosphatase (EC 3.6.1.11)
165	fig|213849.3.peg.853	S-ribosylhomocysteine lyase (EC 4.4.1.21) / Autoinducer-2 production protein LuxS	bi	fig|213849.5.peg.687	95.73	S-ribosylhomocysteine lyase (EC 4.4.1.21) / Autoinducer-2 production protein LuxS
137	fig|213849.3.peg.854	hypothetical protein	bi	fig|213849.5.peg.688	94.85	hypothetical protein
231	fig|213849.3.peg.855	Dimeric dUTPase (EC 3.6.1.23)	bi	fig|213849.5.peg.689	98.26	Dimeric dUTPase (EC 3.6.1.23)
215	fig|213849.3.peg.856	Rubrerythrin	bi	fig|213849.5.peg.690	98.13	Rubrerythrin
137	fig|213849.3.peg.857	Putative acyl-CoA thioester hydrolase (EC 3.1.2.-)	bi	fig|213849.5.peg.691	98.53	Putative acyl-CoA thioester hydrolase (EC 3.1.2.-)
595	fig|213849.3.peg.858	Campylobacter invasion antigen B (CiaB)	bi	fig|213849.5.peg.692	93.77	Campylobacter invasion antigen B (CiaB)
174	fig|213849.3.peg.859	hypothetical protein	bi	fig|213849.5.peg.693	97.11	hypothetical protein
1135	fig|213849.3.peg.860	Long-chain-fatty-acid--CoA ligase (EC 6.2.1.3)	bi	fig|213849.5.peg.694	96.74	Long-chain-fatty-acid--CoA ligase (EC 6.2.1.3)
445	fig|213849.3.peg.861	Branched-chain amino acid transport system carrier protein	bi	fig|213849.5.peg.695	92.53	Branched-chain amino acid transport system carrier protein
283	fig|213849.3.peg.862	Peptidase M48, Ste24p precursor	bi	fig|213849.5.peg.697	97.48	Peptidase M48, Ste24p precursor
108	fig|213849.3.peg.865	hypothetical protein	bi	fig|213849.5.peg.772	99.07	hypothetical protein
74	fig|213849.3.peg.866	hypothetical protein	bi	fig|213849.5.peg.773	97.26	hypothetical protein
51	fig|213849.3.peg.867	hypothetical protein	bi	fig|213849.5.peg.775	94	hypothetical protein
732	fig|213849.3.peg.868	hypothetical protein	bi	fig|213849.5.peg.776	88.82	hypothetical protein
148	fig|213849.3.peg.869	hypothetical protein	bi	fig|213849.5.peg.778	87.76	hypothetical protein
372	fig|213849.3.peg.870	Zona occludens toxin	bi	fig|213849.5.peg.779	96.23	Zona occludens toxin
428	fig|213849.3.peg.871	Type IV pilus biogenesis protein PilQ	bi	fig|213849.5.peg.782	98.81	Type IV pilus biogenesis protein PilQ
415	fig|213849.3.peg.872	hypothetical protein	bi	fig|213849.5.peg.783	91.06	hypothetical protein
294	fig|213849.3.peg.873	site-specific recombinase, phage integrase family, putative	bi	fig|213849.5.peg.143	49.04	site-specific recombinase, phage integrase family, putative
250	fig|213849.3.peg.874	hypothetical protein	bi	fig|213849.5.peg.595	92.77	hypothetical protein
130	fig|213849.3.peg.875	Transcription termination protein NusB	bi	fig|213849.5.peg.596	97.67	Transcription termination protein NusB
157	fig|213849.3.peg.876	6,7-dimethyl-8-ribityllumazine synthase (EC 2.5.1.78)	bi	fig|213849.5.peg.597	98.72	6,7-dimethyl-8-ribityllumazine synthase (EC 2.5.1.78)
107	fig|213849.3.peg.877	Quaternary ammonium compound-resistance protein SugE	bi	fig|213849.5.peg.598	99.06	Quaternary ammonium compound-resistance protein SugE
111	fig|213849.3.peg.878	Quaternary ammonium compound-resistance protein SugE	bi	fig|213849.5.peg.599	98.18	Quaternary ammonium compound-resistance protein SugE
268	fig|213849.3.peg.879	2-Keto-3-deoxy-D-manno-octulosonate-8-phosphate synthase (EC 2.5.1.55)	bi	fig|213849.5.peg.600	96.63	2-Keto-3-deoxy-D-manno-octulosonate-8-phosphate synthase (EC 2.5.1.55)
298	fig|213849.3.peg.880	integral membrane protein	bi	fig|213849.5.peg.601	98.99	Putative integral membrane protein
445	fig|213849.3.peg.881	hypothetical protein	bi	fig|213849.5.peg.602	95.27	hypothetical protein
459	fig|213849.3.peg.882	GTP-binding protein EngA	bi	fig|213849.5.peg.603	98.03	GTP-binding protein EngA
175	fig|213849.3.peg.883	Shikimate kinase I (EC 2.7.1.71)	bi	fig|213849.5.peg.604	85.38	Shikimate kinase I (EC 2.7.1.71)
324	fig|213849.3.peg.884	Tryptophanyl-tRNA synthetase (EC 6.1.1.2)	bi	fig|213849.5.peg.606	98.76	Tryptophanyl-tRNA synthetase (EC 6.1.1.2)
147	fig|213849.3.peg.885	membrane protein	bi	fig|213849.5.peg.607	70.83	membrane protein
230	fig|213849.3.peg.886	hypothetical protein	bi	fig|213849.5.peg.608	95.72	hypothetical protein
415	fig|213849.3.peg.887	Seryl-tRNA synthetase (EC 6.1.1.11)	bi	fig|213849.5.peg.609	96.86	Seryl-tRNA synthetase (EC 6.1.1.11)
310	fig|213849.3.peg.888	Sodium-dependent transporter	bi	fig|213849.5.peg.610	97.73	Sodium-dependent transporter
504	fig|213849.3.peg.889	2-isopropylmalate synthase (EC 2.3.3.13)	bi	fig|213849.5.peg.611	94.63	2-isopropylmalate synthase (EC 2.3.3.13)
647	fig|213849.3.peg.890	Cell division protein FtsH (EC 3.4.24.-)	bi	fig|213849.5.peg.612	98.76	Cell division protein FtsH (EC 3.4.24.-)
276	fig|213849.3.peg.891	Ribosomal protein L11 methyltransferase (EC 2.1.1.-)	bi	fig|213849.5.peg.613	96	Ribosomal protein L11 methyltransferase (EC 2.1.1.-)
236	fig|213849.3.peg.892	Phosphoribosylformimino-5-aminoimidazole carboxamide ribotide isomerase (EC 5.3.1.16)	bi	fig|213849.5.peg.614	98.72	Phosphoribosylformimino-5-aminoimidazole carboxamide ribotide isomerase (EC 5.3.1.16)
303	fig|213849.3.peg.893	hypothetical protein	bi	fig|213849.5.peg.615	96.67	hypothetical protein
597	fig|213849.3.peg.894	UDP-N-acetylglucosamine 4,6-dehydratase (EC 4.2.1.-)	bi	fig|213849.5.peg.616	96.81	UDP-N-acetylglucosamine 4,6-dehydratase (EC 4.2.1.-)
369	fig|213849.3.peg.895	4-keto-6-deoxy-N-Acetyl-D-hexosaminyl-(Lipid carrier) aminotransferase	bi	fig|213849.5.peg.617	96.47	4-keto-6-deoxy-N-Acetyl-D-hexosaminyl-(Lipid carrier) aminotransferase
70	fig|213849.3.peg.896	Alkylphosphonate utilization operon protein PhnA	bi	fig|213849.5.peg.618	97.1	Alkylphosphonate utilization operon protein PhnA
318	fig|213849.3.peg.897	4-amino-6-deoxy-N-Acetyl-D-hexosaminyl-(Lipid carrier) acetyltrasferase	bi	fig|213849.5.peg.619	95.27	hypothetical protein
202	fig|213849.3.peg.898	Lipid carrier : UDP-N-acetylgalactosaminyltransferase (EC 2.4.1.-)	bi	fig|213849.5.peg.620	92.54	Lipid carrier : UDP-N-acetylgalactosaminyltransferase (EC 2.4.1.-)
372	fig|213849.3.peg.899	Alpha-1,3-N-acetylgalactosamine transferase PglA (EC 2.4.1.-)	bi	fig|213849.5.peg.621	94.07	Alpha-1,3-N-acetylgalactosamine transferase PglA (EC 2.4.1.-)
695	fig|213849.3.peg.900	Oligosaccharyltransferase PglB (EC 2.4.1.119)	bi	fig|213849.5.peg.622	97.41	Oligosaccharyltransferase PglB (EC 2.4.1.119)
322	fig|213849.3.peg.901	Beta-1,3-glucosyltransferase	bi	fig|213849.5.peg.623	93.77	Beta-1,3-glucosyltransferase
356	fig|213849.3.peg.902	Glycosyl transferase, group 1	bi	fig|213849.5.peg.624	95.21	exopolysaccharide biosynthesis protein, glycosyl transferase
274	fig|213849.3.peg.903	Lipopolysaccharide cholinephosphotransferase LicD1 (EC 2.7.8.-)	bi	fig|213849.5.peg.625	94.85	Lipopolysaccharide cholinephosphotransferase LicD1 (EC 2.7.8.-)
236	fig|213849.3.peg.904	Cholinephosphate cytidylyltransferase (EC 2.7.7.15)	bi	fig|213849.5.peg.626	97.45	Cholinephosphate cytidylyltransferase (EC 2.7.7.15)
291	fig|213849.3.peg.905	Choline permease LicB	bi	fig|213849.5.peg.627	96.55	Choline permease LicB
294	fig|213849.3.peg.906	Choline kinase (EC 2.7.1.32)	bi	fig|213849.5.peg.628	97.61	Choline kinase (EC 2.7.1.32)
343	fig|213849.3.peg.907	hypothetical protein	bi	fig|213849.5.peg.629	88.82	Beta-1,3-glucosyltransferase
360	fig|213849.3.peg.908	hypothetical protein	bi	fig|213849.5.peg.807	77.27	hypothetical protein
147	fig|213849.3.peg.911	Proteinase inhibitor I11, ecotin precursor	bi	fig|213849.5.peg.635	95.21	Proteinase inhibitor I11, ecotin precursor
338	fig|213849.3.peg.912	UDP-glucose 4-epimerase (EC 5.1.3.2)	bi	fig|213849.5.peg.636	97.03	UDP-glucose 4-epimerase (EC 5.1.3.2)
267	fig|213849.3.peg.913	DNA ligase (ATP) (EC 6.5.1.1)	bi	fig|213849.5.peg.637	97.74	DNA ligase (ATP) (EC 6.5.1.1)
285	fig|213849.3.peg.914	Polysaccharide biosynthesis protein WlaX	bi	fig|213849.5.peg.638	95.77	Polysaccharide biosynthesis protein WlaX
274	fig|213849.3.peg.915	Enoyl-[acyl-carrier-protein] reductase [NADH] (EC 1.3.1.9)	bi	fig|213849.5.peg.639	98.9	Enoyl-[acyl-carrier-protein] reductase [NADH] (EC 1.3.1.9)
233	fig|213849.3.peg.916	Triosephosphate isomerase (EC 5.3.1.1)	bi	fig|213849.5.peg.642	96.52	Triosephosphate isomerase (EC 5.3.1.1)
404	fig|213849.3.peg.917	Phosphoglycerate kinase (EC 2.7.2.3)	bi	fig|213849.5.peg.643	99.26	Phosphoglycerate kinase (EC 2.7.2.3)
335	fig|213849.3.peg.918	NAD-dependent glyceraldehyde-3-phosphate dehydrogenase (EC 1.2.1.12)	bi	fig|213849.5.peg.644	98.2	NAD-dependent glyceraldehyde-3-phosphate dehydrogenase (EC 1.2.1.12)
293	fig|213849.3.peg.919	putative iojap homolog	bi	fig|213849.5.peg.645	96.22	putative iojap homolog
226	fig|213849.3.peg.920	hypothetical protein	bi	fig|213849.5.peg.1019	96.34	hypothetical protein
495	fig|213849.3.peg.921	hypothetical protein	bi	fig|213849.5.peg.1020	84.21	hypothetical protein
133	fig|213849.3.peg.922	hypothetical protein	bi	fig|213849.5.peg.1021	98.48	hypothetical protein
93	fig|213849.3.peg.923	CRISPR-associated protein, TM1801 family	uni	fig|213849.5.peg.1022	95.65	CRISPR-associated protein, TM1801 family
136	fig|213849.3.peg.924	CRISPR-associated protein, Csh2 family	bi	fig|213849.5.peg.1022	96.3	CRISPR-associated protein, TM1801 family
247	fig|213849.3.peg.925	CRISPR-associated protein Cas5, Hmari subtype	bi	fig|213849.5.peg.1023	93.68	hypothetical protein
736	fig|213849.3.peg.926	CRISPR-associated helicase Cas3	bi	fig|213849.5.peg.1025	96.87	CRISPR-associated helicase Cas3
166	fig|213849.3.peg.927	CRISPR-associated RecB family exonuclease Cas4a	bi	fig|213849.5.peg.1026	97.58	CRISPR-associated RecB family exonuclease Cas4a
93	fig|213849.3.peg.928	CRISPR-associated protein Cas2	bi	fig|213849.5.peg.1027	98.91	CRISPR-associated protein Cas2
333	fig|213849.3.peg.929	CRISPR-associated protein Cas1	bi	fig|213849.5.peg.1028	99.1	CRISPR-associated protein Cas1
50	fig|213849.3.peg.932	hypothetical protein	bi	fig|213849.5.peg.1030	58.33	hypothetical protein
172	fig|213849.3.peg.937	Putative outer membrane lipoprotein	bi	fig|213849.5.peg.1031	95.32	Putative outer membrane lipoprotein
278	fig|213849.3.peg.938	Hydroxyethylthiazole kinase (EC 2.7.1.50)	bi	fig|213849.5.peg.1032	97.11	Hydroxyethylthiazole kinase (EC 2.7.1.50)
229	fig|213849.3.peg.939	putative periplasmic protein (vacJ homolog)	bi	fig|213849.5.peg.1033	95.61	putative periplasmic protein (vacJ homolog)
441	fig|213849.3.peg.940	diguanylate cyclase/phosphodiesterase (GGDEF & EAL domains) with PAS/PAC sensor(s)	bi	fig|213849.5.peg.1034	95.45	diguanylate cyclase/phosphodiesterase (GGDEF & EAL domains) with PAS/PAC sensor(s)
196	fig|213849.3.peg.941	Formate dehydrogenase-O, major subunit (EC 1.2.1.2) @ selenocysteine-containing	bi	fig|213849.5.peg.286	98.98	Formate dehydrogenase-O, major subunit (EC 1.2.1.2) @ selenocysteine-containing
183	fig|213849.3.peg.942	Formate dehydrogenase-O, major subunit (EC 1.2.1.2) @ selenocysteine-containing	uni	fig|213849.5.peg.286	98.9	Formate dehydrogenase-O, major subunit (EC 1.2.1.2) @ selenocysteine-containing
76	fig|213849.3.peg.943	hypothetical protein	bi	fig|213849.5.peg.288	98.67	hypothetical protein
228	fig|213849.3.peg.944	Putative formate dehydrogenase-specific chaperone	bi	fig|213849.5.peg.289	98.68	Putative formate dehydrogenase-specific chaperone
564	fig|213849.3.peg.945	Iron-sulfur cluster-binding protein	bi	fig|213849.5.peg.290	95.91	Iron-sulfur cluster-binding protein
195	fig|213849.3.peg.946	hypothetical protein	bi	fig|213849.5.peg.291	95.88	hypothetical protein
345	fig|213849.3.peg.947	hypothetical protein	bi	fig|213849.5.peg.292	98.84	hypothetical protein
517	fig|213849.3.peg.948	PAS/PAC sensor signal transduction histidine kinase	bi	fig|213849.5.peg.293	97.67	PAS/PAC sensor signal transduction histidine kinase
223	fig|213849.3.peg.949	two-component response regulator family protein	bi	fig|213849.5.peg.294	97.3	response regulator receiver domain protein (CheY-like)
444	fig|213849.3.peg.950	L-seryl-tRNA(Sec) selenium transferase (EC 2.9.1.1)	bi	fig|213849.5.peg.295	95.03	L-seryl-tRNA(Sec) selenium transferase (EC 2.9.1.1)
609	fig|213849.3.peg.951	Selenocysteine-specific translation elongation factor	bi	fig|213849.5.peg.296	90.46	Selenocysteine-specific translation elongation factor
239	fig|213849.3.peg.952	Putative periplasmic protein	bi	fig|213849.5.peg.297	94.12	Putative periplasmic protein
54	fig|213849.3.peg.953	hypothetical protein	bi	fig|213849.5.peg.298	90.57	hypothetical protein
226	fig|213849.3.peg.954	Menaquinone via 6-amino-6-deoxyfutalosine step 1	bi	fig|213849.5.peg.299	97.33	Menaquinone via 6-amino-6-deoxyfutalosine step 1
104	fig|213849.3.peg.955	hypothetical protein	bi	fig|213849.5.peg.300	97.09	hypothetical protein
210	fig|213849.3.peg.956	Uracil phosphoribosyltransferase (EC 2.4.2.9)	bi	fig|213849.5.peg.301	97.61	Uracil phosphoribosyltransferase (EC 2.4.2.9)
476	fig|213849.3.peg.957	Nicotinate phosphoribosyltransferase (EC 2.4.2.11)	bi	fig|213849.5.peg.302	97.68	Nicotinate phosphoribosyltransferase (EC 2.4.2.11)
419	fig|213849.3.peg.958	NADP-dependent malic enzyme (EC 1.1.1.40)	bi	fig|213849.5.peg.303	97.85	NADP-dependent malic enzyme (EC 1.1.1.40)
462	fig|213849.3.peg.959	Glutamyl-tRNA synthetase (EC 6.1.1.17)	bi	fig|213849.5.peg.304	98.7	Glutamyl-tRNA synthetase (EC 6.1.1.17)
279	fig|213849.3.peg.960	hypothetical protein	bi	fig|213849.5.peg.305	98.92	hypothetical protein
1686	fig|213849.3.peg.961	hypothetical protein	bi	fig|213849.5.peg.383	38.81	exoprotein with autotransporter precursor
446	fig|213849.3.peg.962	Biotin carboxylase of acetyl-CoA carboxylase (EC 6.3.4.14)	bi	fig|213849.5.peg.306	100	Biotin carboxylase of acetyl-CoA carboxylase (EC 6.3.4.14)
149	fig|213849.3.peg.963	Biotin carboxyl carrier protein of acetyl-CoA carboxylase	bi	fig|213849.5.peg.307	95.27	Biotin carboxyl carrier protein of acetyl-CoA carboxylase
187	fig|213849.3.peg.964	Deoxycytidine triphosphate deaminase (EC 3.5.4.13)	bi	fig|213849.5.peg.327	98.92	Deoxycytidine triphosphate deaminase (EC 3.5.4.13)
691	fig|213849.3.peg.965	DNA topoisomerase I (EC 5.99.1.2)	bi	fig|213849.5.peg.328	98.84	DNA topoisomerase I (EC 5.99.1.2)
384	fig|213849.3.peg.966	NA+/H+ antiporter (napA), putative	bi	fig|213849.5.peg.329	98.69	NA+/H+ antiporter (napA), putative
440	fig|213849.3.peg.967	Citrate synthase (si) (EC 2.3.3.1)	bi	fig|213849.5.peg.330	99.77	Citrate synthase (si) (EC 2.3.3.1)
262	fig|213849.3.peg.968	3&#39;(2&#39;),5&#39;-bisphosphate nucleotidase (EC 3.1.3.7)	bi	fig|213849.5.peg.331	96.12	3&#39;(2&#39;),5&#39;-bisphosphate nucleotidase (EC 3.1.3.7)
271	fig|213849.3.peg.969	hypothetical protein	bi	fig|213849.5.peg.333	85.44	hypothetical protein
258	fig|213849.3.peg.970	UDP-N-acetylenolpyruvoylglucosamine reductase (EC 1.1.1.158)	bi	fig|213849.5.peg.334	92.61	UDP-N-acetylenolpyruvoylglucosamine reductase (EC 1.1.1.158)
290	fig|213849.3.peg.971	Menaquinone via futalosine step 4	bi	fig|213849.5.peg.335	96.19	Menaquinone via futalosine step 4
348	fig|213849.3.peg.972	RecA protein	bi	fig|213849.5.peg.336	99.71	RecA protein
418	fig|213849.3.peg.973	Enolase (EC 4.2.1.11)	bi	fig|213849.5.peg.337	97.36	Enolase (EC 4.2.1.11)
80	fig|213849.3.peg.974	hypothetical protein	bi	fig|213849.5.peg.338	97.4	hypothetical protein
253	fig|213849.3.peg.975	Hydroxymethylpyrimidine phosphate kinase ThiD (EC 2.7.4.7)	bi	fig|213849.5.peg.339	92.86	Hydroxymethylpyrimidine phosphate kinase ThiD (EC 2.7.4.7)
173	fig|213849.3.peg.976	Nicotinamidase (EC 3.5.1.19)	bi	fig|213849.5.peg.340	94.77	Nicotinamidase (EC 3.5.1.19)
290	fig|213849.3.peg.977	Molybdenum transport ATP-binding protein ModC (TC 3.A.1.8.1)	bi	fig|213849.5.peg.345	97.21	Molybdenum transport ATP-binding protein ModC (TC 3.A.1.8.1)
223	fig|213849.3.peg.978	Molybdenum transport system permease protein ModB (TC 3.A.1.8.1)	bi	fig|213849.5.peg.346	99.55	Molybdenum transport system permease protein ModB (TC 3.A.1.8.1)
97	fig|213849.3.peg.979	hypothetical protein	bi	fig|213849.5.peg.347	96.88	hypothetical protein
246	fig|213849.3.peg.980	Molybdenum ABC transporter, periplasmic molybdenum-binding protein ModA (TC 3.A.1.8.1)	bi	fig|213849.5.peg.348	95.92	Molybdenum ABC transporter, periplasmic molybdenum-binding protein ModA (TC 3.A.1.8.1)
140	fig|213849.3.peg.981	Molybdate-binding domain of ModE	bi	fig|213849.5.peg.349	94.24	Molybdate-binding domain of ModE
188	fig|213849.3.peg.983	hypothetical protein	uni	fig|213849.5.peg.754	64.79	Type II secretion envelope pseudopilin protein (PulG,guides folded protein to PulD in outer membrane)
362	fig|213849.3.peg.985	Transcription termination protein NusA	bi	fig|213849.5.peg.351	99.17	Transcription termination protein NusA
81	fig|213849.3.peg.986	FIG00388607: hypothetical protein	bi	fig|213849.5.peg.352	100	FIG00388607: hypothetical protein
420	fig|213849.3.peg.987	tRNA-i(6)A37 methylthiotransferase	bi	fig|213849.5.peg.353	96.18	tRNA-i(6)A37 methylthiotransferase
210	fig|213849.3.peg.988	Protein of unknown function DUF374	bi	fig|213849.5.peg.354	97.13	Protein of unknown function DUF374
48	fig|213849.3.peg.989	hypothetical protein	bi	fig|213849.5.peg.356	95.74	addiction module toxin, RelE/StbE family
391	fig|213849.3.peg.990	Major outer membrane protein	bi	fig|213849.5.peg.357	80.1	Major outer membrane protein
188	fig|213849.3.peg.991	cytochrome c family protein, putative	bi	fig|213849.5.peg.358	93.05	cytochrome c family protein, putative
575	fig|213849.3.peg.992	DNA polymerase III subunits gamma and tau (EC 2.7.7.7)	bi	fig|213849.5.peg.359	93.85	DNA polymerase III subunits gamma and tau (EC 2.7.7.7)
221	fig|213849.3.peg.993	lipoprotein, putative	bi	fig|213849.5.peg.360	96.82	lipoprotein, putative
436	fig|213849.3.peg.994	Transcription termination factor Rho	bi	fig|213849.5.peg.361	99.77	Transcription termination factor Rho
127	fig|213849.3.peg.995	hypothetical protein	bi	fig|213849.5.peg.362	96.83	hypothetical protein
788	fig|213849.3.peg.996	Lead, cadmium, zinc and mercury transporting ATPase (EC 3.6.3.3) (EC 3.6.3.5); Copper-translocating P-type ATPase (EC 3.6.3.4)	bi	fig|213849.5.peg.363	98.22	Lead, cadmium, zinc and mercury transporting ATPase (EC 3.6.3.3) (EC 3.6.3.5); Copper-translocating P-type ATPase (EC 3.6.3.4)
84	fig|213849.3.peg.997	hypothetical protein	bi	fig|213849.5.peg.364	100	hypothetical protein
107	fig|213849.3.peg.998	Cytochrome C553 (soluble cytochrome f)	bi	fig|213849.5.peg.365	99.06	Cytochrome C553 (soluble cytochrome f)
313	fig|213849.3.peg.999	Acetyl-coenzyme A carboxyl transferase alpha chain (EC 6.4.1.2)	bi	fig|213849.5.peg.366	98.08	Acetyl-coenzyme A carboxyl transferase alpha chain (EC 6.4.1.2)
405	fig|213849.3.peg.1000	3-oxoacyl-[acyl-carrier-protein] synthase, KASII (EC 2.3.1.41)	bi	fig|213849.5.peg.367	99.75	3-oxoacyl-[acyl-carrier-protein] synthase, KASII (EC 2.3.1.41)
76	fig|213849.3.peg.1001	Acyl carrier protein	bi	fig|213849.5.peg.368	100	Acyl carrier protein
248	fig|213849.3.peg.1002	3-oxoacyl-[acyl-carrier protein] reductase (EC 1.1.1.100)	bi	fig|213849.5.peg.369	100	3-oxoacyl-[acyl-carrier protein] reductase (EC 1.1.1.100)
330	fig|213849.3.peg.1003	3-oxoacyl-[acyl-carrier-protein] synthase, KASIII (EC 2.3.1.41)	bi	fig|213849.5.peg.370	97.87	3-oxoacyl-[acyl-carrier-protein] synthase, KASIII (EC 2.3.1.41)
333	fig|213849.3.peg.1004	Phosphate:acyl-ACP acyltransferase PlsX	bi	fig|213849.5.peg.371	99.1	Phosphate:acyl-ACP acyltransferase PlsX
49	fig|213849.3.peg.1005	LSU ribosomal protein L32p	bi	fig|213849.5.peg.372	100	LSU ribosomal protein L32p
115	fig|213849.3.peg.1006	FIG00469629: hypothetical protein	bi	fig|213849.5.peg.373	100	FIG00469629: hypothetical protein
138	fig|213849.3.peg.1007	Nucleoside diphosphate kinase (EC 2.7.4.6)	bi	fig|213849.5.peg.374	99.27	Nucleoside diphosphate kinase (EC 2.7.4.6)
95	fig|213849.3.peg.1008	Ferredoxin	bi	fig|213849.5.peg.375	95.74	Ferredoxin
199	fig|213849.3.peg.1009	Alkyl hydroperoxide reductase subunit C-like protein	bi	fig|213849.5.peg.376	98.99	Alkyl hydroperoxide reductase subunit C-like protein
335	fig|213849.3.peg.1010	YgjD/Kae1/Qri7 family, required for threonylcarbamoyladenosine (t(6)A) formation in tRNA	bi	fig|213849.5.peg.377	97.01	YgjD/Kae1/Qri7 family, required for threonylcarbamoyladenosine (t(6)A) formation in tRNA
150	fig|213849.3.peg.1011	Cytochrome c, class I	bi	fig|213849.5.peg.378	86.58	hypothetical protein
263	fig|213849.3.peg.1012	Outer membrane protein A precursor	bi	fig|213849.5.peg.380	93.75	Outer membrane protein A precursor
491	fig|213849.3.peg.1013	CELL SURFACE PROTEIN	bi	fig|213849.5.peg.381	55.71	Autotransporter adhesin
242	fig|213849.3.peg.1014	hypothetical protein	bi	fig|213849.5.peg.1297	97.93	hypothetical protein
430	fig|213849.3.peg.1015	Hemolysins and related proteins containing CBS domains	bi	fig|213849.5.peg.1298	97.9	Hemolysins and related proteins containing CBS domains
267	fig|213849.3.peg.1016	Zn-dependent protease with chaperone function	bi	fig|213849.5.peg.1299	95.49	Zn-dependent protease with chaperone function
412	fig|213849.3.peg.1017	hypothetical protein	bi	fig|213849.5.peg.1300	94.65	hypothetical protein
80	fig|213849.3.peg.1018	hypothetical protein	bi	fig|213849.5.peg.1301	97.47	hypothetical protein
155	fig|213849.3.peg.1019	Molybdenum cofactor biosynthesis protein MoaC	bi	fig|213849.5.peg.1302	98.7	Molybdenum cofactor biosynthesis protein MoaC
113	fig|213849.3.peg.1020	hypothetical protein	bi	fig|213849.5.peg.1303	96.43	hypothetical protein
635	fig|213849.3.peg.1021	Transketolase (EC 2.2.1.1)	bi	fig|213849.5.peg.1304	98.26	Transketolase (EC 2.2.1.1)
286	fig|213849.3.peg.1022	Octaprenyl-diphosphate synthase (EC 2.5.1.-) / Dimethylallyltransferase (EC 2.5.1.1) / Geranyltranstransferase (farnesyldiphosphate synthase) (EC 2.5.1.10) / Geranylgeranyl pyrophosphate synthetase (EC 2.5.1.29)	bi	fig|213849.5.peg.1305	97.54	Octaprenyl-diphosphate synthase (EC 2.5.1.-) / Dimethylallyltransferase (EC 2.5.1.1) / Geranyltranstransferase (farnesyldiphosphate synthase) (EC 2.5.1.10) / Geranylgeranyl pyrophosphate synthetase (EC 2.5.1.29)
110	fig|213849.3.peg.1023	Transcriptional regulatory protein	bi	fig|213849.5.peg.1306	99.08	Transcriptional regulatory protein
116	fig|213849.3.peg.1024	Aspartate 1-decarboxylase (EC 4.1.1.11)	bi	fig|213849.5.peg.1307	97.39	Aspartate 1-decarboxylase (EC 4.1.1.11)
430	fig|213849.3.peg.1025	UDP-N-acetylmuramoylalanyl-D-glutamate--2,6-diaminopimelate ligase (EC 6.3.2.13)	bi	fig|213849.5.peg.1308	97.66	UDP-N-acetylmuramoylalanyl-D-glutamate--2,6-diaminopimelate ligase (EC 6.3.2.13)
185	fig|213849.3.peg.1026	hypothetical protein	bi	fig|213849.5.peg.1309	99.46	hypothetical protein
92	fig|213849.3.peg.1027	Iron-sulfur cluster assembly scaffold protein NifU	bi	fig|213849.5.peg.1310	100	Iron-sulfur cluster assembly scaffold protein NifU
117	fig|213849.3.peg.1028	LSU ribosomal protein L17p	bi	fig|213849.5.peg.1311	98.28	LSU ribosomal protein L17p
338	fig|213849.3.peg.1029	DNA-directed RNA polymerase alpha subunit (EC 2.7.7.6)	bi	fig|213849.5.peg.1312	98.81	DNA-directed RNA polymerase alpha subunit (EC 2.7.7.6)
209	fig|213849.3.peg.1030	SSU ribosomal protein S4p (S9e)	bi	fig|213849.5.peg.1313	99.52	SSU ribosomal protein S4p (S9e)
131	fig|213849.3.peg.1031	SSU ribosomal protein S11p (S14e)	bi	fig|213849.5.peg.1314	100	SSU ribosomal protein S11p (S14e)
123	fig|213849.3.peg.1032	SSU ribosomal protein S13p (S18e)	bi	fig|213849.5.peg.1315	100	SSU ribosomal protein S13p (S18e)
73	fig|213849.3.peg.1033	Translation initiation factor 1	bi	fig|213849.5.peg.1316	100	Translation initiation factor 1
253	fig|213849.3.peg.1034	Methionine aminopeptidase (EC 3.4.11.18)	bi	fig|213849.5.peg.1317	98.81	Methionine aminopeptidase (EC 3.4.11.18)
393	fig|213849.3.peg.1035	Preprotein translocase secY subunit (TC 3.A.5.1.1)	bi	fig|213849.5.peg.1318	99.49	Preprotein translocase secY subunit (TC 3.A.5.1.1)
134	fig|213849.3.peg.1036	LSU ribosomal protein L15p (L27Ae)	bi	fig|213849.5.peg.1319	97.74	LSU ribosomal protein L15p (L27Ae)
148	fig|213849.3.peg.1037	SSU ribosomal protein S5p (S2e)	bi	fig|213849.5.peg.1320	99.32	SSU ribosomal protein S5p (S2e)
119	fig|213849.3.peg.1038	LSU ribosomal protein L18p (L5e)	bi	fig|213849.5.peg.1321	97.46	LSU ribosomal protein L18p (L5e)
179	fig|213849.3.peg.1039	LSU ribosomal protein L6p (L9e)	bi	fig|213849.5.peg.1322	99.44	LSU ribosomal protein L6p (L9e)
132	fig|213849.3.peg.1040	SSU ribosomal protein S8p (S15Ae)	bi	fig|213849.5.peg.1323	99.24	SSU ribosomal protein S8p (S15Ae)
62	fig|213849.3.peg.1041	SSU ribosomal protein S14p (S29e) @ SSU ribosomal protein S14p (S29e), zinc-dependent	bi	fig|213849.5.peg.1324	100	SSU ribosomal protein S14p (S29e) @ SSU ribosomal protein S14p (S29e), zinc-dependent
182	fig|213849.3.peg.1042	LSU ribosomal protein L5p (L11e)	bi	fig|213849.5.peg.1325	98.9	LSU ribosomal protein L5p (L11e)
78	fig|213849.3.peg.1043	LSU ribosomal protein L24p (L26e)	bi	fig|213849.5.peg.1326	94.81	LSU ribosomal protein L24p (L26e)
123	fig|213849.3.peg.1044	LSU ribosomal protein L14p (L23e)	bi	fig|213849.5.peg.1327	96.72	LSU ribosomal protein L14p (L23e)
85	fig|213849.3.peg.1045	SSU ribosomal protein S17p (S11e)	bi	fig|213849.5.peg.1328	98.81	SSU ribosomal protein S17p (S11e)
65	fig|213849.3.peg.1046	LSU ribosomal protein L29p (L35e)	bi	fig|213849.5.peg.1329	100	LSU ribosomal protein L29p (L35e)
142	fig|213849.3.peg.1047	LSU ribosomal protein L16p (L10e)	bi	fig|213849.5.peg.1330	99.29	LSU ribosomal protein L16p (L10e)
233	fig|213849.3.peg.1048	SSU ribosomal protein S3p (S3e)	bi	fig|213849.5.peg.1331	98.28	SSU ribosomal protein S3p (S3e)
111	fig|213849.3.peg.1049	LSU ribosomal protein L22p (L17e)	bi	fig|213849.5.peg.1332	100	LSU ribosomal protein L22p (L17e)
94	fig|213849.3.peg.1050	SSU ribosomal protein S19p (S15e)	bi	fig|213849.5.peg.1333	100	SSU ribosomal protein S19p (S15e)
277	fig|213849.3.peg.1051	LSU ribosomal protein L2p (L8e)	bi	fig|213849.5.peg.1334	97.83	LSU ribosomal protein L2p (L8e)
94	fig|213849.3.peg.1052	LSU ribosomal protein L23p (L23Ae)	bi	fig|213849.5.peg.1335	96.77	LSU ribosomal protein L23p (L23Ae)
215	fig|213849.3.peg.1053	LSU ribosomal protein L4p (L1e)	bi	fig|213849.5.peg.1336	99.07	LSU ribosomal protein L4p (L1e)
193	fig|213849.3.peg.1054	LSU ribosomal protein L3p (L3e)	bi	fig|213849.5.peg.1337	98.44	LSU ribosomal protein L3p (L3e)
106	fig|213849.3.peg.1055	SSU ribosomal protein S10p (S20e)	bi	fig|213849.5.peg.1338	100	SSU ribosomal protein S10p (S20e)
363	fig|213849.3.peg.1056	hypothetical protein	bi	fig|213849.5.peg.1339	96.41	Putative helix-turn-helix containsing protein
187	fig|213849.3.peg.1057	Ribonuclease HII (EC 3.1.26.4)	bi	fig|213849.5.peg.1340	96.24	Ribonuclease HII (EC 3.1.26.4)
180	fig|213849.3.peg.1058	acetyltransferase, gnat family	bi	fig|213849.5.peg.1341	97.77	acetyltransferase, gnat family
331	fig|213849.3.peg.1059	Integral membrane protein	bi	fig|213849.5.peg.1342	97.58	Integral membrane protein
332	fig|213849.3.peg.1060	Peptide methionine sulfoxide reductase MsrA (EC 1.8.4.11) / Peptide methionine sulfoxide reductase MsrB (EC 1.8.4.12)	bi	fig|213849.5.peg.1347	95.53	Peptide methionine sulfoxide reductase MsrA (EC 1.8.4.11) / Peptide methionine sulfoxide reductase MsrB (EC 1.8.4.12)
189	fig|213849.3.peg.1064	SIGNAL-TRANSDUCTION SENSOR PROTEIN-PAS/PAC domain	bi	fig|213849.5.peg.1348	84.54	SIGNAL-TRANSDUCTION SENSOR PROTEIN-PAS/PAC domain
636	fig|213849.3.peg.1065	Response regulator	bi	fig|213849.5.peg.1349	94	hypothetical protein
193	fig|213849.3.peg.1066	Type I secretion outer membrane protein, TolC	bi	fig|213849.5.peg.1351	94.27	OmpA/MotB
141	fig|213849.3.peg.1067	hypothetical protein	bi	fig|213849.5.peg.1352	97.86	hypothetical protein
616	fig|213849.3.peg.1068	Putative arylsulfate sulfotransferase (EC 2.8.2.22)	bi	fig|213849.5.peg.1353	97.89	Putative arylsulfate sulfotransferase (EC 2.8.2.22)
620	fig|213849.3.peg.1069	Putative arylsulfate sulfotransferase (EC 2.8.2.22)	bi	fig|213849.5.peg.1355	98.87	Putative arylsulfate sulfotransferase (EC 2.8.2.22)
277	fig|213849.3.peg.1070	Putative acetate efflux pump, MadN	bi	fig|213849.5.peg.799	97.83	Putative acetate efflux pump, MadN
390	fig|213849.3.peg.1071	Macrolide-specific efflux protein MacA	bi	fig|213849.5.peg.800	97.17	Macrolide-specific efflux protein MacA
637	fig|213849.3.peg.1072	Macrolide export ATP-binding/permease protein MacB (EC 3.6.3.-)	bi	fig|213849.5.peg.801	98.11	Macrolide export ATP-binding/permease protein MacB (EC 3.6.3.-)
454	fig|213849.3.peg.1073	Phosphomannomutase (EC 5.4.2.8) / Phosphoglucomutase (EC 5.4.2.2) / Phosphoglucosamine mutase (EC 5.4.2.10)	bi	fig|213849.5.peg.802	98.01	Phosphomannomutase (EC 5.4.2.8) / Phosphoglucomutase (EC 5.4.2.2) / Phosphoglucosamine mutase (EC 5.4.2.10)
302	fig|213849.3.peg.1074	chain length determinant protein	bi	fig|213849.5.peg.803	50.61	chain length determinant protein
472	fig|213849.3.peg.1075	Polysaccharide biosynthesis protein CpsM(V)	bi	fig|213849.5.peg.804	91.03	Polysaccharide biosynthesis protein CpsM(V)
334	fig|213849.3.peg.1076	Beta-1,3-glucosyltransferase	uni	fig|213849.5.peg.623	28.7	Beta-1,3-glucosyltransferase
367	fig|213849.3.peg.1077	hypothetical protein	bi	fig|213849.5.peg.810	26	hypothetical protein
392	fig|213849.3.peg.1079	Glycosyltransferase-like	bi	fig|213849.5.peg.411	29.52	Poly(glycerol-phosphate) alpha-glucosyltransferase (EC 2.4.1.52)
224	fig|213849.3.peg.1080	Putative N-acetylgalactosaminyl-diphosphoundecaprenol glucuronosyltransferase	uni	fig|213849.5.peg.629	44	Beta-1,3-glucosyltransferase
390	fig|213849.3.peg.1081	UDP-glucose dehydrogenase (EC 1.1.1.22)	uni	fig|213849.5.peg.417	26.95	UDP-glucose dehydrogenase (EC 1.1.1.22)
314	fig|213849.3.peg.1083	hypothetical protein	bi	fig|213849.5.peg.812	95.53	hypothetical protein
47	fig|213849.3.peg.1084	hypothetical protein	bi	fig|213849.5.peg.813	100	hypothetical protein
74	fig|213849.3.peg.1085	hypothetical protein	uni	fig|213849.5.peg.813	98.53	hypothetical protein
242	fig|213849.3.peg.1086	Lipopolysaccharide ABC transporter, ATP-binding protein LptB	bi	fig|213849.5.peg.814	98.34	Lipopolysaccharide ABC transporter, ATP-binding protein LptB
141	fig|213849.3.peg.1087	ATPase YjeE, predicted to have essential role in cell wall biosynthesis	bi	fig|213849.5.peg.815	92.86	ATPase YjeE, predicted to have essential role in cell wall biosynthesis
82	fig|213849.3.peg.1088	Ribosome-associated heat shock protein implicated in the recycling of the 50S subunit (S4 paralog)	bi	fig|213849.5.peg.816	97.53	Ribosome-associated heat shock protein implicated in the recycling of the 50S subunit (S4 paralog)
407	fig|213849.3.peg.1089	Argininosuccinate synthase (EC 6.3.4.5)	bi	fig|213849.5.peg.817	98.28	Argininosuccinate synthase (EC 6.3.4.5)
148	fig|213849.3.peg.1090	LSU ribosomal protein L9p	bi	fig|213849.5.peg.818	97.28	LSU ribosomal protein L9p
181	fig|213849.3.peg.1091	ATP-dependent protease HslV (EC 3.4.25.-)	bi	fig|213849.5.peg.819	98.33	ATP-dependent protease HslV (EC 3.4.25.-)
440	fig|213849.3.peg.1092	ATP-dependent hsl protease ATP-binding subunit HslU	bi	fig|213849.5.peg.820	97.27	ATP-dependent hsl protease ATP-binding subunit HslU
295	fig|213849.3.peg.1093	GTP-binding protein Era	bi	fig|213849.5.peg.821	96.94	GTP-binding protein Era
523	fig|213849.3.peg.1094	hypothetical protein	bi	fig|213849.5.peg.822	97.51	hypothetical protein
212	fig|213849.3.peg.1095	hypothetical protein	bi	fig|213849.5.peg.823	93.84	hypothetical protein
136	fig|213849.3.peg.1096	hypothetical protein	bi	fig|213849.5.peg.824	96.12	hypothetical protein
531	fig|213849.3.peg.1097	MSHA biogenesis protein MshL	bi	fig|213849.5.peg.825	81.73	MSHA biogenesis protein MshL
271	fig|213849.3.peg.1098	MSHA biogenesis protein MshM	bi	fig|213849.5.peg.826	98.15	MSHA biogenesis protein MshM
281	fig|213849.3.peg.1099	Transformation system protein	bi	fig|213849.5.peg.827	90.36	Transformation system protein
180	fig|213849.3.peg.1100	FIG00470045: hypothetical protein	bi	fig|213849.5.peg.828	94.97	FIG00470045: hypothetical protein
587	fig|213849.3.peg.1101	Type II secretory pathway, ATPase PulE/Tfp pilus assembly pathway, ATPase PilB	bi	fig|213849.5.peg.829	96.25	Type II secretory pathway, ATPase PulE/Tfp pilus assembly pathway, ATPase PilB
416	fig|213849.3.peg.1102	Type II secretion system protein	bi	fig|213849.5.peg.830	98.31	Type II secretion system protein
725	fig|213849.3.peg.1103	Cell division protein FtsK	bi	fig|213849.5.peg.831	95.51	Cell division protein FtsK
388	fig|213849.3.peg.1104	Cell division protein FtsW	bi	fig|213849.5.peg.832	79.27	Cell division protein FtsW
338	fig|213849.3.peg.1105	UDP-N-acetylglucosamine--N-acetylmuramyl-(pentapeptide) pyrophosphoryl-undecaprenol N-acetylglucosamine transferase (EC 2.4.1.227)	bi	fig|213849.5.peg.833	96.44	UDP-N-acetylglucosamine--N-acetylmuramyl-(pentapeptide) pyrophosphoryl-undecaprenol N-acetylglucosamine transferase (EC 2.4.1.227)
445	fig|213849.3.peg.1106	Putative helicase	bi	fig|213849.5.peg.834	93.24	Putative helicase
107	fig|213849.3.peg.1107	Periplasmic nitrate reductase component NapD	bi	fig|213849.5.peg.835	90.57	NapD
303	fig|213849.3.peg.1108	Periplasmic nitrate reductase component NapL	bi	fig|213849.5.peg.836	90.07	Periplasmic nitrate reductase component NapL
146	fig|213849.3.peg.1109	hypothetical protein	bi	fig|213849.5.peg.837	92.41	hypothetical protein
163	fig|213849.3.peg.1110	Nitrate reductase cytochrome c550-type subunit	bi	fig|213849.5.peg.838	95.68	Nitrate reductase cytochrome c550-type subunit
261	fig|213849.3.peg.1111	Polyferredoxin NapH (periplasmic nitrate reductase)	bi	fig|213849.5.peg.839	93.46	Polyferredoxin NapH (periplasmic nitrate reductase)
246	fig|213849.3.peg.1112	Ferredoxin-type protein NapG (periplasmic nitrate reductase)	bi	fig|213849.5.peg.840	95.92	Ferredoxin-type protein NapG (periplasmic nitrate reductase)
873	fig|213849.3.peg.1114	Periplasmic nitrate reductase precursor (EC 1.7.99.4)	bi	fig|213849.5.peg.841	98.16	Periplasmic nitrate reductase precursor (EC 1.7.99.4)
143	fig|213849.3.peg.1115	Nickel responsive regulator NikR	bi	fig|213849.5.peg.842	99.3	Nickel responsive regulator NikR
174	fig|213849.3.peg.1116	Outer-membrane lipoprotein carrier protein precursor	bi	fig|213849.5.peg.843	99.42	Outer-membrane lipoprotein carrier protein precursor
570	fig|213849.3.peg.1117	Cell division protein FtsH (EC 3.4.24.-)	bi	fig|213849.5.peg.1689	97.19	Cell division protein FtsH (EC 3.4.24.-)
280	fig|213849.3.peg.1118	Endonuclease IV (EC 3.1.21.2)	bi	fig|213849.5.peg.1690	95.7	Endonuclease IV (EC 3.1.21.2)
155	fig|213849.3.peg.1119	Putative lipoprotein	bi	fig|213849.5.peg.1691	92.86	Putative lipoprotein
167	fig|213849.3.peg.1120	Translation initiation factor 3	bi	fig|213849.5.peg.1692	98.8	Translation initiation factor 3
608	fig|213849.3.peg.1121	Threonyl-tRNA synthetase (EC 6.1.1.3)	bi	fig|213849.5.peg.1693	99.01	Threonyl-tRNA synthetase (EC 6.1.1.3)
399	fig|213849.3.peg.1122	Helicase-like protein	bi	fig|213849.5.peg.1694	98.49	Helicase-like protein
428	fig|213849.3.peg.1123	integrase	uni	fig|213849.5.peg.1608	26.63	symbiosis island integrase
347	fig|213849.3.peg.1130	hypothetical protein	uni	fig|213849.5.peg.1151	43.69	hypothetical protein
289	fig|213849.3.peg.1132	hypothetical protein	uni	fig|213849.5.peg.1151	47.31	hypothetical protein
580	fig|213849.3.peg.1144	Putative hemolysin	bi	fig|213849.5.peg.1760	95.85	Putative hemolysin
119	fig|213849.3.peg.1145	hypothetical protein	bi	fig|213849.5.peg.1761	98.31	hypothetical protein
402	fig|213849.3.peg.1146	UDP-N-acetylmuramoylalanine--D-glutamate ligase (EC 6.3.2.9)	bi	fig|213849.5.peg.1762	95.01	UDP-N-acetylmuramoylalanine--D-glutamate ligase (EC 6.3.2.9)
355	fig|213849.3.peg.1147	Phospho-N-acetylmuramoyl-pentapeptide-transferase (EC 2.7.8.13)	bi	fig|213849.5.peg.1763	99.15	Phospho-N-acetylmuramoyl-pentapeptide-transferase (EC 2.7.8.13)
488	fig|213849.3.peg.1148	2,3-bisphosphoglycerate-independent phosphoglycerate mutase (EC 5.4.2.1)	bi	fig|213849.5.peg.1764	94.25	2,3-bisphosphoglycerate-independent phosphoglycerate mutase (EC 5.4.2.1)
108	fig|213849.3.peg.1149	hypothetical protein	bi	fig|213849.5.peg.1765	98.13	hypothetical protein
84	fig|213849.3.peg.1151	ComE operon protein 1	bi	fig|213849.5.peg.1766	97.59	Late competence protein ComEA, DNA receptor
231	fig|213849.3.peg.1152	hypothetical protein	bi	fig|213849.5.peg.704	94.84	membrane protein
294	fig|213849.3.peg.1153	hypothetical protein	bi	fig|213849.5.peg.1401	98.37	transporter
175	fig|213849.3.peg.1154	Thiol peroxidase, Tpx-type (EC 1.11.1.15)	bi	fig|213849.5.peg.1404	97.7	Thiol peroxidase, Tpx-type (EC 1.11.1.15)
140	fig|213849.3.peg.1155	Putative integral membrane protein	bi	fig|213849.5.peg.1405	96.38	Putative integral membrane protein
184	fig|213849.3.peg.1156	Ribosome recycling factor	bi	fig|213849.5.peg.1406	97.27	Ribosome recycling factor
85	fig|213849.3.peg.1157	Preprotein translocase subunit SecG (TC 3.A.5.1.1)	bi	fig|213849.5.peg.1407	94.05	Preprotein translocase subunit SecG (TC 3.A.5.1.1)
360	fig|213849.3.peg.1158	Phosphoserine aminotransferase (EC 2.6.1.52)	bi	fig|213849.5.peg.1408	96.66	Phosphoserine aminotransferase (EC 2.6.1.52)
389	fig|213849.3.peg.1159	Exodeoxyribonuclease VII large subunit (EC 3.1.11.6)	bi	fig|213849.5.peg.1409	95.62	Exodeoxyribonuclease VII large subunit (EC 3.1.11.6)
239	fig|213849.3.peg.1160	Ubiquinone/menaquinone biosynthesis methyltransferase UbiE (EC 2.1.1.-) @ 2-heptaprenyl-1,4-naphthoquinone methyltransferase (EC 2.1.1.163)	bi	fig|213849.5.peg.1410	97.9	Ubiquinone/menaquinone biosynthesis methyltransferase UbiE (EC 2.1.1.-) @ 2-heptaprenyl-1,4-naphthoquinone methyltransferase (EC 2.1.1.163)
453	fig|213849.3.peg.1161	hypothetical protein	bi	fig|213849.5.peg.1411	92.04	hypothetical protein
138	fig|213849.3.peg.1162	Peroxide stress regulator; Ferric uptake regulation protein; Fe2+/Zn2+ uptake regulation proteins	bi	fig|213849.5.peg.1412	97.81	Peroxide stress regulator; Ferric uptake regulation protein; Fe2+/Zn2+ uptake regulation proteins
617	fig|213849.3.peg.1163	1-deoxy-D-xylulose 5-phosphate synthase (EC 2.2.1.7)	bi	fig|213849.5.peg.1413	98.05	1-deoxy-D-xylulose 5-phosphate synthase (EC 2.2.1.7)
363	fig|213849.3.peg.1164	Biosynthetic Aromatic amino acid aminotransferase beta (EC 2.6.1.57) @ Histidinol-phosphate aminotransferase (EC 2.6.1.9)	bi	fig|213849.5.peg.1414	97.24	Biosynthetic Aromatic amino acid aminotransferase beta (EC 2.6.1.57) @ Histidinol-phosphate aminotransferase (EC 2.6.1.9)
358	fig|213849.3.peg.1165	Chorismate mutase I (EC 5.4.99.5) / Prephenate dehydratase (EC 4.2.1.51)	bi	fig|213849.5.peg.1415	99.16	Chorismate mutase I (EC 5.4.99.5) / Prephenate dehydratase (EC 4.2.1.51)
402	fig|213849.3.peg.1166	Diaminopimelate decarboxylase (EC 4.1.1.20)	bi	fig|213849.5.peg.1416	97.01	Diaminopimelate decarboxylase (EC 4.1.1.20)
354	fig|213849.3.peg.1167	Permease YjgP/YjgQ	bi	fig|213849.5.peg.1417	96.6	Permease YjgP/YjgQ
183	fig|213849.3.peg.1168	Peptidyl-tRNA hydrolase (EC 3.1.1.29)	bi	fig|213849.5.peg.1418	97.25	Peptidyl-tRNA hydrolase (EC 3.1.1.29)
178	fig|213849.3.peg.1169	LSU ribosomal protein L25p	bi	fig|213849.5.peg.1419	96.61	LSU ribosomal protein L25p
383	fig|213849.3.peg.1170	Twitching motility protein PilT	bi	fig|213849.5.peg.1420	97.38	Twitching motility protein PilT
333	fig|213849.3.peg.1171	Transaldolase (EC 2.2.1.2)	bi	fig|213849.5.peg.1421	97.89	Transaldolase (EC 2.2.1.2)
208	fig|213849.3.peg.1172	Phosphoserine phosphatase (EC 3.1.3.3)	bi	fig|213849.5.peg.1422	97.58	Phosphoserine phosphatase (EC 3.1.3.3)
244	fig|213849.3.peg.1173	FIG022708: hypothetical protein	bi	fig|213849.5.peg.1423	96.71	FIG022708: hypothetical protein
333	fig|213849.3.peg.1174	N-acetyl-gamma-glutamyl-phosphate reductase (EC 1.2.1.38)	bi	fig|213849.5.peg.1424	97.29	N-acetyl-gamma-glutamyl-phosphate reductase (EC 1.2.1.38)
162	fig|213849.3.peg.1175	Transcription elongation factor GreA	bi	fig|213849.5.peg.1425	98.76	Transcription elongation factor GreA
347	fig|213849.3.peg.1176	Lipid-A-disaccharide synthase (EC 2.4.1.182)	bi	fig|213849.5.peg.1426	97.98	Lipid-A-disaccharide synthase (EC 2.4.1.182)
306	fig|213849.3.peg.1178	membrane protein	bi	fig|213849.5.peg.1428	98.36	membrane protein
222	fig|213849.3.peg.1179	hypothetical protein	bi	fig|213849.5.peg.1429	98.19	hypothetical protein
219	fig|213849.3.peg.1180	Superoxide dismutase [Fe] (EC 1.15.1.1)	bi	fig|213849.5.peg.1430	98.17	Superoxide dismutase [Fe] (EC 1.15.1.1)
49	fig|213849.3.peg.1181	hypothetical protein	bi	fig|213849.5.peg.1431	93.62	hypothetical protein
737	fig|213849.3.peg.1182	Potassium efflux system KefA protein / Small-conductance mechanosensitive channel	bi	fig|213849.5.peg.1432	95.11	Potassium efflux system KefA protein / Small-conductance mechanosensitive channel
228	fig|213849.3.peg.1183	Carbonic anhydrase (EC 4.2.1.1)	bi	fig|213849.5.peg.1433	98.24	Carbonic anhydrase (EC 4.2.1.1)
234	fig|213849.3.peg.1184	membrane protein	bi	fig|213849.5.peg.1434	97.42	membrane protein
93	fig|213849.3.peg.1185	hypothetical protein	bi	fig|213849.5.peg.1435	93.59	hypothetical protein
231	fig|213849.3.peg.1186	Uracil-DNA glycosylase, family 1	bi	fig|213849.5.peg.1436	98.25	Uracil-DNA glycosylase, family 1
448	fig|213849.3.peg.1187	Oxygen-independent coproporphyrinogen III oxidase, putative	bi	fig|213849.5.peg.1445	98.21	Oxygen-independent coproporphyrinogen III oxidase, putative
313	fig|213849.3.peg.1188	D-3-phosphoglycerate dehydrogenase (EC 1.1.1.95)	bi	fig|213849.5.peg.1446	97.76	D-3-phosphoglycerate dehydrogenase (EC 1.1.1.95)
394	fig|213849.3.peg.1189	Similarity with glutathionylspermidine synthase (EC 6.3.1.8), group 2	bi	fig|213849.5.peg.1447	97.96	Similarity with glutathionylspermidine synthase (EC 6.3.1.8), group 2
199	fig|213849.3.peg.1190	Putative flagellar motility protein	bi	fig|213849.5.peg.1448	90.91	Putative flagellar motility protein
225	fig|213849.3.peg.1191	hypothetical protein	bi	fig|213849.5.peg.1449	79.37	hypothetical protein
71	fig|213849.3.peg.1192	SSU ribosomal protein S21p	bi	fig|213849.5.peg.1450	98.57	SSU ribosomal protein S21p
459	fig|213849.3.peg.1193	Ferredoxin domain-containing integral membrane protein	bi	fig|213849.5.peg.1451	90.17	Ferredoxin domain-containing integral membrane protein
211	fig|213849.3.peg.1194	transcription Regulator Protein	bi	fig|213849.5.peg.1452	94.76	transcription Regulator Protein
372	fig|213849.3.peg.1195	RND efflux system, membrane fusion protein CmeA	bi	fig|213849.5.peg.1453	95.96	RND efflux system, membrane fusion protein CmeA
1054	fig|213849.3.peg.1196	RND efflux system, inner membrane transporter CmeB	bi	fig|213849.5.peg.1454	92.21	RND efflux system, inner membrane transporter CmeB
482	fig|213849.3.peg.1197	RND efflux system, outer membrane lipoprotein CmeC	bi	fig|213849.5.peg.1455	96.88	RND efflux system, outer membrane lipoprotein CmeC
410	fig|213849.3.peg.1198	Tripeptide aminopeptidase (EC 3.4.11.4)	bi	fig|213849.5.peg.1462	97.56	Tripeptide aminopeptidase (EC 3.4.11.4)
437	fig|213849.3.peg.1199	C4-dicarboxylate transporter	bi	fig|213849.5.peg.1463	99.31	C4-dicarboxylate transporter
329	fig|213849.3.peg.1200	Possible RNA methyltransferase aq_898	bi	fig|213849.5.peg.1677	96.04	Possible RNA methyltransferase aq_898
550	fig|213849.3.peg.1201	DNA primase (EC 2.7.7.-)	bi	fig|213849.5.peg.1678	96.9	DNA primase (EC 2.7.7.-)
340	fig|213849.3.peg.1202	Putative periplasmic protein	bi	fig|213849.5.peg.1679	98.53	Putative periplasmic protein
146	fig|213849.3.peg.1203	Ribonuclease HI (EC 3.1.26.4)	bi	fig|213849.5.peg.1680	97.93	Ribonuclease HI (EC 3.1.26.4)
226	fig|213849.3.peg.1204	Ribonuclease III (EC 3.1.26.3)	bi	fig|213849.5.peg.1681	98.22	Ribonuclease III (EC 3.1.26.3)
367	fig|213849.3.peg.1205	Chorismate synthase (EC 4.2.3.5)	bi	fig|213849.5.peg.1682	97.27	Chorismate synthase (EC 4.2.3.5)
346	fig|213849.3.peg.1206	L-asparaginase (EC 3.5.1.1)	uni	fig|213849.5.peg.1389	64.55	L-asparaginase (EC 3.5.1.1)
441	fig|213849.3.peg.1207	Catalyzes the cleavage of p-aminobenzoyl-glutamate to p-aminobenzoate and glutamate, subunit A	bi	fig|213849.5.peg.1683	95.68	Catalyzes the cleavage of p-aminobenzoyl-glutamate to p-aminobenzoate and glutamate, subunit A
232	fig|213849.3.peg.1208	Alpha-aspartyl dipeptidase Peptidase E (EC 3.4.13.21)	bi	fig|213849.5.peg.1684	100	Alpha-aspartyl dipeptidase Peptidase E (EC 3.4.13.21)
437	fig|213849.3.peg.1209	C4-dicarboxylate transporter	bi	fig|213849.5.peg.1685	99.08	C4-dicarboxylate transporter
189	fig|213849.3.peg.1210	Superoxide dismutase [Cu-Zn] precursor (EC 1.15.1.1)	bi	fig|213849.5.peg.1686	95.74	Superoxide dismutase [Cu-Zn] precursor (EC 1.15.1.1)
399	fig|213849.3.peg.1211	Na+/H+ antiporter NhaA type	bi	fig|213849.5.peg.1687	97.24	Na+/H+ antiporter NhaA type
119	fig|213849.3.peg.1213	Oxygen-insensitive NAD(P)H nitroreductase (EC 1.-.-.-) / Dihydropteridine reductase (EC 1.5.1.34)	bi	fig|213849.5.peg.1688	95.76	Oxygen-insensitive NAD(P)H nitroreductase (EC 1.-.-.-) / Dihydropteridine reductase (EC 1.5.1.34)
315	fig|213849.3.peg.1233	TPR domain protein in aerotolerance operon	bi	fig|213849.5.peg.106	96.18	hypothetical protein
297	fig|213849.3.peg.1234	von Willebrand factor type A domain protein	bi	fig|213849.5.peg.107	97.64	von Willebrand factor type A domain protein
139	fig|213849.3.peg.1235	hypothetical protein	bi	fig|213849.5.peg.108	92.75	hypothetical protein
275	fig|213849.3.peg.1236	hypothetical protein	bi	fig|213849.5.peg.109	97.45	hypothetical protein
314	fig|213849.3.peg.1237	MoxR-like ATPase in aerotolerance operon	bi	fig|213849.5.peg.110	99.36	MoxR-like ATPase in aerotolerance operon
111	fig|213849.3.peg.1238	hypothetical protein	bi	fig|213849.5.peg.111	98.18	hypothetical protein
119	fig|213849.3.peg.1239	LSU ribosomal protein L19p	bi	fig|213849.5.peg.112	95.76	LSU ribosomal protein L19p
229	fig|213849.3.peg.1240	tRNA (Guanine37-N1) -methyltransferase (EC 2.1.1.31)	bi	fig|213849.5.peg.113	96.05	tRNA (Guanine37-N1) -methyltransferase (EC 2.1.1.31)
176	fig|213849.3.peg.1241	16S rRNA processing protein RimM	bi	fig|213849.5.peg.114	97.14	16S rRNA processing protein RimM
82	fig|213849.3.peg.1242	KH domain RNA binding protein YlqC	bi	fig|213849.5.peg.115	98.77	KH domain RNA binding protein YlqC
76	fig|213849.3.peg.1243	SSU ribosomal protein S16p	bi	fig|213849.5.peg.116	97.33	SSU ribosomal protein S16p
446	fig|213849.3.peg.1244	Signal recognition particle, subunit Ffh SRP54 (TC 3.A.5.1.1)	bi	fig|213849.5.peg.117	98.88	Signal recognition particle, subunit Ffh SRP54 (TC 3.A.5.1.1)
258	fig|213849.3.peg.1245	FIG000124: Ribosomal large subunit pseudouridine synthase D (EC 4.2.1.70)	bi	fig|213849.5.peg.118	96.89	FIG000124: Ribosomal large subunit pseudouridine synthase D (EC 4.2.1.70)
383	fig|213849.3.peg.1246	3-deoxy-D-manno-octulosonic-acid transferase (EC 2.-.-.-)	bi	fig|213849.5.peg.119	98.17	3-deoxy-D-manno-octulosonic-acid transferase (EC 2.-.-.-)
240	fig|213849.3.peg.1247	FIG137478: Hypothetical protein	bi	fig|213849.5.peg.120	94.56	FIG137478: Hypothetical protein
241	fig|213849.3.peg.1248	FIG137478: Hypothetical protein	bi	fig|213849.5.peg.121	96.67	FIG137478: Hypothetical protein
301	fig|213849.3.peg.1249	Glycyl-tRNA synthetase alpha chain (EC 6.1.1.14)	bi	fig|213849.5.peg.122	99.33	Glycyl-tRNA synthetase alpha chain (EC 6.1.1.14)
169	fig|213849.3.peg.1250	Phosphoribosylaminoimidazole carboxylase catalytic subunit (EC 4.1.1.21)	bi	fig|213849.5.peg.123	98.81	Phosphoribosylaminoimidazole carboxylase catalytic subunit (EC 4.1.1.21)
420	fig|213849.3.peg.1251	Predicted protease from collagenase family	bi	fig|213849.5.peg.124	98.09	Predicted protease from collagenase family
210	fig|213849.3.peg.1252	hypothetical protein	bi	fig|213849.5.peg.125	93.3	hypothetical protein
294	fig|213849.3.peg.1253	Pyridoxine biosynthesis glutamine amidotransferase, synthase subunit (EC 2.4.2.-)	bi	fig|213849.5.peg.126	99.32	Pyridoxine biosynthesis glutamine amidotransferase, synthase subunit (EC 2.4.2.-)
476	fig|213849.3.peg.1255	Glutamine synthetase type I (EC 6.3.1.2)	bi	fig|213849.5.peg.128	98.74	Glutamine synthetase type I (EC 6.3.1.2)
648	fig|213849.3.peg.1256	Adenosylmethionine-8-amino-7-oxononanoate aminotransferase (EC 2.6.1.62)	bi	fig|213849.5.peg.129	94.13	Adenosylmethionine-8-amino-7-oxononanoate aminotransferase (EC 2.6.1.62)
434	fig|213849.3.peg.1257	Na+/solute symporter	bi	fig|213849.5.peg.130	96.3	Na+/solute symporter
258	fig|213849.3.peg.1258	membrane protein	bi	fig|213849.5.peg.131	94.53	membrane protein
166	fig|213849.3.peg.1259	membrane protein	bi	fig|213849.5.peg.132	92.12	membrane protein
911	fig|213849.3.peg.1260	hypothetical protein	bi	fig|213849.5.peg.133	96.48	hypothetical protein
291	fig|213849.3.peg.1261	Possible phosphatase	bi	fig|213849.5.peg.134	95.09	Possible phosphatase
526	fig|213849.3.peg.1262	D-3-phosphoglycerate dehydrogenase (EC 1.1.1.95)	bi	fig|213849.5.peg.135	97.52	D-3-phosphoglycerate dehydrogenase (EC 1.1.1.95)
559	fig|213849.3.peg.1263	SSU ribosomal protein S1p	bi	fig|213849.5.peg.136	98.21	SSU ribosomal protein S1p
276	fig|213849.3.peg.1264	4-hydroxy-3-methylbut-2-enyl diphosphate reductase (EC 1.17.1.2)	bi	fig|213849.5.peg.137	99.27	4-hydroxy-3-methylbut-2-enyl diphosphate reductase (EC 1.17.1.2)
717	fig|213849.3.peg.1280	DNA topoisomerase III, TraE-type (EC 5.99.1.2)	uni	fig|213849.5.peg.328	25.59	DNA topoisomerase I (EC 5.99.1.2)
312	fig|213849.3.peg.1296	hypothetical protein	bi	fig|213849.5.peg.1530	32.84	hypothetical protein
387	fig|213849.3.peg.1297	site-specific recombinase, phage integrase family, putative	uni	fig|213849.5.peg.143	34.59	site-specific recombinase, phage integrase family, putative
299	fig|213849.3.peg.1298	tRNA dimethylallyltransferase (EC 2.5.1.75)	bi	fig|213849.5.peg.1217	95.97	tRNA dimethylallyltransferase (EC 2.5.1.75)
480	fig|213849.3.peg.1299	NADH-ubiquinone oxidoreductase chain N (EC 1.6.5.3)	bi	fig|213849.5.peg.1216	97.29	NADH-ubiquinone oxidoreductase chain N (EC 1.6.5.3)
508	fig|213849.3.peg.1300	NADH-ubiquinone oxidoreductase chain M (EC 1.6.5.3)	bi	fig|213849.5.peg.1215	98.22	NADH-ubiquinone oxidoreductase chain M (EC 1.6.5.3)
612	fig|213849.3.peg.1301	NADH-ubiquinone oxidoreductase chain L (EC 1.6.5.3)	bi	fig|213849.5.peg.1214	97.05	NADH-ubiquinone oxidoreductase chain L (EC 1.6.5.3)
105	fig|213849.3.peg.1302	NADH-ubiquinone oxidoreductase chain K (EC 1.6.5.3)	bi	fig|213849.5.peg.1213	97.12	NADH-ubiquinone oxidoreductase chain K (EC 1.6.5.3)
174	fig|213849.3.peg.1303	NADH-ubiquinone oxidoreductase chain J (EC 1.6.5.3)	bi	fig|213849.5.peg.1212	98.27	NADH-ubiquinone oxidoreductase chain J (EC 1.6.5.3)
194	fig|213849.3.peg.1304	NADH-ubiquinone oxidoreductase chain I (EC 1.6.5.3)	bi	fig|213849.5.peg.1211	98.96	NADH-ubiquinone oxidoreductase chain I (EC 1.6.5.3)
327	fig|213849.3.peg.1305	NADH-ubiquinone oxidoreductase chain H (EC 1.6.5.3)	bi	fig|213849.5.peg.1210	98.47	NADH-ubiquinone oxidoreductase chain H (EC 1.6.5.3)
736	fig|213849.3.peg.1306	NADH-ubiquinone oxidoreductase chain G (EC 1.6.5.3)	bi	fig|213849.5.peg.1209	95.92	NADH-ubiquinone oxidoreductase chain G (EC 1.6.5.3)
229	fig|213849.3.peg.1307	hypothetical protein	bi	fig|213849.5.peg.1208	92.98	hypothetical protein
77	fig|213849.3.peg.1308	NADH-ubiquinone oxidoreductase chain E (EC 1.6.5.3)	bi	fig|213849.5.peg.1207	97.37	NADH-ubiquinone oxidoreductase chain E (EC 1.6.5.3)
408	fig|213849.3.peg.1309	NADH-ubiquinone oxidoreductase chain D (EC 1.6.5.3)	bi	fig|213849.5.peg.1206	98.77	NADH-ubiquinone oxidoreductase chain D (EC 1.6.5.3)
246	fig|213849.3.peg.1310	NADH-ubiquinone oxidoreductase chain C (EC 1.6.5.3)	bi	fig|213849.5.peg.1205	94.69	NADH-ubiquinone oxidoreductase chain C (EC 1.6.5.3)
168	fig|213849.3.peg.1311	NADH-ubiquinone oxidoreductase chain B (EC 1.6.5.3)	bi	fig|213849.5.peg.1204	100	NADH-ubiquinone oxidoreductase chain B (EC 1.6.5.3)
128	fig|213849.3.peg.1312	NADH ubiquinone oxidoreductase chain A (EC 1.6.5.3)	bi	fig|213849.5.peg.1203	97.64	NADH ubiquinone oxidoreductase chain A (EC 1.6.5.3)
206	fig|213849.3.peg.1313	hypothetical protein	bi	fig|213849.5.peg.1202	98.54	hypothetical protein
259	fig|213849.3.peg.1314	5-nucleotidase SurE (EC 3.1.3.5)	bi	fig|213849.5.peg.1201	96.11	5-nucleotidase SurE (EC 3.1.3.5)
223	fig|213849.3.peg.1315	MoeB/thiF family protein	bi	fig|213849.5.peg.1197	97.44	MoeB/thiF family protein
367	fig|213849.3.peg.1316	DNA modification methylase (Adenine-specific methyltransferase) (EC 2.1.1.72)	bi	fig|213849.5.peg.1195	94.74	DNA modification methylase (Adenine-specific methyltransferase) (EC 2.1.1.72)
199	fig|213849.3.peg.1317	Conserved protein	bi	fig|213849.5.peg.1194	94.95	Conserved protein
142	fig|213849.3.peg.1318	TsaC protein (YrdC domain) required for threonylcarbamoyladenosine t(6)A37 modification in tRNA	bi	fig|213849.5.peg.1193	95.04	TsaC protein (YrdC domain) required for threonylcarbamoyladenosine t(6)A37 modification in tRNA
246	fig|213849.3.peg.1322	Inositol transport system ATP-binding protein	uni	fig|213849.5.peg.1644	33.03	iron(III) ABC transporter, ATP-binding protein
211	fig|213849.3.peg.1324	Possible outer membrane protein	bi	fig|213849.5.peg.1192	95.24	Possible outer membrane protein
418	fig|213849.3.peg.1326	Uracil permease	bi	fig|213849.5.peg.1190	98.32	Uracil permease
134	fig|213849.3.peg.1328	Large-conductance mechanosensitive channel	bi	fig|213849.5.peg.1189	95.42	Large-conductance mechanosensitive channel
239	fig|213849.3.peg.1329	Integral membrane protein TerC	bi	fig|213849.5.peg.1184	96.62	Integral membrane protein TerC
194	fig|213849.3.peg.1330	Phosphoribosylglycinamide formyltransferase (EC 2.1.2.2)	bi	fig|213849.5.peg.1183	88.08	Phosphoribosylglycinamide formyltransferase (EC 2.1.2.2)
462	fig|213849.3.peg.1331	NAD(P)HX epimerase / NAD(P)HX dehydratase	bi	fig|213849.5.peg.1182	95.01	NAD(P)HX epimerase / NAD(P)HX dehydratase
506	fig|213849.3.peg.1332	MG(2+) CHELATASE FAMILY PROTEIN / ComM-related protein	bi	fig|213849.5.peg.1181	98.22	MG(2+) CHELATASE FAMILY PROTEIN / ComM-related protein
173	fig|213849.3.peg.1333	Peptide deformylase (EC 3.5.1.88)	bi	fig|213849.5.peg.1180	99.42	Peptide deformylase (EC 3.5.1.88)
197	fig|213849.3.peg.1334	ATP-dependent Clp protease proteolytic subunit (EC 3.4.21.92)	bi	fig|213849.5.peg.1179	99.49	ATP-dependent Clp protease proteolytic subunit (EC 3.4.21.92)
461	fig|213849.3.peg.1335	Cell division trigger factor (EC 5.2.1.8)	bi	fig|213849.5.peg.1178	98.26	Cell division trigger factor (EC 5.2.1.8)
197	fig|213849.3.peg.1336	GTP cyclohydrolase I (EC 3.5.4.16) type 1	bi	fig|213849.5.peg.1177	98.47	GTP cyclohydrolase I (EC 3.5.4.16) type 1
398	fig|213849.3.peg.1337	Cysteine desulfurase (EC 2.8.1.7)	bi	fig|213849.5.peg.1176	97.73	Cysteine desulfurase (EC 2.8.1.7)
445	fig|213849.3.peg.1340	hypothetical protein	bi	fig|213849.5.peg.593	98.91	metalloid reductase RarA
197	fig|213849.3.peg.1341	conjugal transfer protein	bi	fig|213849.5.peg.592	95.92	conjugal transfer protein
256	fig|213849.3.peg.1342	hypothetical protein	bi	fig|213849.5.peg.591	94.9	hypothetical protein
189	fig|213849.3.peg.1343	Translation elongation factor P	bi	fig|213849.5.peg.590	97.87	Translation elongation factor P
53	fig|213849.3.peg.1344	hypothetical protein	bi	fig|213849.5.peg.589	86.54	hypothetical protein
182	fig|213849.3.peg.1345	DJ-1/YajL/PfpI superfamily, includes chaperone protein YajL (former ThiJ), parkinsonism-associated protein DJ-1, peptidases PfpI, Hsp31	bi	fig|213849.5.peg.588	95.58	DJ-1/YajL/PfpI superfamily, includes chaperone protein YajL (former ThiJ), parkinsonism-associated protein DJ-1, peptidases PfpI, Hsp31
83	fig|213849.3.peg.1346	RNA-binding region RNP-1	bi	fig|213849.5.peg.587	98.78	RNA-binding region RNP-1
1181	fig|213849.3.peg.1347	DNA polymerase III alpha subunit (EC 2.7.7.7)	bi	fig|213849.5.peg.586	98.9	DNA polymerase III alpha subunit (EC 2.7.7.7)
127	fig|213849.3.peg.1349	hypothetical protein	uni	fig|213849.5.peg.7	31.76	hypothetical protein
66	fig|213849.3.peg.1354	FIG00711540: hypothetical protein	bi	fig|213849.5.peg.584	95.38	FIG00711540: hypothetical protein
264	fig|213849.3.peg.1355	hypothetical protein	bi	fig|213849.5.peg.583	97.64	hypothetical protein
435	fig|213849.3.peg.1356	Cysteine desulfurase (EC 2.8.1.7)	bi	fig|213849.5.peg.582	96.31	Cysteine desulfurase (EC 2.8.1.7)
260	fig|213849.3.peg.1357	Protein of unknown function DUF81	bi	fig|213849.5.peg.581	97.3	Protein of unknown function DUF81
259	fig|213849.3.peg.1358	Undecaprenyl-diphosphatase (EC 3.6.1.27)	bi	fig|213849.5.peg.580	98.84	Undecaprenyl-diphosphatase (EC 3.6.1.27)
210	fig|213849.3.peg.1359	Thiamin-phosphate pyrophosphorylase (EC 2.5.1.3)	bi	fig|213849.5.peg.579	96.17	Thiamin-phosphate pyrophosphorylase (EC 2.5.1.3)
242	fig|213849.3.peg.1360	Histidine-binding protein precursor	bi	fig|213849.5.peg.578	92.95	Histidine-binding protein precursor
289	fig|213849.3.peg.1361	Histidine-binding protein precursor	bi	fig|213849.5.peg.577	79.17	hypothetical protein
247	fig|213849.3.peg.1362	Putative glutamine transport ATP-binding protein	bi	fig|213849.5.peg.576	98.37	Putative glutamine transport ATP-binding protein
237	fig|213849.3.peg.1363	Putative amino acid ABC tansporter permease protein	bi	fig|213849.5.peg.575	98.73	Putative amino acid ABC tansporter permease protein
135	fig|213849.3.peg.1364	probable integral membrane protein Cj0830	bi	fig|213849.5.peg.574	94.78	probable integral membrane protein Cj0830
503	fig|213849.3.peg.1366	Pantothenate:Na+ symporter (TC 2.A.21.1.1)	bi	fig|213849.5.peg.573	95.81	Pantothenate:Na+ symporter (TC 2.A.21.1.1)
409	fig|213849.3.peg.1367	hypothetical protein	bi	fig|213849.5.peg.572	86.27	hypothetical protein
139	fig|213849.3.peg.1368	Heat shock protein Hsp20	bi	fig|213849.5.peg.570	97.1	Heat shock protein Hsp20
167	fig|213849.3.peg.1369	Ubiquinol-cytochrome C reductase iron-sulfur subunit (EC 1.10.2.2)	bi	fig|213849.5.peg.569	100	Ubiquinol-cytochrome C reductase iron-sulfur subunit (EC 1.10.2.2)
420	fig|213849.3.peg.1370	Ubiquinol--cytochrome c reductase, cytochrome B subunit (EC 1.10.2.2)	bi	fig|213849.5.peg.568	98.81	Ubiquinol--cytochrome c reductase, cytochrome B subunit (EC 1.10.2.2)
378	fig|213849.3.peg.1371	ubiquinol cytochrome C oxidoreductase, cytochrome C1 subunit	bi	fig|213849.5.peg.567	96.82	ubiquinol cytochrome C oxidoreductase, cytochrome C1 subunit
621	fig|213849.3.peg.1372	tRNA uridine 5-carboxymethylaminomethyl modification enzyme GidA	bi	fig|213849.5.peg.566	99.19	tRNA uridine 5-carboxymethylaminomethyl modification enzyme GidA
322	fig|213849.3.peg.1373	Biotin synthase (EC 2.8.1.6)	bi	fig|213849.5.peg.565	95.95	Biotin synthase (EC 2.8.1.6)
206	fig|213849.3.peg.1374	Riboflavin synthase eubacterial/eukaryotic (EC 2.5.1.9)	bi	fig|213849.5.peg.564	91.71	Riboflavin synthase eubacterial/eukaryotic (EC 2.5.1.9)
238	fig|213849.3.peg.1375	COG1496: Uncharacterized conserved protein	bi	fig|213849.5.peg.563	77.54	COG1496: Uncharacterized conserved protein
264	fig|213849.3.peg.1376	SSU ribosomal protein S2p (SAe)	bi	fig|213849.5.peg.562	98.86	SSU ribosomal protein S2p (SAe)
350	fig|213849.3.peg.1377	Translation elongation factor Ts	bi	fig|213849.5.peg.561	96.28	Translation elongation factor Ts
215	fig|213849.3.peg.1378	Putative ABC transporter ATP binding protein	bi	fig|213849.5.peg.560	95.77	Putative ABC transporter ATP binding protein
438	fig|213849.3.peg.1379	ABR064Wp	bi	fig|213849.5.peg.559	74.09	hypothetical protein
204	fig|213849.3.peg.1380	Guanylate kinase (EC 2.7.4.8)	bi	fig|213849.5.peg.558	96.06	Guanylate kinase (EC 2.7.4.8)
70	fig|213849.3.peg.1381	Twin-arginine translocation protein TatA	bi	fig|213849.5.peg.557	98.55	Twin-arginine translocation protein TatA
532	fig|213849.3.peg.1382	Arginyl-tRNA synthetase (EC 6.1.1.19)	bi	fig|213849.5.peg.556	96.8	Arginyl-tRNA synthetase (EC 6.1.1.19)
78	fig|213849.3.peg.1383	FIG00469891: hypothetical protein	bi	fig|213849.5.peg.555	94.81	FIG00469891: hypothetical protein
420	fig|213849.3.peg.1384	hypothetical protein	bi	fig|213849.5.peg.554	96.42	hypothetical protein
128	fig|213849.3.peg.1385	hypothetical protein	bi	fig|213849.5.peg.553	94.49	hypothetical protein
67	fig|213849.3.peg.1386	hypothetical protein	bi	fig|213849.5.peg.552	100	hypothetical protein
189	fig|213849.3.peg.1387	rRNA small subunit 7-methylguanosine (m7G) methyltransferase GidB	bi	fig|213849.5.peg.551	94.68	rRNA small subunit 7-methylguanosine (m7G) methyltransferase GidB
188	fig|213849.3.peg.1388	GTP cyclohydrolase II (EC 3.5.4.25)	bi	fig|213849.5.peg.550	98.4	GTP cyclohydrolase II (EC 3.5.4.25)
322	fig|213849.3.peg.1389	Porphobilinogen synthase (EC 4.2.1.24)	bi	fig|213849.5.peg.549	96.88	Porphobilinogen synthase (EC 4.2.1.24)
308	fig|213849.3.peg.1390	Ornithine carbamoyltransferase (EC 2.1.3.3)	bi	fig|213849.5.peg.548	94.46	Ornithine carbamoyltransferase (EC 2.1.3.3)
153	fig|213849.3.peg.1391	hypothetical protein	bi	fig|213849.5.peg.547	97.37	hypothetical protein
457	fig|213849.3.peg.1392	Coproporphyrinogen III oxidase, oxygen-independent (EC 1.3.99.22)	bi	fig|213849.5.peg.546	96.71	Coproporphyrinogen III oxidase, oxygen-independent (EC 1.3.99.22)
421	fig|213849.3.peg.1393	Putative oxidoreductase ferredoxin-type protein, clusters with CPO	bi	fig|213849.5.peg.545	99.76	Putative oxidoreductase ferredoxin-type protein, clusters with CPO
487	fig|213849.3.peg.1394	Aldehyde dehydrogenase B (EC 1.2.1.22)	bi	fig|213849.5.peg.544	97.33	Aldehyde dehydrogenase B (EC 1.2.1.22)
400	fig|213849.3.peg.1395	Translation elongation factor Tu	bi	fig|213849.5.peg.543	99.25	Translation elongation factor Tu
53	fig|213849.3.peg.1396	LSU ribosomal protein L33p	bi	fig|213849.5.peg.542	100	LSU ribosomal protein L33p
60	fig|213849.3.peg.1397	Preprotein translocase subunit SecE (TC 3.A.5.1.1)	bi	fig|213849.5.peg.541	100	Preprotein translocase subunit SecE (TC 3.A.5.1.1)
177	fig|213849.3.peg.1398	Transcription antitermination protein NusG	bi	fig|213849.5.peg.540	100	Transcription antitermination protein NusG
142	fig|213849.3.peg.1399	LSU ribosomal protein L11p (L12e)	bi	fig|213849.5.peg.539	100	LSU ribosomal protein L11p (L12e)
234	fig|213849.3.peg.1400	LSU ribosomal protein L1p (L10Ae)	bi	fig|213849.5.peg.538	98.71	LSU ribosomal protein L1p (L10Ae)
160	fig|213849.3.peg.1401	LSU ribosomal protein L10p (P0)	bi	fig|213849.5.peg.537	97.48	LSU ribosomal protein L10p (P0)
126	fig|213849.3.peg.1402	LSU ribosomal protein L7/L12 (P1/P2)	bi	fig|213849.5.peg.536	99.2	LSU ribosomal protein L7/L12 (P1/P2)
1380	fig|213849.3.peg.1403	DNA-directed RNA polymerase beta subunit (EC 2.7.7.6)	bi	fig|213849.5.peg.535	99.2	DNA-directed RNA polymerase beta subunit (EC 2.7.7.6)
1506	fig|213849.3.peg.1404	DNA-directed RNA polymerase beta&#39; subunit (EC 2.7.7.6)	bi	fig|213849.5.peg.534	98.34	DNA-directed RNA polymerase beta&#39; subunit (EC 2.7.7.6)
133	fig|213849.3.peg.1405	DoxX family protein	bi	fig|213849.5.peg.533	96.97	DoxX family protein
111	fig|213849.3.peg.1406	SSU ribosomal protein S12p (S23e)	bi	fig|213849.5.peg.531	100	SSU ribosomal protein S12p (S23e)
157	fig|213849.3.peg.1407	SSU ribosomal protein S7p (S5e)	bi	fig|213849.5.peg.530	100	SSU ribosomal protein S7p (S5e)
692	fig|213849.3.peg.1408	Translation elongation factor G	bi	fig|213849.5.peg.529	99.13	Translation elongation factor G
315	fig|213849.3.peg.1410	Conjugative transfer protein TrbB	uni	fig|213849.5.peg.829	32.46	Type II secretory pathway, ATPase PulE/Tfp pilus assembly pathway, ATPase PilB
122	fig|213849.3.peg.1425	Single-stranded DNA-binding protein	uni	fig|213849.5.peg.927	28.71	Single-stranded DNA-binding protein
228	fig|213849.3.peg.1438	Plasmid partitioning protein ParA	uni	fig|213849.5.peg.1078	27.01	Chromosome (plasmid) partitioning protein ParA
698	fig|213849.3.peg.1439	hypothetical protein	bi	fig|213849.5.peg.1795	25.27	hypothetical protein
515	fig|213849.3.peg.1442	IMP cyclohydrolase (EC 3.5.4.10) / Phosphoribosylaminoimidazolecarboxamide formyltransferase (EC 2.1.2.3)	bi	fig|213849.5.peg.402	97.86	IMP cyclohydrolase (EC 3.5.4.10) / Phosphoribosylaminoimidazolecarboxamide formyltransferase (EC 2.1.2.3)
243	fig|213849.3.peg.1443	DnaJ-like protein DjlA	bi	fig|213849.5.peg.403	96.28	DnaJ-like protein DjlA
719	fig|213849.3.peg.1444	Phosphoribosylformylglycinamidine synthase, synthetase subunit (EC 6.3.5.3)	bi	fig|213849.5.peg.404	97.77	Phosphoribosylformylglycinamidine synthase, synthetase subunit (EC 6.3.5.3)
216	fig|213849.3.peg.1445	probable methyltransferase	bi	fig|213849.5.peg.405	94.42	probable methyltransferase
649	fig|213849.3.peg.1446	High-affinity choline uptake protein BetT	bi	fig|213849.5.peg.406	98.15	High-affinity choline uptake protein BetT
417	fig|213849.3.peg.1447	UDP-glucose dehydrogenase (EC 1.1.1.22)	bi	fig|213849.5.peg.417	87.92	UDP-glucose dehydrogenase (EC 1.1.1.22)
441	fig|213849.3.peg.1448	UDP-glucose dehydrogenase (EC 1.1.1.22)	uni	fig|213849.5.peg.417	30.94	UDP-glucose dehydrogenase (EC 1.1.1.22)
296	fig|213849.3.peg.1451	Lipid A biosynthesis lauroyl acyltransferase (EC 2.3.1.-)	bi	fig|213849.5.peg.416	27.59	Lipid A biosynthesis lauroyl acyltransferase (EC 2.3.1.-)
236	fig|213849.3.peg.1452	Putative two-domain glycosyltransferase	bi	fig|213849.5.peg.407	34.01	putative lipopolysaccharide core biosynthesis glycosyl transferase LpsC
257	fig|213849.3.peg.1454	Polysaccharide deacetylase	bi	fig|213849.5.peg.412	32.43	Polysaccharide deacetylase
328	fig|213849.3.peg.1456	Glycosyl transferase, group 1	uni	fig|213849.5.peg.811	27.73	Glycosyltransferase (EC 2.4.1.-)
348	fig|213849.3.peg.1458	Glycosyl transferase, group 1	uni	fig|213849.5.peg.411	28.82	Poly(glycerol-phosphate) alpha-glucosyltransferase (EC 2.4.1.52)
344	fig|213849.3.peg.1461	UDP-glucose:(heptosyl) LPS alpha1,3-glucosyltransferase WaaG (EC 2.4.1.-)	bi	fig|213849.5.peg.414	28.02	Glycosyltransferase
327	fig|213849.3.peg.1465	ADP-L-glycero-D-manno-heptose-6-epimerase (EC 5.1.3.20)	uni	fig|213849.5.peg.636	27.89	UDP-glucose 4-epimerase (EC 5.1.3.2)
445	fig|213849.3.peg.1467	GTPase and tRNA-U34 5-formylation enzyme TrmE	bi	fig|213849.5.peg.418	97.3	GTPase and tRNA-U34 5-formylation enzyme TrmE
268	fig|213849.3.peg.1468	RNA-binding protein Jag	bi	fig|213849.5.peg.419	94.44	RNA-binding protein Jag
525	fig|213849.3.peg.1469	Inner membrane protein translocase component YidC, long form	bi	fig|213849.5.peg.420	98.09	Inner membrane protein translocase component YidC, long form
109	fig|213849.3.peg.1470	Ribonuclease P protein component (EC 3.1.26.5)	bi	fig|213849.5.peg.422	100	Ribonuclease P protein component (EC 3.1.26.5)
45	fig|213849.3.peg.1471	LSU ribosomal protein L34p	bi	fig|213849.5.peg.423	97.73	LSU ribosomal protein L34p
167	fig|213849.3.peg.1472	membrane protein	bi	fig|213849.5.peg.424	96.39	membrane protein
133	fig|213849.3.peg.1473	4-hydroxybenzoyl-CoA thioesterase family active site	bi	fig|213849.5.peg.425	99.24	4-hydroxybenzoyl-CoA thioesterase family active site
412	fig|213849.3.peg.1474	Putative periplasmic protein	bi	fig|213849.5.peg.426	97.32	Putative periplasmic protein
215	fig|213849.3.peg.1475	DNA polymerase, bacteriophage-type (EC 2.7.7.7)	bi	fig|213849.5.peg.427	96.73	DNA polymerase, bacteriophage-type (EC 2.7.7.7)
273	fig|213849.3.peg.1476	Protein-N(5)-glutamine methyltransferase PrmC, methylates polypeptide chain release factors RF1 and RF2	bi	fig|213849.5.peg.428	96.32	Protein-N(5)-glutamine methyltransferase PrmC, methylates polypeptide chain release factors RF1 and RF2
402	fig|213849.3.peg.1477	Putative integral membrane zinc-metalloprotease	bi	fig|213849.5.peg.429	97.26	Putative integral membrane zinc-metalloprotease
566	fig|213849.3.peg.1478	Na+/H+ antiporter	bi	fig|213849.5.peg.430	97.88	Na+/H+ antiporter
651	fig|213849.3.peg.1479	COG0488: ATPase components of ABC transporters with duplicated ATPase domains	bi	fig|213849.5.peg.432	98.92	COG0488: ATPase components of ABC transporters with duplicated ATPase domains
274	fig|213849.3.peg.1480	Phosphate ABC transporter, periplasmic phosphate-binding protein PstS (TC 3.A.1.7.1)	bi	fig|213849.5.peg.433	96.34	Phosphate ABC transporter, periplasmic phosphate-binding protein PstS (TC 3.A.1.7.1)
157	fig|213849.3.peg.1481	nucleotidyltransferase domain protein	bi	fig|213849.5.peg.434	96.15	nucleotidyltransferase domain protein
262	fig|213849.3.peg.1482	Phosphate transport ATP-binding protein PstB (TC 3.A.1.7.1)	bi	fig|213849.5.peg.435	98.85	Phosphate transport ATP-binding protein PstB (TC 3.A.1.7.1)
286	fig|213849.3.peg.1483	Phosphate transport system permease protein PstA (TC 3.A.1.7.1)	bi	fig|213849.5.peg.436	96.47	Phosphate transport system permease protein PstA (TC 3.A.1.7.1)
294	fig|213849.3.peg.1484	Phosphate transport system permease protein PstC (TC 3.A.1.7.1)	bi	fig|213849.5.peg.437	98.63	Phosphate transport system permease protein PstC (TC 3.A.1.7.1)
342	fig|213849.3.peg.1485	Phosphate ABC transporter, periplasmic phosphate-binding protein PstS (TC 3.A.1.7.1)	bi	fig|213849.5.peg.438	97.95	Phosphate ABC transporter, periplasmic phosphate-binding protein PstS (TC 3.A.1.7.1)
383	fig|213849.3.peg.1486	permeases of the major facilitator superfamily	bi	fig|213849.5.peg.439	98.17	permeases of the major facilitator superfamily
222	fig|213849.3.peg.1487	Two-component system response regulator	bi	fig|213849.5.peg.440	95.93	Two-component system response regulator
447	fig|213849.3.peg.1488	Two-component system histidine kinase	bi	fig|213849.5.peg.441	95.29	sensory trasnduction histidine kinase
442	fig|213849.3.peg.1489	Multi antimicrobial extrusion protein (Na(+)/drug antiporter), MATE family of MDR efflux pumps	bi	fig|213849.5.peg.442	97.51	Multi antimicrobial extrusion protein (Na(+)/drug antiporter), MATE family of MDR efflux pumps
269	fig|213849.3.peg.1490	3-methyl-2-oxobutanoate hydroxymethyltransferase (EC 2.1.2.11)	bi	fig|213849.5.peg.443	98.13	3-methyl-2-oxobutanoate hydroxymethyltransferase (EC 2.1.2.11)
211	fig|213849.3.peg.1491	Predicted metal-dependent hydrolase	bi	fig|213849.5.peg.444	93.33	Predicted metal-dependent hydrolase
394	fig|213849.3.peg.1492	hypothetical protein	bi	fig|213849.5.peg.445	92.42	hypothetical protein
294	fig|213849.3.peg.1493	N-carbamoylputrescine amidase (3.5.1.53)	bi	fig|213849.5.peg.446	98.29	N-carbamoylputrescine amidase (3.5.1.53)
298	fig|213849.3.peg.1494	Cobalt-zinc-cadmium resistance protein	bi	fig|213849.5.peg.447	95.96	Cobalt-zinc-cadmium resistance protein
189	fig|213849.3.peg.1495	membrane protein	bi	fig|213849.5.peg.448	97.85	membrane protein
197	fig|213849.3.peg.1496	FIG00469884: hypothetical protein	bi	fig|213849.5.peg.449	97.45	FIG00469884: hypothetical protein
506	fig|213849.3.peg.1497	FIG002344: Hydrolase (HAD superfamily)	bi	fig|213849.5.peg.450	99.01	FIG002344: Hydrolase (HAD superfamily)
206	fig|213849.3.peg.1498	5-formyltetrahydrofolate cyclo-ligase (EC 6.3.3.2)	bi	fig|213849.5.peg.451	97.56	5-formyltetrahydrofolate cyclo-ligase (EC 6.3.3.2)
193	fig|213849.3.peg.1499	Putative lipoprotein thiredoxin	bi	fig|213849.5.peg.452	96.35	Putative lipoprotein thiredoxin
290	fig|213849.3.peg.1500	Signal recognition particle receptor protein FtsY (=alpha subunit) (TC 3.A.5.1.1)	bi	fig|213849.5.peg.453	98.27	Signal recognition particle receptor protein FtsY (=alpha subunit) (TC 3.A.5.1.1)
447	fig|213849.3.peg.1501	DNA repair protein RadA	bi	fig|213849.5.peg.454	99.33	DNA repair protein RadA
355	fig|213849.3.peg.1502	hypothetical protein	bi	fig|213849.5.peg.455	87.29	Putative diguanylate cyclase (GGDEF domain) with PAS/PAC and Chase2 sensors
146	fig|213849.3.peg.1503	Possible bacterioferritin	bi	fig|213849.5.peg.456	92.41	Possible bacterioferritin
403	fig|213849.3.peg.1504	Glucose-6-phosphate isomerase (EC 5.3.1.9)	bi	fig|213849.5.peg.457	96.27	Glucose-6-phosphate isomerase (EC 5.3.1.9)
283	fig|213849.3.peg.1505	UTP--glucose-1-phosphate uridylyltransferase (EC 2.7.7.9)	bi	fig|213849.5.peg.458	97.87	UTP--glucose-1-phosphate uridylyltransferase (EC 2.7.7.9)
406	fig|213849.3.peg.1506	Phosphate ABC transporter, periplasmic phosphate-binding protein PstS (TC 3.A.1.7.1)	bi	fig|213849.5.peg.461	94.57	Phosphate ABC transporter, periplasmic phosphate-binding protein PstS (TC 3.A.1.7.1)
428	fig|213849.3.peg.1508	Histidinol dehydrogenase (EC 1.1.1.23)	bi	fig|213849.5.peg.462	98.83	Histidinol dehydrogenase (EC 1.1.1.23)
288	fig|213849.3.peg.1509	1-aminocyclopropane-1-carboxylate deaminase (EC 3.5.99.7)	bi	fig|213849.5.peg.463	96.86	1-aminocyclopropane-1-carboxylate deaminase (EC 3.5.99.7)
248	fig|213849.3.peg.1510	Putative periplasmic protein	bi	fig|213849.5.peg.464	98.79	Putative periplasmic protein
398	fig|213849.3.peg.1511	hypothetical protein	bi	fig|213849.5.peg.1808	77.33	hypothetical protein
107	fig|213849.3.peg.1512	hypothetical protein	bi	fig|213849.5.peg.1758	84.91	hypothetical protein
214	fig|213849.3.peg.1513	Predicted phosphatase	bi	fig|213849.5.peg.1757	98.12	Predicted phosphatase
78	fig|213849.3.peg.1514	hypothetical protein	bi	fig|213849.5.peg.1756	100	hypothetical protein
301	fig|213849.3.peg.1515	Octaprenyl-diphosphate synthase (EC 2.5.1.-) / Dimethylallyltransferase (EC 2.5.1.1) / Geranyltranstransferase (farnesyldiphosphate synthase) (EC 2.5.1.10) / Geranylgeranyl pyrophosphate synthetase (EC 2.5.1.29)	bi	fig|213849.5.peg.1755	97.33	Octaprenyl-diphosphate synthase (EC 2.5.1.-) / Dimethylallyltransferase (EC 2.5.1.1) / Geranyltranstransferase (farnesyldiphosphate synthase) (EC 2.5.1.10) / Geranylgeranyl pyrophosphate synthetase (EC 2.5.1.29)
437	fig|213849.3.peg.1516	Glutamyl-tRNA reductase (EC 1.2.1.70)	bi	fig|213849.5.peg.1754	99.08	Glutamyl-tRNA reductase (EC 1.2.1.70)
571	fig|213849.3.peg.1517	Prolyl-tRNA synthetase (EC 6.1.1.15)	bi	fig|213849.5.peg.1753	98.25	Prolyl-tRNA synthetase (EC 6.1.1.15)
135	fig|213849.3.peg.1518	hypothetical protein	bi	fig|213849.5.peg.1752	97.01	probable integral memnbrane protein Cj0544
312	fig|213849.3.peg.1519	Porphobilinogen deaminase (EC 2.5.1.61)	bi	fig|213849.5.peg.1751	98.07	Porphobilinogen deaminase (EC 2.5.1.61)
603	fig|213849.3.peg.1520	UbiD family decarboxylase associated with menaquinone via futalosine	bi	fig|213849.5.peg.1750	97.84	UbiD family decarboxylase associated with menaquinone via futalosine
270	fig|213849.3.peg.1521	hypothetical protein	bi	fig|213849.5.peg.1749	93.33	hypothetical protein
335	fig|213849.3.peg.1522	Ferric iron ABC transporter, iron-binding protein	bi	fig|213849.5.peg.1665	98.2	Ferric iron ABC transporter, iron-binding protein
492	fig|213849.3.peg.1523	Ferric iron ABC transporter, permease protein	bi	fig|213849.5.peg.1664	98.37	Ferric iron ABC transporter, permease protein
202	fig|213849.3.peg.1524	Molybdenum transport ATP-binding protein ModC (TC 3.A.1.8.1)	bi	fig|213849.5.peg.1663	97.51	Molybdenum transport ATP-binding protein ModC (TC 3.A.1.8.1)
209	fig|213849.3.peg.1525	hypothetical protein	bi	fig|213849.5.peg.1662	77.57	hypothetical protein
276	fig|213849.3.peg.1526	hypothetical protein	uni	fig|213849.5.peg.1642	67.31	hypothetical protein
189	fig|213849.3.peg.1527	hypothetical protein	bi	fig|213849.5.peg.1014	93.37	hypothetical protein
208	fig|213849.3.peg.1528	FIG000605: protein co-occurring with transport systems (COG1739)	bi	fig|213849.5.peg.1013	99.03	FIG000605: protein co-occurring with transport systems (COG1739)
264	fig|213849.3.peg.1529	Heat-inducible transcription repressor HrcA	bi	fig|213849.5.peg.1012	98.86	Heat-inducible transcription repressor HrcA
192	fig|213849.3.peg.1530	Heat shock protein GrpE	bi	fig|213849.5.peg.1011	98.95	Heat shock protein GrpE
630	fig|213849.3.peg.1531	Chaperone protein DnaK	bi	fig|213849.5.peg.1009	99.36	Chaperone protein DnaK
284	fig|213849.3.peg.1532	Phage (Mu-like) virion morphogenesis protein	bi	fig|213849.5.peg.1527	63.11	Phage (Mu-like) virion morphogenesis protein
178	fig|213849.3.peg.1534	phage virion morphogenesis protein, putative	bi	fig|213849.5.peg.1529	94.92	phage virion morphogenesis protein, putative
63	fig|213849.3.peg.1539	transcriptional repressor NrdR	bi	fig|213849.5.peg.1531	95.16	transcriptional repressor NrdR
159	fig|213849.3.peg.1540	hypothetical protein	bi	fig|213849.5.peg.1532	99.37	hypothetical protein
299	fig|213849.3.peg.1548	DNA transposition protein	bi	fig|213849.5.peg.1533	98.15	hypothetical protein
163	fig|213849.3.peg.1552	hypothetical protein	uni	fig|213849.5.peg.1481	84.4	hypothetical protein
221	fig|213849.3.peg.1553	FIG00469474: hypothetical protein	bi	fig|213849.5.peg.1480	93.64	FIG00469474: hypothetical protein
324	fig|213849.3.peg.1554	polysulfide reductase, subunit C	bi	fig|213849.5.peg.1479	97.83	polysulfide reductase, subunit C
189	fig|213849.3.peg.1555	polysulfide reductase, subunit B	bi	fig|213849.5.peg.1478	99.47	polysulfide reductase, subunit B
762	fig|213849.3.peg.1556	polysulfide reductase, subunit A	bi	fig|213849.5.peg.1477	98.55	polysulfide reductase, subunit A
240	fig|213849.3.peg.1557	hypothetical protein	bi	fig|213849.5.peg.1476	92.11	hypothetical protein
303	fig|213849.3.peg.1558	Cysteine synthase (EC 2.5.1.47)	bi	fig|213849.5.peg.1475	96.03	Cysteine synthase (EC 2.5.1.47)
135	fig|213849.3.peg.1559	transcriptional regulator, BadM/Rrf2 family	bi	fig|213849.5.peg.1474	90.51	Iron-sulfur cluster regulator IscR
424	fig|213849.3.peg.1560	O-acetylhomoserine sulfhydrylase (EC 2.5.1.49) / O-succinylhomoserine sulfhydrylase (EC 2.5.1.48)	bi	fig|213849.5.peg.1473	96.93	O-acetylhomoserine sulfhydrylase (EC 2.5.1.49) / O-succinylhomoserine sulfhydrylase (EC 2.5.1.48)
447	fig|213849.3.peg.1561	Putative transmembrane transport protein	bi	fig|213849.5.peg.385	99.1	Putative transmembrane transport protein
343	fig|213849.3.peg.1562	Putative transmembrane transport protein	bi	fig|213849.5.peg.386	99.42	Putative transmembrane transport protein
776	fig|213849.3.peg.1563	Formate dehydrogenase-O, major subunit (EC 1.2.1.2) @ selenocysteine-containing	bi	fig|213849.5.peg.285	97.29	Formate dehydrogenase-O, major subunit (EC 1.2.1.2) @ selenocysteine-containing
187	fig|213849.3.peg.1564	Formate dehydrogenase-O, iron-sulfur subunit (EC 1.2.1.2); Putative formate dehydrogenase iron-sulfur subunit (EC 1.2.1.2)	bi	fig|213849.5.peg.284	97.85	Formate dehydrogenase-O, iron-sulfur subunit (EC 1.2.1.2); Putative formate dehydrogenase iron-sulfur subunit (EC 1.2.1.2)
187	fig|213849.3.peg.1565	hypothetical protein	bi	fig|213849.5.peg.283	96.77	hypothetical protein
188	fig|213849.3.peg.1566	hypothetical protein	bi	fig|213849.5.peg.282	97.33	hypothetical protein
141	fig|213849.3.peg.1567	acetyltransferase	bi	fig|213849.5.peg.281	98.57	acetyltransferase
330	fig|213849.3.peg.1568	Conserved protein	bi	fig|213849.5.peg.280	98.48	Conserved protein
386	fig|213849.3.peg.1569	MFS permease	bi	fig|213849.5.peg.279	97.14	MFS permease
144	fig|213849.3.peg.1570	Putative periplasmic protein	bi	fig|213849.5.peg.278	96.5	Putative periplasmic protein
150	fig|213849.3.peg.1571	Possible lipoprotein thiredoxin	bi	fig|213849.5.peg.277	97.32	Possible lipoprotein thiredoxin
165	fig|213849.3.peg.1572	Possible periplasmic thiredoxin	bi	fig|213849.5.peg.276	92.48	Possible periplasmic thiredoxin
222	fig|213849.3.peg.1573	Fe2+ ABC transporter, ATP-binding subunit	bi	fig|213849.5.peg.275	96.83	Fe2+ ABC transporter, ATP-binding subunit
377	fig|213849.3.peg.1574	Fe2+ ABC transporter, permease protein 2	bi	fig|213849.5.peg.274	97.07	Fe2+ ABC transporter, permease protein 2
417	fig|213849.3.peg.1575	Cell division protein FtsX	bi	fig|213849.5.peg.273	98.8	Cell division protein FtsX
471	fig|213849.3.peg.1576	Ferrous iron transport permease EfeU	bi	fig|213849.5.peg.272	97.01	Ferrous iron transport permease EfeU
175	fig|213849.3.peg.1577	Periplasmic protein p19 involved in high-affinity Fe2+ transport	bi	fig|213849.5.peg.271	100	Periplasmic protein p19 involved in high-affinity Fe2+ transport
711	fig|213849.3.peg.1578	Putative high-affinity iron permease	bi	fig|213849.5.peg.270	96.62	Putative high-affinity iron permease
450	fig|213849.3.peg.1579	Putative sodium-dependent transmembrane transport protein	bi	fig|213849.5.peg.269	97.1	Putative sodium-dependent transmembrane transport protein
252	fig|213849.3.peg.1580	Exodeoxyribonuclease III (EC 3.1.11.2)	bi	fig|213849.5.peg.268	99.2	Exodeoxyribonuclease III (EC 3.1.11.2)
521	fig|213849.3.peg.1581	Probable low-affinity inorganic phosphate transporter	bi	fig|213849.5.peg.267	97.88	Probable low-affinity inorganic phosphate transporter
92	fig|213849.3.peg.1583	Probable low-affinity inorganic phosphate transporter	uni	fig|213849.5.peg.267	89.16	Probable low-affinity inorganic phosphate transporter
749	fig|213849.3.peg.1585	Outer membrane protein assembly factor YaeT precursor	bi	fig|213849.5.peg.266	97.59	Outer membrane protein assembly factor YaeT precursor
277	fig|213849.3.peg.1586	Prephenate and/or arogenate dehydrogenase (unknown specificity) (EC 1.3.1.12)(EC 1.3.1.43)	bi	fig|213849.5.peg.265	97.46	Prephenate and/or arogenate dehydrogenase (unknown specificity) (EC 1.3.1.12)(EC 1.3.1.43)
460	fig|213849.3.peg.1587	FIG00711593: hypothetical protein	bi	fig|213849.5.peg.264	96.51	FIG00711593: hypothetical protein
297	fig|213849.3.peg.1588	UDP-3-O-[3-hydroxymyristoyl] N-acetylglucosamine deacetylase (EC 3.5.1.-)	bi	fig|213849.5.peg.263	98.99	UDP-3-O-[3-hydroxymyristoyl] N-acetylglucosamine deacetylase (EC 3.5.1.-)
140	fig|213849.3.peg.1589	Inactive homolog of metal-dependent proteases, putative molecular chaperone	bi	fig|213849.5.peg.262	97.65	Inactive homolog of metal-dependent proteases, putative molecular chaperone
293	fig|213849.3.peg.1590	Homoserine kinase (EC 2.7.1.39)	bi	fig|213849.5.peg.261	97.26	Homoserine kinase (EC 2.7.1.39)
76	fig|213849.3.peg.1591	hypothetical protein	bi	fig|213849.5.peg.260	97.33	hypothetical protein
933	fig|213849.3.peg.1592	Translation initiation factor 2	bi	fig|213849.5.peg.259	96.57	Translation initiation factor 2
123	fig|213849.3.peg.1593	Ribosome-binding factor A	bi	fig|213849.5.peg.258	97.54	Ribosome-binding factor A
140	fig|213849.3.peg.1594	FIG000325: clustered with transcription termination protein NusA	bi	fig|213849.5.peg.257	98.56	FIG000325: clustered with transcription termination protein NusA
167	fig|213849.3.peg.1597	Cytochrome c nitrite reductase, small subunit NrfH	bi	fig|213849.5.peg.256	96.39	Cytochrome c nitrite reductase, small subunit NrfH
560	fig|213849.3.peg.1598	Cytochrome c552 precursor (EC 1.7.2.2)	bi	fig|213849.5.peg.255	96.6	Cytochrome c552 precursor (EC 1.7.2.2)
151	fig|213849.3.peg.1599	Integral membrane protein	bi	fig|213849.5.peg.254	91.33	Integral membrane protein
334	fig|213849.3.peg.1600	Diaminohydroxyphosphoribosylaminopyrimidine deaminase (EC 3.5.4.26) / 5-amino-6-(5-phosphoribosylamino)uracil reductase (EC 1.1.1.193)	bi	fig|213849.5.peg.253	94.29	Diaminohydroxyphosphoribosylaminopyrimidine deaminase (EC 3.5.4.26) / 5-amino-6-(5-phosphoribosylamino)uracil reductase (EC 1.1.1.193)
470	fig|213849.3.peg.1601	Transporter, putative	bi	fig|213849.5.peg.251	95.95	anion transporter
470	fig|213849.3.peg.1602	anion transporter	bi	fig|213849.5.peg.250	98.72	anion transporter
286	fig|213849.3.peg.1603	protease IV (PspA)	bi	fig|213849.5.peg.248	95.79	protease IV (PspA)
120	fig|213849.3.peg.1604	Chlorohydrolase/deaminase family protein	bi	fig|213849.5.peg.247	95.8	Chlorohydrolase/deaminase family protein
104	fig|213849.3.peg.1605	Chlorohydrolase/deaminase family protein	uni	fig|213849.5.peg.247	94	Chlorohydrolase/deaminase family protein
161	fig|213849.3.peg.1606	3-dehydroquinate dehydratase II (EC 4.2.1.10)	bi	fig|213849.5.peg.246	99.38	3-dehydroquinate dehydratase II (EC 4.2.1.10)
342	fig|213849.3.peg.1607	Aminopeptidase YpdF (MP-, MA-, MS-, AP-, NP- specific)	bi	fig|213849.5.peg.245	97.65	Aminopeptidase YpdF (MP-, MA-, MS-, AP-, NP- specific)
168	fig|213849.3.peg.1608	2-amino-4-hydroxy-6-hydroxymethyldihydropteridine pyrophosphokinase (EC 2.7.6.3)	bi	fig|213849.5.peg.244	98.8	2-amino-4-hydroxy-6-hydroxymethyldihydropteridine pyrophosphokinase (EC 2.7.6.3)
196	fig|213849.3.peg.1609	hypothetical protein	bi	fig|213849.5.peg.243	96.92	Predicted Rossmann fold nucleotide-binding protein, possible lysine decarboxylase
341	fig|213849.3.peg.1610	tRNA-specific 2-thiouridylase MnmA	bi	fig|213849.5.peg.242	97.65	tRNA-specific 2-thiouridylase MnmA
313	fig|213849.3.peg.1613	Ribose-phosphate pyrophosphokinase (EC 2.7.6.1)	bi	fig|213849.5.peg.240	99.36	Ribose-phosphate pyrophosphokinase (EC 2.7.6.1)
598	fig|213849.3.peg.1614	Translation elongation factor LepA	bi	fig|213849.5.peg.238	98.32	Translation elongation factor LepA
61	fig|213849.3.peg.1615	Putative isomerase	bi	fig|213849.5.peg.237	86.57	Putative isomerase
736	fig|213849.3.peg.1616	Formate dehydrogenase-O, major subunit (EC 1.2.1.2) @ selenocysteine-containing	bi	fig|213849.5.peg.15	98.64	Formate dehydrogenase-O, major subunit (EC 1.2.1.2) @ selenocysteine-containing
203	fig|213849.3.peg.1617	Formate dehydrogenase-O, iron-sulfur subunit (EC 1.2.1.2); Putative formate dehydrogenase iron-sulfur subunit (EC 1.2.1.2)	bi	fig|213849.5.peg.14	98.51	Formate dehydrogenase-O, iron-sulfur subunit (EC 1.2.1.2); Putative formate dehydrogenase iron-sulfur subunit (EC 1.2.1.2)
321	fig|213849.3.peg.1618	Putative formate dehydrogenase, cytochrome B subunit (EC 1.2.1.2)	bi	fig|213849.5.peg.13	97.81	Putative formate dehydrogenase, cytochrome B subunit (EC 1.2.1.2)
263	fig|213849.3.peg.1619	Formate dehydrogenase chain D (EC 1.2.1.2)	bi	fig|213849.5.peg.12	95.42	Formate dehydrogenase chain D (EC 1.2.1.2)
238	fig|213849.3.peg.1620	N-terminal HTH domain of molybdenum-binding protein family	bi	fig|213849.5.peg.11	99.16	N-terminal HTH domain of molybdenum-binding protein family
199	fig|213849.3.peg.1621	Hypothetical protein Cj1505c	bi	fig|213849.5.peg.10	94.95	Hypothetical protein Cj1505c
340	fig|213849.3.peg.1622	Selenide,water dikinase (EC 2.7.9.3) @ selenocysteine-containing	bi	fig|213849.5.peg.9	95.58	Selenide,water dikinase (EC 2.7.9.3) @ selenocysteine-containing
307	fig|213849.3.peg.1623	Selenide,water dikinase (EC 2.7.9.3) @ selenocysteine-containing	bi	fig|213849.5.peg.8	95.42	Selenide,water dikinase (EC 2.7.9.3) @ selenocysteine-containing
549	fig|213849.3.peg.1624	hypothetical protein	bi	fig|213849.5.peg.7	93.78	hypothetical protein
463	fig|213849.3.peg.1625	C4-dicarboxylate transporter DcuB	bi	fig|213849.5.peg.6	97.84	C4-dicarboxylate transporter DcuB
282	fig|213849.3.peg.1626	Fumarate hydratase class I, aerobic (EC 4.2.1.2); L(+)-tartrate dehydratase alpha subunit (EC 4.2.1.32)	bi	fig|213849.5.peg.5	95.73	Fumarate hydratase class I, aerobic (EC 4.2.1.2); L(+)-tartrate dehydratase alpha subunit (EC 4.2.1.32)
186	fig|213849.3.peg.1627	Fumarate hydratase class I, aerobic (EC 4.2.1.2); L(+)-tartrate dehydratase beta subunit (EC 4.2.1.32)	bi	fig|213849.5.peg.4	96.22	Fumarate hydratase class I, aerobic (EC 4.2.1.2); L(+)-tartrate dehydratase beta subunit (EC 4.2.1.32)
453	fig|213849.3.peg.1628	Adenylosuccinate lyase (EC 4.3.2.2)	bi	fig|213849.5.peg.3	98.45	Adenylosuccinate lyase (EC 4.3.2.2)
467	fig|213849.3.peg.1629	2-oxoglutarate/malate translocator	bi	fig|213849.5.peg.2	98.07	2-oxoglutarate/malate translocator
314	fig|213849.3.peg.1630	hypothetical protein	bi	fig|213849.5.peg.1	95.21	hypothetical protein
38	fig|213849.3.peg.1631	hypothetical protein	bi	fig|213849.5.peg.105	100	hypothetical protein
505	fig|213849.3.peg.1632	BatD	bi	fig|213849.5.peg.104	96.23	BatD
426	fig|213849.3.peg.1633	Hemolysins and related proteins containing CBS domains	bi	fig|213849.5.peg.103	97.18	Hemolysins and related proteins containing CBS domains
327	fig|213849.3.peg.1634	Transmembrane transport protein	bi	fig|213849.5.peg.102	97.85	Transmembrane transport protein
143	fig|213849.3.peg.1635	Ferric uptake regulation protein FUR	bi	fig|213849.5.peg.96	97.18	Ferric uptake regulation protein FUR
709	fig|213849.3.peg.1636	hypothetical protein	bi	fig|213849.5.peg.95	95.76	Heavy metal translocating P-type ATPase
77	fig|213849.3.peg.1637	hypothetical protein	bi	fig|213849.5.peg.94	98.68	hypothetical protein
213	fig|213849.3.peg.1638	hypothetical protein	bi	fig|213849.5.peg.93	92.92	hypothetical protein
120	fig|213849.3.peg.1639	hypothetical protein	bi	fig|213849.5.peg.92	85.09	hypothetical protein
99	fig|213849.3.peg.1640	hypothetical protein	bi	fig|213849.5.peg.91	96.77	hypothetical protein
111	fig|213849.3.peg.1641	hypothetical protein	bi	fig|213849.5.peg.90	96.36	hypothetical protein
693	fig|213849.3.peg.1642	Lead, cadmium, zinc and mercury transporting ATPase (EC 3.6.3.3) (EC 3.6.3.5); Copper-translocating P-type ATPase (EC 3.6.3.4)	bi	fig|213849.5.peg.89	98.55	Lead, cadmium, zinc and mercury transporting ATPase (EC 3.6.3.3) (EC 3.6.3.5); Copper-translocating P-type ATPase (EC 3.6.3.4)
45	fig|213849.3.peg.1643	hypothetical protein	bi	fig|213849.5.peg.88	97.73	hypothetical protein
78	fig|213849.3.peg.1644	hypothetical protein	bi	fig|213849.5.peg.87	100	hypothetical protein
157	fig|213849.3.peg.1645	Flavodoxin	bi	fig|213849.5.peg.86	100	flavodoxin
71	fig|213849.3.peg.1646	FIG00469590: hypothetical protein	bi	fig|213849.5.peg.84	100	FIG00469590: hypothetical protein
117	fig|213849.3.peg.1647	Holo-[acyl-carrier protein] synthase (EC 2.7.8.7)	bi	fig|213849.5.peg.83	97.41	Holo-[acyl-carrier protein] synthase (EC 2.7.8.7)
610	fig|213849.3.peg.1648	Cadmium-transporting ATPase (EC 3.6.3.3)	bi	fig|213849.5.peg.79	82.76	Cadmium-transporting ATPase (EC 3.6.3.3)
72	fig|213849.3.peg.1649	Heavy metal-(Cd/Co/Hg/Pb/Zn)-translocating P-type ATPase:Heavy metal translocating P-type ATPase	bi	fig|213849.5.peg.78	84.51	Heavy metal-(Cd/Co/Hg/Pb/Zn)-translocating P-type ATPase:Heavy metal translocating P-type ATPase
126	fig|213849.3.peg.1650	Cadmium efflux system accessory protein	bi	fig|213849.5.peg.77	98.4	Cadmium efflux system accessory protein
306	fig|213849.3.peg.1651	transport protein	bi	fig|213849.5.peg.76	98.03	transport protein
434	fig|213849.3.peg.1652	Apolipoprotein N-acyltransferase (EC 2.3.1.-) / Copper homeostasis protein CutE	bi	fig|213849.5.peg.75	97.18	Apolipoprotein N-acyltransferase (EC 2.3.1.-) / Copper homeostasis protein CutE
110	fig|213849.3.peg.1653	Preprotein translocase subunit YajC (TC 3.A.5.1.1)	bi	fig|213849.5.peg.73	98.17	Preprotein translocase subunit YajC (TC 3.A.5.1.1)
533	fig|213849.3.peg.1654	Protein-export membrane protein SecD (TC 3.A.5.1.1)	bi	fig|213849.5.peg.72	98.68	Protein-export membrane protein SecD (TC 3.A.5.1.1)
324	fig|213849.3.peg.1655	Protein-export membrane protein SecF (TC 3.A.5.1.1)	bi	fig|213849.5.peg.71	97.52	Protein-export membrane protein SecF (TC 3.A.5.1.1)
113	fig|213849.3.peg.1656	FIG00388820: hypothetical protein	bi	fig|213849.5.peg.70	100	FIG00388820: hypothetical protein
816	fig|213849.3.peg.1657	Leucyl-tRNA synthetase (EC 6.1.1.4)	bi	fig|213849.5.peg.69	97.3	Leucyl-tRNA synthetase (EC 6.1.1.4)
183	fig|213849.3.peg.1658	Probable lipoprotein Cj1090c	bi	fig|213849.5.peg.68	96.15	Probable lipoprotein Cj1090c
386	fig|213849.3.peg.1659	Dihydrofolate synthase (EC 6.3.2.12) / Folylpolyglutamate synthase (EC 6.3.2.17)	bi	fig|213849.5.peg.67	96.36	Dihydrofolate synthase (EC 6.3.2.12) / Folylpolyglutamate synthase (EC 6.3.2.17)
273	fig|213849.3.peg.1660	COG0739: Membrane proteins related to metalloendopeptidases	bi	fig|213849.5.peg.66	95.22	peptidase, M23/M37 family protein
987	fig|213849.3.peg.1661	Transcription-repair coupling factor	bi	fig|213849.5.peg.65	97.97	Transcription-repair coupling factor
70	fig|213849.3.peg.1662	hypothetical protein	bi	fig|213849.5.peg.64	91.04	hypothetical protein
138	fig|213849.3.peg.1663	death-on-curing family protein	bi	fig|213849.5.peg.63	88.24	death-on-curing family protein
272	fig|213849.3.peg.1664	Putative ATP/GTP-binding protein	bi	fig|213849.5.peg.62	93.38	Putative ATP/GTP-binding protein
219	fig|213849.3.peg.1665	Endonuclease III (EC 4.2.99.18)	bi	fig|213849.5.peg.61	97.71	Endonuclease III (EC 4.2.99.18)
435	fig|213849.3.peg.1666	Sodium/glutamate symport protein	bi	fig|213849.5.peg.60	97	Sodium/glutamate symport protein
266	fig|213849.3.peg.1667	CjaA; surface antigen Secreted	bi	fig|213849.5.peg.59	96.98	CjaA; surface antigen Secreted
222	fig|213849.3.peg.1668	lipoprotein, putative	bi	fig|213849.5.peg.58	96.38	lipoprotein, putative
115	fig|213849.3.peg.1669	Probable lipoprotein	bi	fig|213849.5.peg.57	78.9	Probable lipoprotein
221	fig|213849.3.peg.1670	Probable lipoprotein	bi	fig|213849.5.peg.56	99.09	Probable lipoprotein
235	fig|213849.3.peg.1671	Putative peptide ABC-transport system ATP-binding protein	bi	fig|213849.5.peg.55	95.3	oligopeptide ABC transporter, ATP-binding protein
224	fig|213849.3.peg.1672	Putative peptide ABC-transport system ATP-binding protein	bi	fig|213849.5.peg.54	97.76	Putative peptide ABC-transport system ATP-binding protein
260	fig|213849.3.peg.1673	Putative peptide ABC-transport system permease protein	bi	fig|213849.5.peg.53	99.23	Putative peptide ABC-transport system permease protein
315	fig|213849.3.peg.1674	Putative peptide ABC-transport system permease protein	bi	fig|213849.5.peg.52	98.41	Putative peptide ABC-transport system permease protein
511	fig|213849.3.peg.1675	Oligopeptide ABC transporter, periplasmic oligopeptide-binding protein OppA (TC 3.A.1.5.1)	bi	fig|213849.5.peg.51	97.84	Oligopeptide ABC transporter, periplasmic oligopeptide-binding protein OppA (TC 3.A.1.5.1)
215	fig|213849.3.peg.1676	hypothetical protein	bi	fig|213849.5.peg.50	72.77	hypothetical protein
380	fig|213849.3.peg.1677	hypothetical protein	bi	fig|213849.5.peg.49	79.58	hypothetical protein
363	fig|213849.3.peg.1678	hypothetical protein	bi	fig|213849.5.peg.48	92.82	hypothetical protein
411	fig|213849.3.peg.1679	hypothetical protein	bi	fig|213849.5.peg.47	98.54	hypothetical protein
177	fig|213849.3.peg.1680	hypothetical protein	bi	fig|213849.5.peg.46	98.3	hypothetical protein
246	fig|213849.3.peg.1681	Amino-acid ABC transporter ATP-binding protein	bi	fig|213849.5.peg.45	97.96	Amino-acid ABC transporter ATP-binding protein
219	fig|213849.3.peg.1683	ABC-type amino acid transport system, permease component	bi	fig|213849.5.peg.43	99.08	ABC-type amino acid transport system, permease component
219	fig|213849.3.peg.1684	Polar amino acid ABC uptake transporter membrane-spanning protein	bi	fig|213849.5.peg.42	99.53	Polar amino acid ABC uptake transporter membrane-spanning protein
203	fig|213849.3.peg.1685	Nucleoside 5-triphosphatase RdgB (dHAPTP, dITP, XTP-specific) (EC 3.6.1.15)	bi	fig|213849.5.peg.41	98.02	Nucleoside 5-triphosphatase RdgB (dHAPTP, dITP, XTP-specific) (EC 3.6.1.15)
436	fig|213849.3.peg.1686	Putative efflux protein	bi	fig|213849.5.peg.40	99.31	Putative efflux protein
225	fig|213849.3.peg.1687	1-acyl-sn-glycerol-3-phosphate acyltransferase (EC 2.3.1.51)	bi	fig|213849.5.peg.39	96.88	1-acyl-sn-glycerol-3-phosphate acyltransferase (EC 2.3.1.51)
119	fig|213849.3.peg.1688	CrcB protein	bi	fig|213849.5.peg.38	94.92	CrcB protein
64	fig|213849.3.peg.1689	hypothetical protein	bi	fig|213849.5.peg.37	96.83	hypothetical protein
324	fig|213849.3.peg.1690	hypothetical protein	bi	fig|213849.5.peg.36	94.74	hypothetical protein
383	fig|213849.3.peg.1691	NAD(FAD)-utilizing dehydrogenases	bi	fig|213849.5.peg.35	93.54	NAD(FAD)-utilizing dehydrogenases
205	fig|213849.3.peg.1692	hypothetical protein	bi	fig|213849.5.peg.24	93.63	hypothetical protein
400	fig|213849.3.peg.1693	Molybdopterin biosynthesis protein MoeA	bi	fig|213849.5.peg.23	96.74	Molybdopterin biosynthesis protein MoeA
149	fig|213849.3.peg.1694	Molybdenum cofactor biosynthesis protein MoaE	bi	fig|213849.5.peg.22	98.65	Molybdenum cofactor biosynthesis protein MoaE
74	fig|213849.3.peg.1695	Molybdenum cofactor biosynthesis protein MoaD	bi	fig|213849.5.peg.21	94.52	Molybdenum cofactor biosynthesis protein MoaD
385	fig|213849.3.peg.1696	Carboxynorspermidine decarboxylase	bi	fig|213849.5.peg.20	96.61	Carboxynorspermidine decarboxylase
234	fig|213849.3.peg.1697	Putative formate dehydrogenase-specific chaperone	bi	fig|213849.5.peg.19	97.42	Putative formate dehydrogenase-specific chaperone
62	fig|213849.3.peg.1698	hypothetical protein	bi	fig|213849.5.peg.18	96.72	hypothetical protein
184	fig|213849.3.peg.1699	Formate dehydrogenase-O, major subunit (EC 1.2.1.2) @ selenocysteine-containing	uni	fig|213849.5.peg.16	98.91	Formate dehydrogenase-O, major subunit (EC 1.2.1.2) @ selenocysteine-containing
197	fig|213849.3.peg.1700	Formate dehydrogenase-O, major subunit (EC 1.2.1.2) @ selenocysteine-containing	bi	fig|213849.5.peg.16	98.98	Formate dehydrogenase-O, major subunit (EC 1.2.1.2) @ selenocysteine-containing
